# Supplementary material for: Comparative Whole-Genome Sequence Analyses of Fusarium Wilt Pathogen (Foc R1, STR4 and TR4) Infecting Cavendish (AAA) Bananas in India, with a Special Emphasis on Pathogenicity Mechanisms
Source: J Fungi (Basel). 2021 Aug 31;7(9):717. doi: 10.3390/jof7090717 (PMC8469521; doi:10.3390/jof7090717)
Supplement: Supplementary file 1 [file jof-07-00717-s001.zip]

Archive with 8 entries (7 files):
- jof-1323046-supplementary/
- jof-1323046-supplementary/jof-1323046-Supplementary Figure.pdf
- jof-1323046-supplementary/Supplementary Table S1_Six_Gene_Primers.xlsx
- jof-1323046-supplementary/Supplementary Table S2_SIXs_BLAST Results.xlsx
- jof-1323046-supplementary/Supplementary Table S3_TEs.xlsx
- jof-1323046-supplementary/Supplementary Table S4_SNPs.xlsx
- jof-1323046-supplementary/Supplementary Table S5_InDels.xlsx
- jof-1323046-supplementary/Supplementary Table S6_PHI.xlsx
