# Supplementary material for: Comparative Whole-Genome Sequence Analyses of Fusarium Wilt Pathogen (Foc R1, STR4 and TR4) Infecting Cavendish (AAA) Bananas in India, with a Special Emphasis on Pathogenicity Mechanisms
Source: J Fungi (Basel). 2021 Aug 31;7(9):717. doi: 10.3390/jof7090717 (PMC8469521; doi:10.3390/jof7090717)
Supplement: Supplementary file 1 [file jof-07-00717-s001.zip › jof-1323046-supplementary/Supplementary Table S1_Six_Gene_Primers.xlsx]

## Sheet: Fo_Cepa
Gene	Primer	Forward	Backward	References
SIX1	SIX1	GTATCCCTCCGGATTTTGAGC	AATAGAGCCTGCAAAGCATG	Lievens et al. (2009)
SIX2	SIX2	CAACGCCGTTTGAATAAGCA	TCTATCCGCTTTCTTCTCTC	Lievens et al. (2009)
SIX3	SIX3	CCAGCCAGAAGGCCAGTTT	GGCAATTAACCACTCTGCC	Lievens et al. (2009)
SIX4	SIX4	TCAGGCTTCACTTAGCATAC	GCCGACCGAAAAACCCTAA	Lievens et al. (2009)
SIX5	SIX5	ACACGCTCTACTACTCTTCA	GAAAACCTCAACGCGGCAAA	Lievens et al. (2009)
SIX6	SIX6	CTCTCCTGAACCATCAACTT	CAAGACCAGGTGTAGGCATT	Lievens et al. (2009)
SIX7	SIX7	CATCTTTTCGCCGACTTGGT	CTTAGCACCCTTGAGTAACT	Lievens et al. (2009)
SIX8	SIX8	TCGCCTGCATAACAGGTGCCG	TTGTGTAGAAACTGGACAGTCGATGC	Meldrum et al. (2012)
SIX9	FOL SIX9	GGGTGGACCATATCACGATGTTCG	GAATACCTGAGTGGAGTTGTGTCTTG	Taylor et al (2016)
SIX9	FOC SIX9	GGCCCAGCCCTAGTCTAACTCC	AACTTAACATGCTGGCCGTCAATCG	Taylor et al (2016)
SIX10	SIX10	GTTAGCAACTGCGAGACACTAGAA	AGCAACTTCCTTCCTCTTACTAGC	Taylor et al (2016)
SIX11	SIX11	ATTCCGGCTTCGGGTCTCGTTTAC	GAGAGCCTTTTTGGTTGATTGTAT	Taylor et al (2016)
SIX12	SIX12	CTAACGAAGTGAAAAGAAGTCCTC	GCCTCGCTGGCAAGTATTTGTT	Taylor et al (2016)
SIX13	SIX13	CCTTCATCATCGACAGTACAACG	ATCAAACCCGTAACTCAGCTCC	Taylor et al (2016)
SIX14	FOL SIX14	ATAAAGTGCGACTGGACTTCTGCC	ACCCCCATCCACATTCCTAAGCGA	Taylor et al (2016)
SIX14	FOL SIX14 nest	GATCCCAATGGGGGCTGTGT	GCTGGTGGCTAGAATCTCTTTGGA	Taylor et al (2016)
SIX14	FOC SIX14	ACAACACCGCGACGCTAAAAAT	GCACACTCAGTGCGACAAGTTC	Taylor et al (2016)
Taylor, A.; Vágány, V.; Jackson, A.C.; Harrison, R.J.; Rainoni, A.; Clarkson, J.P. Identification of pathogenicity-related genes in Fusarium oxysporum f. sp. cepae. Mol. Plant Pathol. 2016, 17, 1032–1047, doi:10.1111/mpp.12346.

## Sheet: Own_Foc_Indian Races
Gene	Forward	Backward
SIX-1-A	GGCAAATCACTCGTCTGGGA	CATAGCGGTAAAAGCCGCAC
SIX-1-B	GCAAATCACTCGTCTGGGAAC	TCACTACCATCACGGCCTCT
SIX-2-A	TTTAGCACCGCGAGGAACTT	AAACCAGCCACCATAACCGT
SIX-2-B	TGAGAGCACGCTCTTTAGCA	GAAACCAGCCACCATAACCG
SIX-4-A	GGCGTTGCGGGTTTTTAACT	ATGCATTACGGAGTAGGCCC
SIX-4-B	GATCGACACACACCGGAACA	AATGCATTACGGAGTAGGCCCC
SIX-5-A	GCTCTACTACTCTTCAGCGCA	CCACTTCTTTGACCAGGCTCAT
SIX-5-B	ACCACTCAGCTTCAGAACGA	AAAACCTCAACGCGGCAAAA
SIX-6-A	CTACGTCGACATCACTCCCA	TACCATCATCTGCATCGCCA
SIX-6-B	GACACGCTTCCCAATACCGT	CGAGACAAGTTGGTGAGTATCAA
SIX-7-A	CCTCCTTTTCCATTTCGCCC	CATTGGGCCTAAAGACGTCG
SIX-7-B	CCTCCTTTTCCATTTCGCCC	CATCTGAAGGGTTTTGGCGT
SIX-8-A	CTTCCTCCTAGCCGTCTCTG	TAAGCTCTTCACCTCACCCG
SIX-8-B	GCAACCCTTGCGCATTCTTT	CCAGCATATGCCTGAAACGC
SIX-9-A	ACATTCTGTCCGTCGATCGTT	GCCACCTTCCATATCGCTGAA
SIX-9-B	CATTCTGTCCGTCGATCGTT	CCACCTTCCATATCGCTGAA
SIX-10-A	ATTCCTCTTGTCGCGTCTACC	CGGAGATTGGTTTGCCGTTC
SIX-10-B	TGATTCCTCTTGTCGCGTCT	CAAAACAAACGTCGGTGGGA
SIX-13-A	AACTCAAAGCCTCCTAGGCAC	AATCCCTGGCGCTGACTTAG
SIX-13-B	TGTCTGATCAGCCTCCTAGC	AAATCCCTGGCGCTGACTTA

## Sheet: Result
PCR Molecular Marker								Genome-BLAST
Genes	GCA_016802205.1	Australia (24324)	GCA_011316005.3	Australia (24322)	GCA_014282265.3	Australia
VCGs	VGC124	VCG124	VCG120	VCG120	VCG 01213/16	VCG01213/16		Gene	Fol4287	VCG0124	VCG0120	VCG01213/16
SIX1	+	+	+	+	+	+		SIX1	+	+	+	+
SIX2	-	+	-	-	-	+		SIX2	+	+	+	+
SIX3*	+	-	+	-	+	-		SIX3	+	+	+	+
SIX4	-	-	-	-	-	-		SIX4	+	+	+	+
SIX5	+	-	+	-	+	-		SIX5	+	+	+	+
SIX6	-	-	+	-	+	-		SIX6	+	+	+	+
SIX7	+	+	+	-	-	-		SIX7	+	+	+	+
SIX8	-	+	+	-	+	+		SIX8	+	-	+	+
SIX9	+	+	+	+	+	+		SIX9	+	-	+	+
SIX10**	+	-	+	-	+	-		SIX10	+	+	+	+
SIX11**	-	-	-	-	-	-		SIX11	-	-	-	-
SIX12**	-	-	-	-	-	-		SIX12	+	+	+	+
SIX13	+	-	+	+	+	+		SIX13	+	+	+	+
SIX14**	-	-	-	-	-	-		SIX14	-	-	-	-
	*Lievens et al. (2009)
	**Taylor et al (2016)
