# Supplementary material for: Comparative Whole-Genome Sequence Analyses of Fusarium Wilt Pathogen (Foc R1, STR4 and TR4) Infecting Cavendish (AAA) Bananas in India, with a Special Emphasis on Pathogenicity Mechanisms
Source: J Fungi (Basel). 2021 Aug 31;7(9):717. doi: 10.3390/jof7090717 (PMC8469521; doi:10.3390/jof7090717)
Supplement: Supplementary file 1 [file jof-07-00717-s001.zip › jof-1323046-supplementary/Supplementary Table S2_SIXs_BLAST Results.xlsx]

## Sheet: Query_Name_DB
GI	Gene	Class	f.sp.	Organism	Genus	Species	f.sp.	Strain			Row Labels	Count of Gene			Row Labels	Count of Class			Row Labels	Count of Gene
350999997	JF957142.1	SIX7	cubense	Fusarium oxysporum f. cubense isolate 19285 secreted in xylem 7-like protein	Fusarium	oxysporum	cubense	19285			apii	2			melonis	1			SIX1f	1
351000005	JF957146.1	SIX8	cubense	Fusarium oxysporum f. cubense isolate 19285 secreted in xylem 8-like protein	Fusarium	oxysporum	cubense	19285			SIX1	2			lilii	1			SIX9b	1
351000007	JF957147.1	SIX8	cubense	Fusarium oxysporum f. cubense isolate 19925 secreted in xylem 8-like protein	Fusarium	oxysporum	cubense	19925			canariensis	149			conglutinans	1			SIX1c	1
350999995	JF957141.1	SIX7	cubense	Fusarium oxysporum f. cubense isolate 23707 secreted in xylem 7-like protein	Fusarium	oxysporum	cubense	23707			SIX1	47			tracheiphilum	1			SIX13a	1
351000003	JF957145.1	SIX8	cubense	Fusarium oxysporum f. cubense isolate 23707 secreted in xylem 8-like protein	Fusarium	oxysporum	cubense	23707			SIX10	38			apii	2			SIX13b	1
350999993	JF957140.1	SIX7	cubense	Fusarium oxysporum f. cubense isolate 24371 secreted in xylem 7-like protein	Fusarium	oxysporum	cubense	24371			SIX12	26			zingiberi	3			SIX8a4	1
351000001	JF957144.1	SIX8	cubense	Fusarium oxysporum f. cubense isolate 24371 secreted in xylem 8-like protein	Fusarium	oxysporum	cubense	24371			SIX7	38			phaseoli	3			SIX8a3	1
1227417827	KY296400.1	SIX3	cubense	Fusarium oxysporum f. cubense isolate Ara1 secreted in xylem 3	Fusarium	oxysporum	cubense	Ara1			cepae	9			fragariae	4			SIX8a1	1
959098836	KP964963.1	SIX1	cubense	Fusarium oxysporum f. cubense isolate E421A secreted in xylem 1	Fusarium	oxysporum	cubense	E421A			SIX10	1			dianthi	4			SIX8b	1
959098912	KP965001.1	SIX13	cubense	Fusarium oxysporum f. cubense isolate E421A secreted in xylem 13	Fusarium	oxysporum	cubense	E421A			SIX12	1			vasinfectum	5			SIX8a2	1
959098860	KP964975.1	SIX8	cubense	Fusarium oxysporum f. cubense isolate E421A secreted in xylem 8	Fusarium	oxysporum	cubense	E421A			SIX14	1			medicaginis	7			SIX15	3
1227417825	KY296399.1	SIX3	cubense	Fusarium oxysporum f. cubense isolate FoxPDa15 secreted in xylem 3	Fusarium	oxysporum	cubense	FoxPDa15			SIX3	1			lini	9			SIX1b	3
1227417833	KY296403.1	SIX8	cubense	Fusarium oxysporum f. cubense isolate FoxPDa3 secreted in xylem 8	Fusarium	oxysporum	cubense	FoxPDa3			SIX5	2			cepae	9			SIX1a	4
1227417823	KY296398.1	SIX1	cubense	Fusarium oxysporum f. cubense isolate FoxPDb1 secreted in xylem 1	Fusarium	oxysporum	cubense	FoxPDb1			SIX7	1			radicis-cucumerinum	12			SIX5	15
1227417829	KY296401.1	SIX8	cubense	Fusarium oxysporum f. cubense isolate FoxPDb1 secreted in xylem 8	Fusarium	oxysporum	cubense	FoxPDb1			SIX9	2			narcissi	13			SIX3	22
1483554437	MH734330.1	SIX1	cubense	Fusarium oxysporum f. cubense isolate Jhr2-1 secreted in xylem 1	Fusarium	oxysporum	cubense	Jhr2-1			conglutinans	1			passiflorae	13			SIX4	25
1493652018	MH752377.1	SIX8	cubense	Fusarium oxysporum f. cubense isolate Jhr2-1 secreted in xylem 8	Fusarium	oxysporum	cubense	Jhr2-1			SIX1	1			cucumerinum	14			SIX11	26
1483554395	MH734309.1	SIX1	cubense	Fusarium oxysporum f. cubense isolate Jhr2-3 secreted in xylem 1	Fusarium	oxysporum	cubense	Jhr2-3			cubense	158			sesami	15			SIX2	28
1493651976	MH752356.1	SIX8	cubense	Fusarium oxysporum f. cubense isolate Jhr2-3 secreted in xylem 8	Fusarium	oxysporum	cubense	Jhr2-3			SIX1	45			physali	22			SIX12	49
1483554393	MH734308.1	SIX1	cubense	Fusarium oxysporum f. cubense isolate Jhr3-1 secreted in xylem 1	Fusarium	oxysporum	cubense	Jhr3-1			SIX10	1			niveum	22			SIX13	55
1493651974	MH752355.1	SIX8	cubense	Fusarium oxysporum f. cubense isolate Jhr3-1 secreted in xylem 8	Fusarium	oxysporum	cubense	Jhr3-1			SIX13	30			lycopersici	36			SIX14	57
1483554427	MH734325.1	SIX1	cubense	Fusarium oxysporum f. cubense isolate Jhr3-2 secreted in xylem 1	Fusarium	oxysporum	cubense	Jhr3-2			SIX1f	1			palmarum	40			SIX9	71
1493652008	MH752372.1	SIX8	cubense	Fusarium oxysporum f. cubense isolate Jhr3-2 secreted in xylem 8	Fusarium	oxysporum	cubense	Jhr3-2			SIX2	4			pisi	45			SIX10	73
1483554439	MH734331.1	SIX1	cubense	Fusarium oxysporum f. cubense isolate Jhr4-1 secreted in xylem 1	Fusarium	oxysporum	cubense	Jhr4-1			SIX3	2			canariensis	149			SIX7	99
1493652020	MH752378.1	SIX8	cubense	Fusarium oxysporum f. cubense isolate Jhr4-1 secreted in xylem 8	Fusarium	oxysporum	cubense	Jhr4-1			SIX4	3			cubense	158			SIX6	117
1483554433	MH734328.1	SIX1	cubense	Fusarium oxysporum f. cubense isolate Kltn1-3 secreted in xylem 1	Fusarium	oxysporum	cubense	Kltn1-3			SIX6	17			(blank)	338			SIX8	131
1493652014	MH752375.1	SIX8	cubense	Fusarium oxysporum f. cubense isolate Kltn1-3 secreted in xylem 8	Fusarium	oxysporum	cubense	Kltn1-3			SIX7	12			Grand Total	927			SIX1	139
1483554405	MH734314.1	SIX1	cubense	Fusarium oxysporum f. cubense isolate Kltn2-2 secreted in xylem 1	Fusarium	oxysporum	cubense	Kltn2-2			SIX8	40							Grand Total	927
1493651986	MH752361.1	SIX8	cubense	Fusarium oxysporum f. cubense isolate Kltn2-2 secreted in xylem 8	Fusarium	oxysporum	cubense	Kltn2-2			SIX9	3
1483554443	MH734333.1	SIX1	cubense	Fusarium oxysporum f. cubense isolate Kltn2-3 secreted in xylem 1	Fusarium	oxysporum	cubense	Kltn2-3			cucumerinum	14
1493652024	MH752380.1	SIX8	cubense	Fusarium oxysporum f. cubense isolate Kltn2-3 secreted in xylem 8	Fusarium	oxysporum	cubense	Kltn2-3			SIX6	14
1483554435	MH734329.1	SIX1	cubense	Fusarium oxysporum f. cubense isolate Kltn4-1 secreted in xylem 1	Fusarium	oxysporum	cubense	Kltn4-1			dianthi	4
1493652016	MH752376.1	SIX8	cubense	Fusarium oxysporum f. cubense isolate Kltn4-1 secreted in xylem 8	Fusarium	oxysporum	cubense	Kltn4-1			SIX10	1
1483554397	MH734310.1	SIX1	cubense	Fusarium oxysporum f. cubense isolate Mlk2 secreted in xylem 1	Fusarium	oxysporum	cubense	Mlk2			SIX12	1
1493651978	MH752357.1	SIX8	cubense	Fusarium oxysporum f. cubense isolate Mlk2 secreted in xylem 8	Fusarium	oxysporum	cubense	Mlk2			SIX7	1
1483554409	MH734316.1	SIX1	cubense	Fusarium oxysporum f. cubense isolate Ns2-2 secreted in xylem 1	Fusarium	oxysporum	cubense	Ns2-2			SIX9	1
1493651990	MH752363.1	SIX8	cubense	Fusarium oxysporum f. cubense isolate NS2-2 secreted in xylem 8	Fusarium	oxysporum	cubense	NS2-2			fragariae	4
1483554429	MH734326.1	SIX1	cubense	Fusarium oxysporum f. cubense isolate NS2-7 secreted in xylem 1	Fusarium	oxysporum	cubense	NS2-7			SIX1	3
1493652010	MH752373.1	SIX8	cubense	Fusarium oxysporum f. cubense isolate NS2-7 secreted in xylem 8	Fusarium	oxysporum	cubense	NS2-7			SIX13	1
1483554441	MH734332.1	SIX1	cubense	Fusarium oxysporum f. cubense isolate NS4-1 secreted in xylem 1	Fusarium	oxysporum	cubense	NS4-1			lilii	1
1493652022	MH752379.1	SIX8	cubense	Fusarium oxysporum f. cubense isolate NS4-1 secreted in xylem 8	Fusarium	oxysporum	cubense	NS4-1			SIX7	1
1483554415	MH734319.1	SIX1	cubense	Fusarium oxysporum f. cubense isolate NS5-10 secreted in xylem 1	Fusarium	oxysporum	cubense	NS5-10			lini	9
1493651996	MH752366.1	SIX8	cubense	Fusarium oxysporum f. cubense isolate NS5-10 secreted in xylem 8	Fusarium	oxysporum	cubense	NS5-10			SIX1	2
1483554425	MH734324.1	SIX1	cubense	Fusarium oxysporum f. cubense isolate NS5-2 secreted in xylem 1	Fusarium	oxysporum	cubense	NS5-2			SIX10	3
1493652006	MH752371.1	SIX8	cubense	Fusarium oxysporum f. cubense isolate NS5-2 secreted in xylem 8	Fusarium	oxysporum	cubense	NS5-2			SIX12	1
1483554401	MH734312.1	SIX1	cubense	Fusarium oxysporum f. cubense isolate Phg1-2 secreted in xylem 1	Fusarium	oxysporum	cubense	Phg1-2			SIX13	1
1493651982	MH752359.1	SIX8	cubense	Fusarium oxysporum f. cubense isolate Phg1-2 secreted in xylem 8	Fusarium	oxysporum	cubense	Phg1-2			SIX7	2
1483554411	MH734317.1	SIX1	cubense	Fusarium oxysporum f. cubense isolate Phg2-1 secreted in xylem 1	Fusarium	oxysporum	cubense	Phg2-1			lycopersici	36
1493651992	MH752364.1	SIX8	cubense	Fusarium oxysporum f. cubense isolate Phg2-1 secreted in xylem 8	Fusarium	oxysporum	cubense	Phg2-1			SIX1	6
1483554431	MH734327.1	SIX1	cubense	Fusarium oxysporum f. cubense isolate Phg4-2 secreted in xylem 1	Fusarium	oxysporum	cubense	Phg4-2			SIX10	2
1493652012	MH752374.1	SIX8	cubense	Fusarium oxysporum f. cubense isolate Phg4-2 secreted in xylem 8	Fusarium	oxysporum	cubense	Phg4-2			SIX12	1
1483554399	MH734311.1	SIX1	cubense	Fusarium oxysporum f. cubense isolate Png2-3 secreted in xylem 1	Fusarium	oxysporum	cubense	Png2-3			SIX2	3
1493651980	MH752358.1	SIX8	cubense	Fusarium oxysporum f. cubense isolate Png2-3 secreted in xylem 8	Fusarium	oxysporum	cubense	Png2-3			SIX3	7
1483554391	MH734307.1	SIX1	cubense	Fusarium oxysporum f. cubense isolate Png3-2 secreted in xylem 1	Fusarium	oxysporum	cubense	Png3-2			SIX4	3
1493651972	MH752354.1	SIX8	cubense	Fusarium oxysporum f. cubense isolate Png3-2 secreted in xylem 8	Fusarium	oxysporum	cubense	Png3-2			SIX5	3
1483554421	MH734322.1	SIX1	cubense	Fusarium oxysporum f. cubense isolate Prk1-10 secreted in xylem 1	Fusarium	oxysporum	cubense	Prk1-10			SIX6	3
1493652002	MH752369.1	SIX8	cubense	Fusarium oxysporum f. cubense isolate Prk1-10 secreted in xylem 8	Fusarium	oxysporum	cubense	Prk1-10			SIX7	4
1483554423	MH734323.1	SIX1	cubense	Fusarium oxysporum f. cubense isolate Prk1-4 secreted in xylem 1	Fusarium	oxysporum	cubense	Prk1-4			SIX8	1
1493652004	MH752370.1	SIX8	cubense	Fusarium oxysporum f. cubense isolate Prk1-4 secreted in xylem 8	Fusarium	oxysporum	cubense	Prk1-4			SIX9	3
1483554417	MH734320.1	SIX1	cubense	Fusarium oxysporum f. cubense isolate Prk2 secreted in xylem 1	Fusarium	oxysporum	cubense	Prk2			medicaginis	7
1493651998	MH752367.1	SIX8	cubense	Fusarium oxysporum f. cubense isolate Prk2 secreted in xylem 8	Fusarium	oxysporum	cubense	Prk2			SIX1	3
1483554413	MH734318.1	SIX1	cubense	Fusarium oxysporum f. cubense isolate Prk6-1 secreted in xylem 1	Fusarium	oxysporum	cubense	Prk6-1			SIX13	2
1493651994	MH752365.1	SIX8	cubense	Fusarium oxysporum f. cubense isolate Prk6-1 secreted in xylem 8	Fusarium	oxysporum	cubense	Prk6-1			SIX1c	1
725828665	KM893903.1	SIX1	cubense	Fusarium oxysporum f. cubense isolate RBG3607 secreted in xylem 1	Fusarium	oxysporum	cubense	RBG3607			SIX8	1
725828705	KM893923.1	SIX7	cubense	Fusarium oxysporum f. cubense isolate RBG3607 secreted in xylem 7	Fusarium	oxysporum	cubense	RBG3607			melonis	1
725828657	KM893899.1	SIX1	cubense	Fusarium oxysporum f. cubense isolate RBG4029 secreted in xylem 1	Fusarium	oxysporum	cubense	RBG4029			SIX6	1
725828707	KM893924.1	SIX7	cubense	Fusarium oxysporum f. cubense isolate RBG4029 secreted in xylem 7	Fusarium	oxysporum	cubense	RBG4029			narcissi	13
725828663	KM893902.1	SIX1	cubense	Fusarium oxysporum f. cubense isolate RBG5143 secreted in xylem 1	Fusarium	oxysporum	cubense	RBG5143			SIX10	3
725828709	KM893925.1	SIX7	cubense	Fusarium oxysporum f. cubense isolate RBG5143 secreted in xylem 7	Fusarium	oxysporum	cubense	RBG5143			SIX12	3
725828681	KM893911.1	SIX1	cubense	Fusarium oxysporum f. cubense isolate RBG5181 secreted in xylem 1	Fusarium	oxysporum	cubense	RBG5181			SIX13	1
725828711	KM893926.1	SIX7	cubense	Fusarium oxysporum f. cubense isolate RBG5181 secreted in xylem 7	Fusarium	oxysporum	cubense	RBG5181			SIX7	3
725828673	KM893907.1	SIX1	cubense	Fusarium oxysporum f. cubense isolate RBG5182 secreted in xylem 1	Fusarium	oxysporum	cubense	RBG5182			SIX9	3
725828679	KM893910.1	SIX1	cubense	Fusarium oxysporum f. cubense isolate RBG5183 secreted in xylem 1	Fusarium	oxysporum	cubense	RBG5183			niveum	22
725828649	KM893895.1	SIX1	cubense	Fusarium oxysporum f. cubense isolate RBG6375 secreted in xylem 1	Fusarium	oxysporum	cubense	RBG6375			SIX11	1
725828713	KM893927.1	SIX7	cubense	Fusarium oxysporum f. cubense isolate RBG6375 secreted in xylem 7	Fusarium	oxysporum	cubense	RBG6375			SIX13	2
1483554407	MH734315.1	SIX1	cubense	Fusarium oxysporum f. cubense isolate Sel2 secreted in xylem 1	Fusarium	oxysporum	cubense	Sel2			SIX1a	1
1493651988	MH752362.1	SIX8	cubense	Fusarium oxysporum f. cubense isolate Sel2 secreted in xylem 8	Fusarium	oxysporum	cubense	Sel2			SIX4	1
1483554419	MH734321.1	SIX1	cubense	Fusarium oxysporum f. cubense isolate Sel4 secreted in xylem 1	Fusarium	oxysporum	cubense	Sel4			SIX6	9
1493652000	MH752368.1	SIX8	cubense	Fusarium oxysporum f. cubense isolate Sel4 secreted in xylem 8	Fusarium	oxysporum	cubense	Sel4			SIX8	2
730837353	KM503196.1	SIX7	cubense	Fusarium oxysporum f. cubense isolate STR4 secreted in xylem 7-like protein	Fusarium	oxysporum	cubense	STR4			SIX9	6
1483554403	MH734313.1	SIX1	cubense	Fusarium oxysporum f. cubense isolate Trg1 secreted in xylem 1	Fusarium	oxysporum	cubense	Trg1			palmarum	40
1493651984	MH752360.1	SIX8	cubense	Fusarium oxysporum f. cubense isolate Trg1 secreted in xylem 8	Fusarium	oxysporum	cubense	Trg1			SIX10	7
350999991	JF957139.1	SIX7	cubense	Fusarium oxysporum f. cubense isolate W95-182 secreted in xylem 7-like protein	Fusarium	oxysporum	cubense	W95-182			SIX8	33
350999999	JF957143.1	SIX8	cubense	Fusarium oxysporum f. cubense isolate W95-182 secreted in xylem 8-like protein	Fusarium	oxysporum	cubense	W95-182			passiflorae	13
1192790565	KX434991.1	SIX1	cubense	Fusarium oxysporum f. cubense strain BRIP40340 secreted in xylem 1	Fusarium	oxysporum	cubense	BRIP40340			SIX11	1
1192790579	KX434998.1	SIX1	cubense	Fusarium oxysporum f. cubense strain BRIP40340 secreted in xylem 1	Fusarium	oxysporum	cubense	BRIP40340			SIX6	5
1192790581	KX434999.1	SIX1	cubense	Fusarium oxysporum f. cubense strain BRIP40340 secreted in xylem 1	Fusarium	oxysporum	cubense	BRIP40340			SIX8	1
1192790625	KX435023.1	SIX13	cubense	Fusarium oxysporum f. cubense strain BRIP40340 secreted in xylem 13	Fusarium	oxysporum	cubense	BRIP40340			SIX9	5
1192790583	KX435000.1	SIX2	cubense	Fusarium oxysporum f. cubense strain BRIP40340 secreted in xylem 2	Fusarium	oxysporum	cubense	BRIP40340			SIX9b	1
1192790592	KX435006.1	SIX4	cubense	Fusarium oxysporum f. cubense strain BRIP40340 secreted in xylem 4c	Fusarium	oxysporum	cubense	BRIP40340			phaseoli	3
1192790593	KX435007.1	SIX6	cubense	Fusarium oxysporum f. cubense strain BRIP40340 secreted in xylem 6	Fusarium	oxysporum	cubense	BRIP40340			SIX11	1
1192790601	KX435011.1	SIX8	cubense	Fusarium oxysporum f. cubense strain BRIP40340 secreted in xylem 8	Fusarium	oxysporum	cubense	BRIP40340			SIX6	1
1192790603	KX435012.1	SIX8	cubense	Fusarium oxysporum f. cubense strain BRIP40340 secreted in xylem 8	Fusarium	oxysporum	cubense	BRIP40340			SIX8	1
1192790577	KX434997.1	SIX1	cubense	Fusarium oxysporum f. cubense strain BRIP44012 secreted in xylem 1	Fusarium	oxysporum	cubense	BRIP44012			physali	22
1192790588	KX435003.1	SIX2	cubense	Fusarium oxysporum f. cubense strain BRIP44012 secreted in xylem 2	Fusarium	oxysporum	cubense	BRIP44012			SIX10	3
1192790590	KX435004.1	SIX4	cubense	Fusarium oxysporum f. cubense strain BRIP44012 secreted in xylem 4a	Fusarium	oxysporum	cubense	BRIP44012			SIX12	3
1192790597	KX435009.1	SIX7	cubense	Fusarium oxysporum f. cubense strain BRIP44012 secreted in xylem 7	Fusarium	oxysporum	cubense	BRIP44012			SIX13	4
1192790605	KX435013.1	SIX8	cubense	Fusarium oxysporum f. cubense strain BRIP44012 secreted in xylem 8	Fusarium	oxysporum	cubense	BRIP44012			SIX15	3
1192790607	KX435014.1	SIX8	cubense	Fusarium oxysporum f. cubense strain BRIP44012 secreted in xylem 8	Fusarium	oxysporum	cubense	BRIP44012			SIX1a	3
1192790586	KX435002.1	SIX2	cubense	Fusarium oxysporum f. cubense strain BRIP59161 secreted in xylem 2	Fusarium	oxysporum	cubense	BRIP59161			SIX1b	3
1192790628	KX435025.1	SIX8	cubense	Fusarium oxysporum f. cubense strain BRIP59161 secreted in xylem 8a3	Fusarium	oxysporum	cubense	BRIP59161			SIX7	3
1229749371	KX435021.2	SIX13	cubense	Fusarium oxysporum f. cubense strain BRIP62892 secreted in xylem 13	Fusarium	oxysporum	cubense	BRIP62892			pisi	45
1192790571	KX434994.1	SIX1	cubense	Fusarium oxysporum f. cubense strain BRIP62895 secreted in xylem 1	Fusarium	oxysporum	cubense	BRIP62895			SIX1	6
1192790617	KX435019.1	SIX13	cubense	Fusarium oxysporum f. cubense strain BRIP62895 secreted in xylem 13	Fusarium	oxysporum	cubense	BRIP62895			SIX10	2
1192790627	KX435024.1	SIX1f	cubense	Fusarium oxysporum f. cubense strain BRIP62895 secreted in xylem 1f	Fusarium	oxysporum	cubense	BRIP62895			SIX11	2
1192790591	KX435005.1	SIX4	cubense	Fusarium oxysporum f. cubense strain BRIP62895 secreted in xylem 4b	Fusarium	oxysporum	cubense	BRIP62895			SIX12	2
1192790595	KX435008.1	SIX6	cubense	Fusarium oxysporum f. cubense strain BRIP62895 secreted in xylem 6	Fusarium	oxysporum	cubense	BRIP62895			SIX13	6
1192790609	KX435015.1	SIX9	cubense	Fusarium oxysporum f. cubense strain BRIP62895 secreted in xylem 9	Fusarium	oxysporum	cubense	BRIP62895			SIX14	7
1192790619	KX435020.1	SIX13	cubense	Fusarium oxysporum f. cubense strain BRIP62911 secreted in xylem 13	Fusarium	oxysporum	cubense	BRIP62911			SIX6	16
1192790575	KX434996.1	SIX1	cubense	Fusarium oxysporum f. cubense strain BRIP62933 secreted in xylem 1	Fusarium	oxysporum	cubense	BRIP62933			SIX7	2
1192790567	KX434992.1	SIX1	cubense	Fusarium oxysporum f. cubense strain BRIP62962 secreted in xylem 1	Fusarium	oxysporum	cubense	BRIP62962			SIX9	2
1192790615	KX435018.1	SIX10	cubense	Fusarium oxysporum f. cubense strain BRIP62962 secreted in xylem 10	Fusarium	oxysporum	cubense	BRIP62962			radicis-cucumerinum	12
1192790599	KX435010.1	SIX7	cubense	Fusarium oxysporum f. cubense strain BRIP62962 secreted in xylem 7	Fusarium	oxysporum	cubense	BRIP62962			SIX6	12
1192790569	KX434993.1	SIX1	cubense	Fusarium oxysporum f. cubense strain BRIP62982 secreted in xylem 1	Fusarium	oxysporum	cubense	BRIP62982			sesami	15
1192790611	KX435016.1	SIX9	cubense	Fusarium oxysporum f. cubense strain BRIP63259 secreted in xylem 9	Fusarium	oxysporum	cubense	BRIP63259			SIX1	1
1192790613	KX435017.1	SIX9	cubense	Fusarium oxysporum f. cubense strain NRRL25609 secreted in xylem 9	Fusarium	oxysporum	cubense	NRRL25609			SIX10	1
1192790585	KX435001.1	SIX2	cubense	Fusarium oxysporum f. cubense strain NRRL26029 secreted in xylem 2	Fusarium	oxysporum	cubense	NRRL26029			SIX11	1
1192790573	KX434995.1	SIX1	cubense	Fusarium oxysporum f. cubense strain NRRL36118 secreted in xylem 1	Fusarium	oxysporum	cubense	NRRL36118			SIX13a	1
1192790623	KX435022.1	SIX13	cubense	Fusarium oxysporum f. cubense strain NRRL36118 secreted in xylem 13	Fusarium	oxysporum	cubense	NRRL36118			SIX13b	1
937630453	KR855760.1	SIX6	cucumerinum	Fusarium oxysporum f. cucumerinum strain RBG5059 secreted in xylem 6	Fusarium	oxysporum	cucumerinum	RBG5059			SIX14	1
937630447	KR855757.1	SIX6	cucumerinum	Fusarium oxysporum f. cucumerinum strain RBG5063 secreted in xylem 6	Fusarium	oxysporum	cucumerinum	RBG5063			SIX3	1
937630449	KR855758.1	SIX6	cucumerinum	Fusarium oxysporum f. cucumerinum strain RBG5068 secreted in xylem 6	Fusarium	oxysporum	cucumerinum	RBG5068			SIX6	1
937630455	KR855761.1	SIX6	cucumerinum	Fusarium oxysporum f. cucumerinum strain RBG5074 secreted in xylem 6	Fusarium	oxysporum	cucumerinum	RBG5074			SIX7	1
937630457	KR855762.1	SIX6	cucumerinum	Fusarium oxysporum f. cucumerinum strain RBG5075 secreted in xylem 6	Fusarium	oxysporum	cucumerinum	RBG5075			SIX8a1	1
937630459	KR855763.1	SIX6	cucumerinum	Fusarium oxysporum f. cucumerinum strain RBG5076 secreted in xylem 6	Fusarium	oxysporum	cucumerinum	RBG5076			SIX8a2	1
937630461	KR855764.1	SIX6	cucumerinum	Fusarium oxysporum f. cucumerinum strain RBG5082 secreted in xylem 6	Fusarium	oxysporum	cucumerinum	RBG5082			SIX8a3	1
937630463	KR855765.1	SIX6	cucumerinum	Fusarium oxysporum f. cucumerinum strain RBG5085 secreted in xylem 6	Fusarium	oxysporum	cucumerinum	RBG5085			SIX8a4	1
937630451	KR855759.1	SIX6	cucumerinum	Fusarium oxysporum f. cucumerinum strain RBG5088 secreted in xylem 6	Fusarium	oxysporum	cucumerinum	RBG5088			SIX8b	1
937630465	KR855766.1	SIX6	cucumerinum	Fusarium oxysporum f. cucumerinum strain RBG5089 secreted in xylem 6	Fusarium	oxysporum	cucumerinum	RBG5089			SIX9	1
937630467	KR855767.1	SIX6	cucumerinum	Fusarium oxysporum f. cucumerinum strain RBG5100 secreted in xylem 6	Fusarium	oxysporum	cucumerinum	RBG5100			tracheiphilum	1
937630469	KR855768.1	SIX6	cucumerinum	Fusarium oxysporum f. cucumerinum strain RBG5103 secreted in xylem 6	Fusarium	oxysporum	cucumerinum	RBG5103			SIX11	1
937630471	KR855769.1	SIX6	cucumerinum	Fusarium oxysporum f. cucumerinum strain RBG5104 secreted in xylem 6	Fusarium	oxysporum	cucumerinum	RBG5104			vasinfectum	5
937630473	KR855770.1	SIX6	cucumerinum	Fusarium oxysporum f. cucumerinum strain RBG5106 secreted in xylem 6	Fusarium	oxysporum	cucumerinum	RBG5106			SIX6	5
1913121962	MT364385.1	SIX1	apii	Fusarium oxysporum f. sp. apii isolate FoaR4-274.AC secreted in xylem 1	Fusarium	oxysporum	apii	FoaR4-274.AC			zingiberi	3
1913121988	MT364398.1	SIX1	apii	Fusarium oxysporum f. sp. apii isolate FoaR4-274.AC secreted in xylem 1	Fusarium	oxysporum	apii	FoaR4-274.AC			SIX10	1
1590450896	MH616614.1	SIX1	canariensis	Fusarium oxysporum f. sp. canariensis isolate CA1-1522180 secreted in xylem 1 protein	Fusarium	oxysporum	canariensis	CA1-1522180			SIX12	1
1601116292	MH743206.1	SIX10	canariensis	Fusarium oxysporum f. sp. canariensis isolate CA1-1522180 secreted in xylem 10	Fusarium	oxysporum	canariensis	CA1-1522180			SIX7	1
1601116223	MH743182.1	SIX7	canariensis	Fusarium oxysporum f. sp. canariensis isolate CA1-1522180 secreted in xylem 7	Fusarium	oxysporum	canariensis	CA1-1522180			(blank)	338
1590450898	MH616615.1	SIX1	canariensis	Fusarium oxysporum f. sp. canariensis isolate CA3-1508647 secreted in xylem 1 protein	Fusarium	oxysporum	canariensis	CA3-1508647			SIX1	23
1601116354	MH746916.1	SIX12	canariensis	Fusarium oxysporum f. sp. canariensis isolate CA3-1508647 secreted in xylem 12	Fusarium	oxysporum	canariensis	CA3-1508647			SIX10	10
1601116225	MH743183.1	SIX7	canariensis	Fusarium oxysporum f. sp. canariensis isolate CA3-1508647 secreted in xylem 7	Fusarium	oxysporum	canariensis	CA3-1508647			SIX11	19
1590450900	MH616616.1	SIX1	canariensis	Fusarium oxysporum f. sp. canariensis isolate CA4-370P06144091-E secreted in xylem 1 protein	Fusarium	oxysporum	canariensis	CA4-370P06144091-E			SIX12	10
1601116290	MH743205.1	SIX10	canariensis	Fusarium oxysporum f. sp. canariensis isolate CA4-370P06144091-E secreted in xylem 10	Fusarium	oxysporum	canariensis	CA4-370P06144091-E			SIX13	8
1601116356	MH746917.1	SIX12	canariensis	Fusarium oxysporum f. sp. canariensis isolate CA4-370P06144091-E secreted in xylem 12	Fusarium	oxysporum	canariensis	CA4-370P06144091-E			SIX14	48
1601116227	MH743184.1	SIX7	canariensis	Fusarium oxysporum f. sp. canariensis isolate CA4-370P06144091-E secreted in xylem 7	Fusarium	oxysporum	canariensis	CA4-370P06144091-E			SIX2	21
1590450902	MH616617.1	SIX1	canariensis	Fusarium oxysporum f. sp. canariensis isolate CA5-1596679-1 secreted in xylem 1 protein	Fusarium	oxysporum	canariensis	CA5-1596679-1			SIX3	11
1601116288	MH743204.1	SIX10	canariensis	Fusarium oxysporum f. sp. canariensis isolate CA5-1596679-1 secreted in xylem 10	Fusarium	oxysporum	canariensis	CA5-1596679-1			SIX4	18
1601116358	MH746918.1	SIX12	canariensis	Fusarium oxysporum f. sp. canariensis isolate CA5-1596679-1 secreted in xylem 12	Fusarium	oxysporum	canariensis	CA5-1596679-1			SIX5	10
1601116229	MH743185.1	SIX7	canariensis	Fusarium oxysporum f. sp. canariensis isolate CA5-1596679-1 secreted in xylem 7	Fusarium	oxysporum	canariensis	CA5-1596679-1			SIX6	33
1590450904	MH616618.1	SIX1	canariensis	Fusarium oxysporum f. sp. canariensis isolate CA6-1596706 secreted in xylem 1 protein	Fusarium	oxysporum	canariensis	CA6-1596706			SIX7	30
1601116294	MH743207.1	SIX10	canariensis	Fusarium oxysporum f. sp. canariensis isolate CA6-1596706 secreted in xylem 10	Fusarium	oxysporum	canariensis	CA6-1596706			SIX8	52
1601116360	MH746919.1	SIX12	canariensis	Fusarium oxysporum f. sp. canariensis isolate CA6-1596706 secreted in xylem 12	Fusarium	oxysporum	canariensis	CA6-1596706			SIX9	45
1601116231	MH743186.1	SIX7	canariensis	Fusarium oxysporum f. sp. canariensis isolate CA6-1596706 secreted in xylem 7	Fusarium	oxysporum	canariensis	CA6-1596706			Grand Total	927
1590450906	MH616619.1	SIX1	canariensis	Fusarium oxysporum f. sp. canariensis isolate CA7-USNVEPO6194445 secreted in xylem 1 protein	Fusarium	oxysporum	canariensis	CA7-USNVEPO6194445
1601116296	MH743208.1	SIX10	canariensis	Fusarium oxysporum f. sp. canariensis isolate CA7-USNVEPO6194445 secreted in xylem 10	Fusarium	oxysporum	canariensis	CA7-USNVEPO6194445
1601116362	MH746920.1	SIX12	canariensis	Fusarium oxysporum f. sp. canariensis isolate CA7-USNVEPO6194445 secreted in xylem 12	Fusarium	oxysporum	canariensis	CA7-USNVEPO6194445
1590450852	MH616592.1	SIX1	canariensis	Fusarium oxysporum f. sp. canariensis isolate PLM183C secreted in xylem 1 protein	Fusarium	oxysporum	canariensis	PLM183C
1601116312	MH746895.1	SIX12	canariensis	Fusarium oxysporum f. sp. canariensis isolate PLM183C secreted in xylem 12	Fusarium	oxysporum	canariensis	PLM183C
1601116174	MH743156.1	SIX7	canariensis	Fusarium oxysporum f. sp. canariensis isolate PLM183C secreted in xylem 7	Fusarium	oxysporum	canariensis	PLM183C
1590450854	MH616593.1	SIX1	canariensis	Fusarium oxysporum f. sp. canariensis isolate PLM221B secreted in xylem 1 protein	Fusarium	oxysporum	canariensis	PLM221B
1601116254	MH743187.1	SIX10	canariensis	Fusarium oxysporum f. sp. canariensis isolate PLM221B secreted in xylem 10	Fusarium	oxysporum	canariensis	PLM221B
1601116314	MH746896.1	SIX12	canariensis	Fusarium oxysporum f. sp. canariensis isolate PLM221B secreted in xylem 12	Fusarium	oxysporum	canariensis	PLM221B
1590450856	MH616594.1	SIX1	canariensis	Fusarium oxysporum f. sp. canariensis isolate PLM224A secreted in xylem 1 protein	Fusarium	oxysporum	canariensis	PLM224A
1601116256	MH743188.1	SIX10	canariensis	Fusarium oxysporum f. sp. canariensis isolate PLM224A secreted in xylem 10	Fusarium	oxysporum	canariensis	PLM224A
1601116316	MH746897.1	SIX12	canariensis	Fusarium oxysporum f. sp. canariensis isolate PLM224A secreted in xylem 12	Fusarium	oxysporum	canariensis	PLM224A
1601116177	MH743158.1	SIX7	canariensis	Fusarium oxysporum f. sp. canariensis isolate PLM224A secreted in xylem 7	Fusarium	oxysporum	canariensis	PLM224A
1590450858	MH616595.1	SIX1	canariensis	Fusarium oxysporum f. sp. canariensis isolate PLM385B secreted in xylem 1 protein	Fusarium	oxysporum	canariensis	PLM385B
1601116258	MH743189.1	SIX10	canariensis	Fusarium oxysporum f. sp. canariensis isolate PLM385B secreted in xylem 10	Fusarium	oxysporum	canariensis	PLM385B
1601116318	MH746898.1	SIX12	canariensis	Fusarium oxysporum f. sp. canariensis isolate PLM385B secreted in xylem 12	Fusarium	oxysporum	canariensis	PLM385B
1601116179	MH743159.1	SIX7	canariensis	Fusarium oxysporum f. sp. canariensis isolate PLM385B secreted in xylem 7	Fusarium	oxysporum	canariensis	PLM385B
1601116260	MH743190.1	SIX10	canariensis	Fusarium oxysporum f. sp. canariensis isolate PLM386B secreted in xylem 10	Fusarium	oxysporum	canariensis	PLM386B
1601116320	MH746899.1	SIX12	canariensis	Fusarium oxysporum f. sp. canariensis isolate PLM386B secreted in xylem 12	Fusarium	oxysporum	canariensis	PLM386B
1590450860	MH616596.1	SIX1	canariensis	Fusarium oxysporum f. sp. canariensis isolate PLM387B secreted in xylem 1 protein	Fusarium	oxysporum	canariensis	PLM387B
1601116262	MH743191.1	SIX10	canariensis	Fusarium oxysporum f. sp. canariensis isolate PLM387B secreted in xylem 10	Fusarium	oxysporum	canariensis	PLM387B
1601116322	MH746900.1	SIX12	canariensis	Fusarium oxysporum f. sp. canariensis isolate PLM387B secreted in xylem 12	Fusarium	oxysporum	canariensis	PLM387B
1601116182	MH743161.1	SIX7	canariensis	Fusarium oxysporum f. sp. canariensis isolate PLM387B secreted in xylem 7	Fusarium	oxysporum	canariensis	PLM387B
1601116460	MK554820.1	SIX1	canariensis	Fusarium oxysporum f. sp. canariensis isolate PLM389A secreted in xylem 1	Fusarium	oxysporum	canariensis	PLM389A
1601116324	MH746901.1	SIX12	canariensis	Fusarium oxysporum f. sp. canariensis isolate PLM389A secreted in xylem 12	Fusarium	oxysporum	canariensis	PLM389A
1601116184	MH743162.1	SIX7	canariensis	Fusarium oxysporum f. sp. canariensis isolate PLM389A secreted in xylem 7	Fusarium	oxysporum	canariensis	PLM389A
1590450862	MH616597.1	SIX1	canariensis	Fusarium oxysporum f. sp. canariensis isolate PLM407A secreted in xylem 1 protein	Fusarium	oxysporum	canariensis	PLM407A
1601116326	MH746902.1	SIX12	canariensis	Fusarium oxysporum f. sp. canariensis isolate PLM407A secreted in xylem 12	Fusarium	oxysporum	canariensis	PLM407A
1601116186	MH743163.1	SIX7	canariensis	Fusarium oxysporum f. sp. canariensis isolate PLM407A secreted in xylem 7	Fusarium	oxysporum	canariensis	PLM407A
1590450864	MH616598.1	SIX1	canariensis	Fusarium oxysporum f. sp. canariensis isolate PLM408A secreted in xylem 1 protein	Fusarium	oxysporum	canariensis	PLM408A
1601116328	MH746903.1	SIX12	canariensis	Fusarium oxysporum f. sp. canariensis isolate PLM408A secreted in xylem 12	Fusarium	oxysporum	canariensis	PLM408A
1601116188	MH743164.1	SIX7	canariensis	Fusarium oxysporum f. sp. canariensis isolate PLM408A secreted in xylem 7	Fusarium	oxysporum	canariensis	PLM408A
1590450866	MH616599.1	SIX1	canariensis	Fusarium oxysporum f. sp. canariensis isolate PLM416A secreted in xylem 1 protein	Fusarium	oxysporum	canariensis	PLM416A
1601116330	MH746904.1	SIX12	canariensis	Fusarium oxysporum f. sp. canariensis isolate PLM416A secreted in xylem 12	Fusarium	oxysporum	canariensis	PLM416A
1601116190	MH743165.1	SIX7	canariensis	Fusarium oxysporum f. sp. canariensis isolate PLM416A secreted in xylem 7	Fusarium	oxysporum	canariensis	PLM416A
1590450868	MH616600.1	SIX1	canariensis	Fusarium oxysporum f. sp. canariensis isolate PLM431A secreted in xylem 1 protein	Fusarium	oxysporum	canariensis	PLM431A
1601116332	MH746905.1	SIX12	canariensis	Fusarium oxysporum f. sp. canariensis isolate PLM431A secreted in xylem 12	Fusarium	oxysporum	canariensis	PLM431A
1601116192	MH743166.1	SIX7	canariensis	Fusarium oxysporum f. sp. canariensis isolate PLM431A secreted in xylem 7	Fusarium	oxysporum	canariensis	PLM431A
1590450870	MH616601.1	SIX1	canariensis	Fusarium oxysporum f. sp. canariensis isolate PLM441A secreted in xylem 1 protein	Fusarium	oxysporum	canariensis	PLM441A
1601116264	MH743192.1	SIX10	canariensis	Fusarium oxysporum f. sp. canariensis isolate PLM441A secreted in xylem 10	Fusarium	oxysporum	canariensis	PLM441A
1601116334	MH746906.1	SIX12	canariensis	Fusarium oxysporum f. sp. canariensis isolate PLM441A secreted in xylem 12	Fusarium	oxysporum	canariensis	PLM441A
1590450872	MH616602.1	SIX1	canariensis	Fusarium oxysporum f. sp. canariensis isolate PLM472A secreted in xylem 1 protein	Fusarium	oxysporum	canariensis	PLM472A
1601116266	MH743193.1	SIX10	canariensis	Fusarium oxysporum f. sp. canariensis isolate PLM472A secreted in xylem 10	Fusarium	oxysporum	canariensis	PLM472A
1601116195	MH743168.1	SIX7	canariensis	Fusarium oxysporum f. sp. canariensis isolate PLM472A secreted in xylem 7	Fusarium	oxysporum	canariensis	PLM472A
1590450874	MH616603.1	SIX1	canariensis	Fusarium oxysporum f. sp. canariensis isolate PLM511A secreted in xylem 1 protein	Fusarium	oxysporum	canariensis	PLM511A
1601116270	MH743195.1	SIX10	canariensis	Fusarium oxysporum f. sp. canariensis isolate PLM511A secreted in xylem 10	Fusarium	oxysporum	canariensis	PLM511A
1601116336	MH746907.1	SIX12	canariensis	Fusarium oxysporum f. sp. canariensis isolate PLM511A secreted in xylem 12	Fusarium	oxysporum	canariensis	PLM511A
1601116197	MH743169.1	SIX7	canariensis	Fusarium oxysporum f. sp. canariensis isolate PLM511A secreted in xylem 7	Fusarium	oxysporum	canariensis	PLM511A
1590450876	MH616604.1	SIX1	canariensis	Fusarium oxysporum f. sp. canariensis isolate PLM582A secreted in xylem 1 protein	Fusarium	oxysporum	canariensis	PLM582A
1601116268	MH743194.1	SIX10	canariensis	Fusarium oxysporum f. sp. canariensis isolate PLM582A secreted in xylem 10	Fusarium	oxysporum	canariensis	PLM582A
1601116199	MH743170.1	SIX7	canariensis	Fusarium oxysporum f. sp. canariensis isolate PLM582A secreted in xylem 7	Fusarium	oxysporum	canariensis	PLM582A
1590450878	MH616605.1	SIX1	canariensis	Fusarium oxysporum f. sp. canariensis isolate PLM588A secreted in xylem 1 protein	Fusarium	oxysporum	canariensis	PLM588A
1601116272	MH743196.1	SIX10	canariensis	Fusarium oxysporum f. sp. canariensis isolate PLM588A secreted in xylem 10	Fusarium	oxysporum	canariensis	PLM588A
1601116338	MH746908.1	SIX12	canariensis	Fusarium oxysporum f. sp. canariensis isolate PLM588A secreted in xylem 12	Fusarium	oxysporum	canariensis	PLM588A
1601116340	MH746909.1	SIX12	canariensis	Fusarium oxysporum f. sp. canariensis isolate PLM588A secreted in xylem 12	Fusarium	oxysporum	canariensis	PLM588A
1601116201	MH743171.1	SIX7	canariensis	Fusarium oxysporum f. sp. canariensis isolate PLM588A secreted in xylem 7	Fusarium	oxysporum	canariensis	PLM588A
1590450880	MH616606.1	SIX1	canariensis	Fusarium oxysporum f. sp. canariensis isolate PLM601A secreted in xylem 1 protein	Fusarium	oxysporum	canariensis	PLM601A
1601116274	MH743197.1	SIX10	canariensis	Fusarium oxysporum f. sp. canariensis isolate PLM601A secreted in xylem 10	Fusarium	oxysporum	canariensis	PLM601A
1601116342	MH746910.1	SIX12	canariensis	Fusarium oxysporum f. sp. canariensis isolate PLM601A secreted in xylem 12	Fusarium	oxysporum	canariensis	PLM601A
1601116203	MH743172.1	SIX7	canariensis	Fusarium oxysporum f. sp. canariensis isolate PLM601A secreted in xylem 7	Fusarium	oxysporum	canariensis	PLM601A
1590450882	MH616607.1	SIX1	canariensis	Fusarium oxysporum f. sp. canariensis isolate PLM605A secreted in xylem 1 protein	Fusarium	oxysporum	canariensis	PLM605A
1601116276	MH743198.1	SIX10	canariensis	Fusarium oxysporum f. sp. canariensis isolate PLM605A secreted in xylem 10	Fusarium	oxysporum	canariensis	PLM605A
1601116344	MH746911.1	SIX12	canariensis	Fusarium oxysporum f. sp. canariensis isolate PLM605A secreted in xylem 12	Fusarium	oxysporum	canariensis	PLM605A
1601116205	MH743173.1	SIX7	canariensis	Fusarium oxysporum f. sp. canariensis isolate PLM605A secreted in xylem 7	Fusarium	oxysporum	canariensis	PLM605A
1590450884	MH616608.1	SIX1	canariensis	Fusarium oxysporum f. sp. canariensis isolate PLM692A secreted in xylem 1 protein	Fusarium	oxysporum	canariensis	PLM692A
1601116207	MH743174.1	SIX7	canariensis	Fusarium oxysporum f. sp. canariensis isolate PLM692A secreted in xylem 7	Fusarium	oxysporum	canariensis	PLM692A
1590450886	MH616609.1	SIX1	canariensis	Fusarium oxysporum f. sp. canariensis isolate PLM696A secreted in xylem 1 protein	Fusarium	oxysporum	canariensis	PLM696A
1601116278	MH743199.1	SIX10	canariensis	Fusarium oxysporum f. sp. canariensis isolate PLM696A secreted in xylem 10	Fusarium	oxysporum	canariensis	PLM696A
1601116346	MH746912.1	SIX12	canariensis	Fusarium oxysporum f. sp. canariensis isolate PLM696A secreted in xylem 12	Fusarium	oxysporum	canariensis	PLM696A
1601116209	MH743175.1	SIX7	canariensis	Fusarium oxysporum f. sp. canariensis isolate PLM696A secreted in xylem 7	Fusarium	oxysporum	canariensis	PLM696A
1590450888	MH616610.1	SIX1	canariensis	Fusarium oxysporum f. sp. canariensis isolate PLM706A secreted in xylem 1 protein	Fusarium	oxysporum	canariensis	PLM706A
1601116280	MH743200.1	SIX10	canariensis	Fusarium oxysporum f. sp. canariensis isolate PLM706A secreted in xylem 10	Fusarium	oxysporum	canariensis	PLM706A
1601116348	MH746913.1	SIX12	canariensis	Fusarium oxysporum f. sp. canariensis isolate PLM706A secreted in xylem 12	Fusarium	oxysporum	canariensis	PLM706A
1601116211	MH743176.1	SIX7	canariensis	Fusarium oxysporum f. sp. canariensis isolate PLM706A secreted in xylem 7	Fusarium	oxysporum	canariensis	PLM706A
1601116282	MH743201.1	SIX10	canariensis	Fusarium oxysporum f. sp. canariensis isolate PLM724A secreted in xylem 10	Fusarium	oxysporum	canariensis	PLM724A
1601116213	MH743177.1	SIX7	canariensis	Fusarium oxysporum f. sp. canariensis isolate PLM724A secreted in xylem 7	Fusarium	oxysporum	canariensis	PLM724A
1601116215	MH743178.1	SIX7	canariensis	Fusarium oxysporum f. sp. canariensis isolate PLM754A secreted in xylem 7	Fusarium	oxysporum	canariensis	PLM754A
1590450890	MH616611.1	SIX1	canariensis	Fusarium oxysporum f. sp. canariensis isolate PLM760A secreted in xylem 1 protein	Fusarium	oxysporum	canariensis	PLM760A
1601116350	MH746914.1	SIX12	canariensis	Fusarium oxysporum f. sp. canariensis isolate PLM760A secreted in xylem 12	Fusarium	oxysporum	canariensis	PLM760A
1601116217	MH743179.1	SIX7	canariensis	Fusarium oxysporum f. sp. canariensis isolate PLM760A secreted in xylem 7	Fusarium	oxysporum	canariensis	PLM760A
1590450892	MH616612.1	SIX1	canariensis	Fusarium oxysporum f. sp. canariensis isolate PLM776A secreted in xylem 1 protein	Fusarium	oxysporum	canariensis	PLM776A
1601116284	MH743202.1	SIX10	canariensis	Fusarium oxysporum f. sp. canariensis isolate PLM776A secreted in xylem 10	Fusarium	oxysporum	canariensis	PLM776A
1601116219	MH743180.1	SIX7	canariensis	Fusarium oxysporum f. sp. canariensis isolate PLM776A secreted in xylem 7	Fusarium	oxysporum	canariensis	PLM776A
1590450894	MH616613.1	SIX1	canariensis	Fusarium oxysporum f. sp. canariensis isolate PLM908A secreted in xylem 1 protein	Fusarium	oxysporum	canariensis	PLM908A
1601116286	MH743203.1	SIX10	canariensis	Fusarium oxysporum f. sp. canariensis isolate PLM908A secreted in xylem 10	Fusarium	oxysporum	canariensis	PLM908A
1601116352	MH746915.1	SIX12	canariensis	Fusarium oxysporum f. sp. canariensis isolate PLM908A secreted in xylem 12	Fusarium	oxysporum	canariensis	PLM908A
1601116221	MH743181.1	SIX7	canariensis	Fusarium oxysporum f. sp. canariensis isolate PLM908A secreted in xylem 7	Fusarium	oxysporum	canariensis	PLM908A
725828651	KM893896.1	SIX1	canariensis	Fusarium oxysporum f. sp. canariensis isolate RBG1504 secreted in xylem 1	Fusarium	oxysporum	canariensis	RBG1504
725828747	KM893944.1	SIX10	canariensis	Fusarium oxysporum f. sp. canariensis isolate RBG1504 secreted in xylem 10	Fusarium	oxysporum	canariensis	RBG1504
725828689	KM893915.1	SIX1	canariensis	Fusarium oxysporum f. sp. canariensis isolate RBG1757 secreted in xylem 1	Fusarium	oxysporum	canariensis	RBG1757
725828749	KM893945.1	SIX10	canariensis	Fusarium oxysporum f. sp. canariensis isolate RBG1757 secreted in xylem 10	Fusarium	oxysporum	canariensis	RBG1757
725828671	KM893906.1	SIX1	canariensis	Fusarium oxysporum f. sp. canariensis isolate RBG1776 secreted in xylem 1	Fusarium	oxysporum	canariensis	RBG1776
725828751	KM893946.1	SIX10	canariensis	Fusarium oxysporum f. sp. canariensis isolate RBG1776 secreted in xylem 10	Fusarium	oxysporum	canariensis	RBG1776
725828683	KM893912.1	SIX1	canariensis	Fusarium oxysporum f. sp. canariensis isolate RBG1780 secreted in xylem 1	Fusarium	oxysporum	canariensis	RBG1780
725828753	KM893947.1	SIX10	canariensis	Fusarium oxysporum f. sp. canariensis isolate RBG1780 secreted in xylem 10	Fusarium	oxysporum	canariensis	RBG1780
725828653	KM893897.1	SIX1	canariensis	Fusarium oxysporum f. sp. canariensis isolate RBG2236 secreted in xylem 1	Fusarium	oxysporum	canariensis	RBG2236
725828755	KM893948.1	SIX10	canariensis	Fusarium oxysporum f. sp. canariensis isolate RBG2236 secreted in xylem 10	Fusarium	oxysporum	canariensis	RBG2236
725828667	KM893904.1	SIX1	canariensis	Fusarium oxysporum f. sp. canariensis isolate RBG2240 secreted in xylem 1	Fusarium	oxysporum	canariensis	RBG2240
725828757	KM893949.1	SIX10	canariensis	Fusarium oxysporum f. sp. canariensis isolate RBG2240 secreted in xylem 10	Fusarium	oxysporum	canariensis	RBG2240
725828719	KM893930.1	SIX7	canariensis	Fusarium oxysporum f. sp. canariensis isolate RBG2240 secreted in xylem 7	Fusarium	oxysporum	canariensis	RBG2240
725828661	KM893901.1	SIX1	canariensis	Fusarium oxysporum f. sp. canariensis isolate RBG2241 secreted in xylem 1	Fusarium	oxysporum	canariensis	RBG2241
725828759	KM893950.1	SIX10	canariensis	Fusarium oxysporum f. sp. canariensis isolate RBG2241 secreted in xylem 10	Fusarium	oxysporum	canariensis	RBG2241
725828721	KM893931.1	SIX7	canariensis	Fusarium oxysporum f. sp. canariensis isolate RBG2241 secreted in xylem 7	Fusarium	oxysporum	canariensis	RBG2241
725828703	KM893922.1	SIX1	canariensis	Fusarium oxysporum f. sp. canariensis isolate RBG2242 secreted in xylem 1	Fusarium	oxysporum	canariensis	RBG2242
725828761	KM893951.1	SIX10	canariensis	Fusarium oxysporum f. sp. canariensis isolate RBG2242 secreted in xylem 10	Fusarium	oxysporum	canariensis	RBG2242
725828723	KM893932.1	SIX7	canariensis	Fusarium oxysporum f. sp. canariensis isolate RBG2242 secreted in xylem 7	Fusarium	oxysporum	canariensis	RBG2242
725828655	KM893898.1	SIX1	canariensis	Fusarium oxysporum f. sp. canariensis isolate RBG2243 secreted in xylem 1	Fusarium	oxysporum	canariensis	RBG2243
725828763	KM893952.1	SIX10	canariensis	Fusarium oxysporum f. sp. canariensis isolate RBG2243 secreted in xylem 10	Fusarium	oxysporum	canariensis	RBG2243
725828725	KM893933.1	SIX7	canariensis	Fusarium oxysporum f. sp. canariensis isolate RBG2243 secreted in xylem 7	Fusarium	oxysporum	canariensis	RBG2243
725828685	KM893913.1	SIX1	canariensis	Fusarium oxysporum f. sp. canariensis isolate RBG2244 secreted in xylem 1	Fusarium	oxysporum	canariensis	RBG2244
725828765	KM893953.1	SIX10	canariensis	Fusarium oxysporum f. sp. canariensis isolate RBG2244 secreted in xylem 10	Fusarium	oxysporum	canariensis	RBG2244
725828727	KM893934.1	SIX7	canariensis	Fusarium oxysporum f. sp. canariensis isolate RBG2244 secreted in xylem 7	Fusarium	oxysporum	canariensis	RBG2244
725828691	KM893916.1	SIX1	canariensis	Fusarium oxysporum f. sp. canariensis isolate RBG2978 secreted in xylem 1	Fusarium	oxysporum	canariensis	RBG2978
725828767	KM893954.1	SIX10	canariensis	Fusarium oxysporum f. sp. canariensis isolate RBG2978 secreted in xylem 10	Fusarium	oxysporum	canariensis	RBG2978
725828729	KM893935.1	SIX7	canariensis	Fusarium oxysporum f. sp. canariensis isolate RBG2978 secreted in xylem 7	Fusarium	oxysporum	canariensis	RBG2978
725828669	KM893905.1	SIX1	canariensis	Fusarium oxysporum f. sp. canariensis isolate RBG4215 secreted in xylem 1	Fusarium	oxysporum	canariensis	RBG4215
725828769	KM893955.1	SIX10	canariensis	Fusarium oxysporum f. sp. canariensis isolate RBG4215 secreted in xylem 10	Fusarium	oxysporum	canariensis	RBG4215
725828731	KM893936.1	SIX7	canariensis	Fusarium oxysporum f. sp. canariensis isolate RBG4215 secreted in xylem 7	Fusarium	oxysporum	canariensis	RBG4215
725828687	KM893914.1	SIX1	canariensis	Fusarium oxysporum f. sp. canariensis isolate RBG4216 secreted in xylem 1	Fusarium	oxysporum	canariensis	RBG4216
725828677	KM893909.1	SIX1	canariensis	Fusarium oxysporum f. sp. canariensis isolate RBG4219 secreted in xylem 1	Fusarium	oxysporum	canariensis	RBG4219
725828771	KM893956.1	SIX10	canariensis	Fusarium oxysporum f. sp. canariensis isolate RBG4219 secreted in xylem 10	Fusarium	oxysporum	canariensis	RBG4219
725828659	KM893900.1	SIX1	canariensis	Fusarium oxysporum f. sp. canariensis isolate RBG4220 secreted in xylem 1	Fusarium	oxysporum	canariensis	RBG4220
725828773	KM893957.1	SIX10	canariensis	Fusarium oxysporum f. sp. canariensis isolate RBG4220 secreted in xylem 10	Fusarium	oxysporum	canariensis	RBG4220
725828733	KM893937.1	SIX7	canariensis	Fusarium oxysporum f. sp. canariensis isolate RBG4220 secreted in xylem 7	Fusarium	oxysporum	canariensis	RBG4220
725828675	KM893908.1	SIX1	canariensis	Fusarium oxysporum f. sp. canariensis isolate RBG4221 secreted in xylem 1	Fusarium	oxysporum	canariensis	RBG4221
725828775	KM893958.1	SIX10	canariensis	Fusarium oxysporum f. sp. canariensis isolate RBG4221 secreted in xylem 10	Fusarium	oxysporum	canariensis	RBG4221
725828735	KM893938.1	SIX7	canariensis	Fusarium oxysporum f. sp. canariensis isolate RBG4221 secreted in xylem 7	Fusarium	oxysporum	canariensis	RBG4221
725828693	KM893917.1	SIX1	canariensis	Fusarium oxysporum f. sp. canariensis isolate RBG4223 secreted in xylem 1	Fusarium	oxysporum	canariensis	RBG4223
725828777	KM893959.1	SIX10	canariensis	Fusarium oxysporum f. sp. canariensis isolate RBG4223 secreted in xylem 10	Fusarium	oxysporum	canariensis	RBG4223
725828737	KM893939.1	SIX7	canariensis	Fusarium oxysporum f. sp. canariensis isolate RBG4223 secreted in xylem 7	Fusarium	oxysporum	canariensis	RBG4223
937630378	KR855721.1	SIX1	canariensis	Fusarium oxysporum f. sp. canariensis strain RBG1523 secreted in xylem 1	Fusarium	oxysporum	canariensis	RBG1523
959098842	KP964966.1	SIX5	cepae	Fusarium oxysporum f. sp. cepae isolate A21 secreted in xylem 5	Fusarium	oxysporum	cepae	A21
959098884	KP964987.1	SIX10	cepae	Fusarium oxysporum f. sp. cepae isolate FUS2 secreted in xylem 10	Fusarium	oxysporum	cepae	FUS2
959098902	KP964996.1	SIX12	cepae	Fusarium oxysporum f. sp. cepae isolate FUS2 secreted in xylem 12	Fusarium	oxysporum	cepae	FUS2
959098922	KP965006.1	SIX14	cepae	Fusarium oxysporum f. sp. cepae isolate FUS2 secreted in xylem 14	Fusarium	oxysporum	cepae	FUS2
959098838	KP964964.1	SIX3	cepae	Fusarium oxysporum f. sp. cepae isolate FUS2 secreted in xylem 3	Fusarium	oxysporum	cepae	FUS2
959098840	KP964965.1	SIX5	cepae	Fusarium oxysporum f. sp. cepae isolate FUS2 secreted in xylem 5	Fusarium	oxysporum	cepae	FUS2
959098846	KP964968.1	SIX7	cepae	Fusarium oxysporum f. sp. cepae isolate FUS2 secreted in xylem 7	Fusarium	oxysporum	cepae	FUS2
959098862	KP964976.1	SIX9	cepae	Fusarium oxysporum f. sp. cepae isolate FUS2 secreted in xylem 9	Fusarium	oxysporum	cepae	FUS2
959098864	KP964977.1	SIX9	cepae	Fusarium oxysporum f. sp. cepae isolate PG secreted in xylem 9	Fusarium	oxysporum	cepae	PG
937630376	KR855720.1	SIX1	conglutinans	Fusarium oxysporum f. sp. conglutinans strain FRL1578 secreted in xylem 1	Fusarium	oxysporum	conglutinans	FRL1578
1973043292	MW323433.1	SIX13	cubense	Fusarium oxysporum f. sp. cubense strain 15B secreted in xylem 13	Fusarium	oxysporum	cubense	15B
1973043295	MW323434.1	SIX13	cubense	Fusarium oxysporum f. sp. cubense strain 16A secreted in xylem 13	Fusarium	oxysporum	cubense	16A
1973043301	MW323436.1	SIX13	cubense	Fusarium oxysporum f. sp. cubense strain 33b secreted in xylem 13	Fusarium	oxysporum	cubense	33b
1973043593	MW340853.1	SIX13	cubense	Fusarium oxysporum f. sp. cubense strain B-35G secreted in xylem 13	Fusarium	oxysporum	cubense	B-35G
1973043590	MW340852.1	SIX13	cubense	Fusarium oxysporum f. sp. cubense strain B-NP secreted in xylem 13	Fusarium	oxysporum	cubense	B-NP
1973043586	MW340851.1	SIX13	cubense	Fusarium oxysporum f. sp. cubense strain B-S15 secreted in xylem 13	Fusarium	oxysporum	cubense	B-S15
1973043571	MW340846.1	SIX13	cubense	Fusarium oxysporum f. sp. cubense strain B-S16 secreted in xylem 13	Fusarium	oxysporum	cubense	B-S16
1973043478	MW340840.1	SIX6	cubense	Fusarium oxysporum f. sp. cubense strain B-S16 secreted in xylem 6	Fusarium	oxysporum	cubense	B-S16
1973043466	MW340836.1	SIX6	cubense	Fusarium oxysporum f. sp. cubense strain B-S161 secreted in xylem 6	Fusarium	oxysporum	cubense	B-S161
1973043580	MW340849.1	SIX13	cubense	Fusarium oxysporum f. sp. cubense strain B-S32G secreted in xylem 13	Fusarium	oxysporum	cubense	B-S32G
1973043487	MW340843.1	SIX6	cubense	Fusarium oxysporum f. sp. cubense strain B-S32G secreted in xylem 6	Fusarium	oxysporum	cubense	B-S32G
1973043583	MW340850.1	SIX13	cubense	Fusarium oxysporum f. sp. cubense strain B-S35 secreted in xylem 13	Fusarium	oxysporum	cubense	B-S35
1973043490	MW340844.1	SIX6	cubense	Fusarium oxysporum f. sp. cubense strain B-S35 secreted in xylem 6	Fusarium	oxysporum	cubense	B-S35
1973043469	MW340837.1	SIX6	cubense	Fusarium oxysporum f. sp. cubense strain B-S39 secreted in xylem 6	Fusarium	oxysporum	cubense	B-S39
1973043577	MW340848.1	SIX13	cubense	Fusarium oxysporum f. sp. cubense strain B-S53 secreted in xylem 13	Fusarium	oxysporum	cubense	B-S53
1973043484	MW340842.1	SIX6	cubense	Fusarium oxysporum f. sp. cubense strain B-S53 secreted in xylem 6	Fusarium	oxysporum	cubense	B-S53
1973043472	MW340838.1	SIX6	cubense	Fusarium oxysporum f. sp. cubense strain B-S56 secreted in xylem 6	Fusarium	oxysporum	cubense	B-S56
1973043574	MW340847.1	SIX13	cubense	Fusarium oxysporum f. sp. cubense strain B-S58 secreted in xylem 13	Fusarium	oxysporum	cubense	B-S58
1973043481	MW340841.1	SIX6	cubense	Fusarium oxysporum f. sp. cubense strain B-S58 secreted in xylem 6	Fusarium	oxysporum	cubense	B-S58
1973043568	MW340845.1	SIX13	cubense	Fusarium oxysporum f. sp. cubense strain B-S63 secreted in xylem 13	Fusarium	oxysporum	cubense	B-S63
1973043475	MW340839.1	SIX6	cubense	Fusarium oxysporum f. sp. cubense strain B-S63 secreted in xylem 6	Fusarium	oxysporum	cubense	B-S63
1973043304	MW323437.1	SIX13	cubense	Fusarium oxysporum f. sp. cubense strain G1 secreted in xylem 13	Fusarium	oxysporum	cubense	G1
1973043394	MW330387.1	SIX6	cubense	Fusarium oxysporum f. sp. cubense strain G1 secreted in xylem 6	Fusarium	oxysporum	cubense	G1
1973043307	MW323438.1	SIX13	cubense	Fusarium oxysporum f. sp. cubense strain G2 secreted in xylem 13	Fusarium	oxysporum	cubense	G2
1973043298	MW323435.1	SIX13	cubense	Fusarium oxysporum f. sp. cubense strain KP secreted in xylem 13	Fusarium	oxysporum	cubense	KP
1973043388	MW330385.1	SIX6	cubense	Fusarium oxysporum f. sp. cubense strain KP secreted in xylem 6	Fusarium	oxysporum	cubense	KP
1973043391	MW330386.1	SIX6	cubense	Fusarium oxysporum f. sp. cubense strain NP secreted in xylem 6	Fusarium	oxysporum	cubense	NP
1973043310	MW323439.1	SIX13	cubense	Fusarium oxysporum f. sp. cubense strain R1 secreted in xylem 13	Fusarium	oxysporum	cubense	R1
1973043397	MW330388.1	SIX6	cubense	Fusarium oxysporum f. sp. cubense strain R1 secreted in xylem 6	Fusarium	oxysporum	cubense	R1
1973043313	MW323440.1	SIX13	cubense	Fusarium oxysporum f. sp. cubense strain R2 secreted in xylem 13	Fusarium	oxysporum	cubense	R2
1973043400	MW330389.1	SIX6	cubense	Fusarium oxysporum f. sp. cubense strain R2 secreted in xylem 6	Fusarium	oxysporum	cubense	R2
1973043271	MW323426.1	SIX13	cubense	Fusarium oxysporum f. sp. cubense strain S58-1 secreted in xylem 13	Fusarium	oxysporum	cubense	S58-1
1973043385	MW330384.1	SIX6	cubense	Fusarium oxysporum f. sp. cubense strain S58-1 secreted in xylem 6	Fusarium	oxysporum	cubense	S58-1
1973043274	MW323427.1	SIX13	cubense	Fusarium oxysporum f. sp. cubense strain S59 secreted in xylem 13	Fusarium	oxysporum	cubense	S59
1973043277	MW323428.1	SIX13	cubense	Fusarium oxysporum f. sp. cubense strain S59-1 secreted in xylem 13	Fusarium	oxysporum	cubense	S59-1
1973043280	MW323429.1	SIX13	cubense	Fusarium oxysporum f. sp. cubense strain S62 secreted in xylem 13	Fusarium	oxysporum	cubense	S62
1973043283	MW323430.1	SIX13	cubense	Fusarium oxysporum f. sp. cubense strain S63 secreted in xylem 13	Fusarium	oxysporum	cubense	S63
1973043286	MW323431.1	SIX13	cubense	Fusarium oxysporum f. sp. cubense strain S66 secreted in xylem 13	Fusarium	oxysporum	cubense	S66
1973043289	MW323432.1	SIX13	cubense	Fusarium oxysporum f. sp. cubense strain S67 secreted in xylem 13	Fusarium	oxysporum	cubense	S67
959098872	KP964981.1	SIX10	dianthi	Fusarium oxysporum f. sp. dianthi isolate R207 secreted in xylem 10	Fusarium	oxysporum	dianthi	R207
959098892	KP964991.1	SIX12	dianthi	Fusarium oxysporum f. sp. dianthi isolate R207 secreted in xylem 12	Fusarium	oxysporum	dianthi	R207
959098850	KP964970.1	SIX7	dianthi	Fusarium oxysporum f. sp. dianthi isolate R207 secreted in xylem 7	Fusarium	oxysporum	dianthi	R207
959098870	KP964980.1	SIX9	dianthi	Fusarium oxysporum f. sp. dianthi isolate R207 secreted in xylem 9	Fusarium	oxysporum	dianthi	R207
1192790629	KX435026.1	SIX1	fragariae	Fusarium oxysporum f. sp. fragariae strain BRIP53860 secreted in xylem 1	Fusarium	oxysporum	fragariae	BRIP53860
1192790631	KX435027.1	SIX1	fragariae	Fusarium oxysporum f. sp. fragariae strain BRIP53860 secreted in xylem 1	Fusarium	oxysporum	fragariae	BRIP53860
1192790633	KX435028.1	SIX1	fragariae	Fusarium oxysporum f. sp. fragariae strain BRIP53860 secreted in xylem 1	Fusarium	oxysporum	fragariae	BRIP53860
1192790635	KX435029.1	SIX13	fragariae	Fusarium oxysporum f. sp. fragariae strain BRIP53860 secreted in xylem 13	Fusarium	oxysporum	fragariae	BRIP53860
262234651	GQ268960.1	SIX7	lilii	Fusarium oxysporum f. sp. lilii isolate NRRL 28395 secreted in xylem 7-like protein	Fusarium	oxysporum	lilii	NRRL
959098874	KP964982.1	SIX10	lini	Fusarium oxysporum f. sp. lini isolate FOLIN secreted in xylem 10	Fusarium	oxysporum	lini	FOLIN
959098894	KP964992.1	SIX12	lini	Fusarium oxysporum f. sp. lini isolate FOLIN secreted in xylem 12	Fusarium	oxysporum	lini	FOLIN
959098906	KP964998.1	SIX13	lini	Fusarium oxysporum f. sp. lini isolate FOLIN secreted in xylem 13	Fusarium	oxysporum	lini	FOLIN
725828699	KM893920.1	SIX1	lini	Fusarium oxysporum f. sp. lini isolate FRL11810 secreted in xylem 1	Fusarium	oxysporum	lini	FRL11810
725828741	KM893941.1	SIX10	lini	Fusarium oxysporum f. sp. lini isolate FRL11810 secreted in xylem 10	Fusarium	oxysporum	lini	FRL11810
725828715	KM893928.1	SIX7	lini	Fusarium oxysporum f. sp. lini isolate FRL11810 secreted in xylem 7	Fusarium	oxysporum	lini	FRL11810
725828695	KM893918.1	SIX1	lini	Fusarium oxysporum f. sp. lini isolate FRL11811 secreted in xylem 1	Fusarium	oxysporum	lini	FRL11811
725828743	KM893942.1	SIX10	lini	Fusarium oxysporum f. sp. lini isolate FRL11811 secreted in xylem 10	Fusarium	oxysporum	lini	FRL11811
725828717	KM893929.1	SIX7	lini	Fusarium oxysporum f. sp. lini isolate FRL11811 secreted in xylem 7	Fusarium	oxysporum	lini	FRL11811
402725882	AB674509.1	SIX4	lycopersici	Fusarium oxysporum f. sp. lycopersici AVR1 gene for Secreted in xylem 4 protein, complete cds, isolate: MAFF 305121	Fusarium	oxysporum	lycopersici	gene
262234641	GQ268955.1	SIX3	lycopersici	Fusarium oxysporum f. sp. lycopersici isolate 14844 secreted in xylem 3	Fusarium	oxysporum	lycopersici	14844
262234627	GQ268948.1	SIX1	lycopersici	Fusarium oxysporum f. sp. lycopersici isolate BFOL-51 secreted in xylem 1	Fusarium	oxysporum	lycopersici	BFOL-51
262234629	GQ268949.1	SIX2	lycopersici	Fusarium oxysporum f. sp. lycopersici isolate BFOL-51 secreted in xylem 2	Fusarium	oxysporum	lycopersici	BFOL-51
262234631	GQ268950.1	SIX3	lycopersici	Fusarium oxysporum f. sp. lycopersici isolate BFOL-51 secreted in xylem 3	Fusarium	oxysporum	lycopersici	BFOL-51
262234633	GQ268951.1	SIX4	lycopersici	Fusarium oxysporum f. sp. lycopersici isolate BFOL-51 secreted in xylem 4	Fusarium	oxysporum	lycopersici	BFOL-51
262234635	GQ268952.1	SIX5	lycopersici	Fusarium oxysporum f. sp. lycopersici isolate BFOL-51 secreted in xylem 5	Fusarium	oxysporum	lycopersici	BFOL-51
262234637	GQ268953.1	SIX6	lycopersici	Fusarium oxysporum f. sp. lycopersici isolate BFOL-51 secreted in xylem 6	Fusarium	oxysporum	lycopersici	BFOL-51
262234639	GQ268954.1	SIX7	lycopersici	Fusarium oxysporum f. sp. lycopersici isolate BFOL-51 secreted in xylem 7	Fusarium	oxysporum	lycopersici	BFOL-51
1802477004	MN745204.1	SIX1	lycopersici	Fusarium oxysporum f. sp. lycopersici isolate Fol_UDC-10 secreted in the xylem 1	Fusarium	oxysporum	lycopersici	Fol_UDC-10
1802477008	MN745206.1	SIX2	lycopersici	Fusarium oxysporum f. sp. lycopersici isolate Fol_UDC-10 secreted in the xylem 2	Fusarium	oxysporum	lycopersici	Fol_UDC-10
1802477012	MN745208.1	SIX3	lycopersici	Fusarium oxysporum f. sp. lycopersici isolate Fol_UDC-10 secreted in the xylem 3	Fusarium	oxysporum	lycopersici	Fol_UDC-10
1802477016	MN745210.1	SIX5	lycopersici	Fusarium oxysporum f. sp. lycopersici isolate Fol_UDC-10 secreted in the xylem 5	Fusarium	oxysporum	lycopersici	Fol_UDC-10
1802477002	MN745203.1	SIX1	lycopersici	Fusarium oxysporum f. sp. lycopersici isolate Fol59 secreted in the xylem 1	Fusarium	oxysporum	lycopersici	Fol59
1802477006	MN745205.1	SIX2	lycopersici	Fusarium oxysporum f. sp. lycopersici isolate Fol59 secreted in the xylem 2	Fusarium	oxysporum	lycopersici	Fol59
1802477010	MN745207.1	SIX3	lycopersici	Fusarium oxysporum f. sp. lycopersici isolate Fol59 secreted in the xylem 3	Fusarium	oxysporum	lycopersici	Fol59
1802477014	MN745209.1	SIX5	lycopersici	Fusarium oxysporum f. sp. lycopersici isolate Fol59 secreted in the xylem 5	Fusarium	oxysporum	lycopersici	Fol59
262234645	GQ268957.1	SIX3	lycopersici	Fusarium oxysporum f. sp. lycopersici isolate FOL-MM10 secreted in xylem 3	Fusarium	oxysporum	lycopersici	FOL-MM10
725828701	KM893921.1	SIX1	lycopersici	Fusarium oxysporum f. sp. lycopersici isolate FRL4273 secreted in xylem 1	Fusarium	oxysporum	lycopersici	FRL4273
725828745	KM893943.1	SIX10	lycopersici	Fusarium oxysporum f. sp. lycopersici isolate FRL4273 secreted in xylem 10	Fusarium	oxysporum	lycopersici	FRL4273
725828739	KM893940.1	SIX7	lycopersici	Fusarium oxysporum f. sp. lycopersici isolate FRL4273 secreted in xylem 7	Fusarium	oxysporum	lycopersici	FRL4273
262234643	GQ268956.1	SIX3	lycopersici	Fusarium oxysporum f. sp. lycopersici isolate IPO3 secreted in xylem 3	Fusarium	oxysporum	lycopersici	IPO3
730837373	KM503197.1	SIX7	lycopersici	Fusarium oxysporum f. sp. lycopersici isolate oxy-1 secreted in xylem 7	Fusarium	oxysporum	lycopersici	oxy-1
1601116468	MH764404.1	SIX1	lycopersici	Fusarium oxysporum f. sp. lycopersici isolate PLM905 secreted in xylem 1	Fusarium	oxysporum	lycopersici	PLM905
1601116476	MH764408.1	SIX10	lycopersici	Fusarium oxysporum f. sp. lycopersici isolate PLM905 secreted in xylem 10	Fusarium	oxysporum	lycopersici	PLM905
1601116478	MH764409.1	SIX12	lycopersici	Fusarium oxysporum f. sp. lycopersici isolate PLM905 secreted in xylem 12	Fusarium	oxysporum	lycopersici	PLM905
1601116470	MH764405.1	SIX7	lycopersici	Fusarium oxysporum f. sp. lycopersici isolate PLM905 secreted in xylem 7	Fusarium	oxysporum	lycopersici	PLM905
1601116472	MH764406.1	SIX8	lycopersici	Fusarium oxysporum f. sp. lycopersici isolate PLM905 secreted in xylem 8	Fusarium	oxysporum	lycopersici	PLM905
1601116474	MH764407.1	SIX9	lycopersici	Fusarium oxysporum f. sp. lycopersici isolate PLM905 secreted in xylem 9	Fusarium	oxysporum	lycopersici	PLM905
89267194	AM234063.1	SIX3	lycopersici	Fusarium oxysporum f. sp. lycopersici SIX3 gene for Secreted in xylem 3 protein	Fusarium	oxysporum	lycopersici	gene
159569290	AM234064.2	SIX4	lycopersici	Fusarium oxysporum f. sp. lycopersici SIX4 gene for Secreted in xylem 4 protein, exons 1-2	Fusarium	oxysporum	lycopersici	gene
937630503	KR855785.1	SIX6	lycopersici	Fusarium oxysporum f. sp. lycopersici strain FRL4273 secreted in xylem 6	Fusarium	oxysporum	lycopersici	FRL4273
937630396	KR855730.1	SIX9	lycopersici	Fusarium oxysporum f. sp. lycopersici strain FRL4273 secreted in xylem 9	Fusarium	oxysporum	lycopersici	FRL4273
937630369	KR855716.1	SIX1	lycopersici	Fusarium oxysporum f. sp. lycopersici strain RBG5768 secreted in xylem 1	Fusarium	oxysporum	lycopersici	RBG5768
937630505	KR855786.1	SIX6	lycopersici	Fusarium oxysporum f. sp. lycopersici strain RBG5768 secreted in xylem 6	Fusarium	oxysporum	lycopersici	RBG5768
937630398	KR855731.1	SIX9	lycopersici	Fusarium oxysporum f. sp. lycopersici strain RBG5768 secreted in xylem 9	Fusarium	oxysporum	lycopersici	RBG5768
1192790637	KX435030.1	SIX1	medicaginis	Fusarium oxysporum f. sp. medicaginis strain BRIP5189 secreted in xylem 1	Fusarium	oxysporum	medicaginis	BRIP5189
1192790639	KX435031.1	SIX1	medicaginis	Fusarium oxysporum f. sp. medicaginis strain BRIP5189 secreted in xylem 1	Fusarium	oxysporum	medicaginis	BRIP5189
1192790644	KX435034.1	SIX13	medicaginis	Fusarium oxysporum f. sp. medicaginis strain BRIP5189 secreted in xylem 13	Fusarium	oxysporum	medicaginis	BRIP5189
1192790646	KX435035.1	SIX13	medicaginis	Fusarium oxysporum f. sp. medicaginis strain BRIP5189 secreted in xylem 13	Fusarium	oxysporum	medicaginis	BRIP5189
1192790641	KX435032.1	SIX1c	medicaginis	Fusarium oxysporum f. sp. medicaginis strain BRIP5189 secreted in xylem 1c	Fusarium	oxysporum	medicaginis	BRIP5189
1192790642	KX435033.1	SIX8	medicaginis	Fusarium oxysporum f. sp. medicaginis strain BRIP5189 secreted in xylem 8	Fusarium	oxysporum	medicaginis	BRIP5189
937630374	KR855719.1	SIX1	medicaginis	Fusarium oxysporum f. sp. medicaginis strain FRL1582 secreted in xylem 1	Fusarium	oxysporum	medicaginis	FRL1582
262234649	GQ268959.1	SIX6	melonis	Fusarium oxysporum f. sp. melonis isolate NRRL 26406 secreted in xylem 6-like protein	Fusarium	oxysporum	melonis	NRRL
959098880	KP964985.1	SIX10	narcissi	Fusarium oxysporum f. sp. narcissi isolate FOXN139 secreted in xylem 10	Fusarium	oxysporum	narcissi	FOXN139
959098900	KP964995.1	SIX12	narcissi	Fusarium oxysporum f. sp. narcissi isolate FOXN139 secreted in xylem 12	Fusarium	oxysporum	narcissi	FOXN139
959098854	KP964972.1	SIX7	narcissi	Fusarium oxysporum f. sp. narcissi isolate FOXN139 secreted in xylem 7	Fusarium	oxysporum	narcissi	FOXN139
959098866	KP964978.1	SIX9	narcissi	Fusarium oxysporum f. sp. narcissi isolate FOXN139 secreted in xylem 9	Fusarium	oxysporum	narcissi	FOXN139
1798050193	MN078963.1	SIX10	narcissi	Fusarium oxysporum f. sp. narcissi isolate FOXN63 secreted in xylem 10 gene, partial cds	Fusarium	oxysporum	narcissi	FOXN63
1798050195	MN078964.1	SIX12	narcissi	Fusarium oxysporum f. sp. narcissi isolate FOXN63 secreted in xylem 12 gene, partial cds	Fusarium	oxysporum	narcissi	FOXN63
1798050197	MN078965.1	SIX13	narcissi	Fusarium oxysporum f. sp. narcissi isolate FOXN63 secreted in xylem 13 gene, partial cds	Fusarium	oxysporum	narcissi	FOXN63
1798050189	MN078961.1	SIX7	narcissi	Fusarium oxysporum f. sp. narcissi isolate FOXN63 secreted in xylem 7 gene, complete cds	Fusarium	oxysporum	narcissi	FOXN63
1798050191	MN078962.1	SIX9	narcissi	Fusarium oxysporum f. sp. narcissi isolate FOXN63 secreted in xylem 9 gene, partial cds	Fusarium	oxysporum	narcissi	FOXN63
959098882	KP964986.1	SIX10	narcissi	Fusarium oxysporum f. sp. narcissi isolate FOXN7 secreted in xylem 10	Fusarium	oxysporum	narcissi	FOXN7
959098890	KP964990.1	SIX12	narcissi	Fusarium oxysporum f. sp. narcissi isolate FOXN7 secreted in xylem 12	Fusarium	oxysporum	narcissi	FOXN7
959098852	KP964971.1	SIX7	narcissi	Fusarium oxysporum f. sp. narcissi isolate FOXN7 secreted in xylem 7	Fusarium	oxysporum	narcissi	FOXN7
959098868	KP964979.1	SIX9	narcissi	Fusarium oxysporum f. sp. narcissi isolate FOXN7 secreted in xylem 9	Fusarium	oxysporum	narcissi	FOXN7
1005665406	LT160066.1	SIX6	niveum	Fusarium oxysporum f. sp. niveum partial Fonsix6 gene for secreted in xylem protein, strain race 1	Fusarium	oxysporum	niveum	Fonsix6
937630445	KR855756.1	SIX6	niveum	Fusarium oxysporum f. sp. niveum strain FRL1583 secreted in xylem 6	Fusarium	oxysporum	niveum	FRL1583
937630392	KR855728.1	SIX9	niveum	Fusarium oxysporum f. sp. niveum strain FRL1583 secreted in xylem 9	Fusarium	oxysporum	niveum	FRL1583
937630390	KR855727.1	SIX9	niveum	Fusarium oxysporum f. sp. niveum strain FRL4119 secreted in xylem 9	Fusarium	oxysporum	niveum	FRL4119
937630394	KR855729.1	SIX9	niveum	Fusarium oxysporum f. sp. niveum strain FRL4120 secreted in xylem 9	Fusarium	oxysporum	niveum	FRL4120
937630388	KR855726.1	SIX9	niveum	Fusarium oxysporum f. sp. niveum strain FRL4121 secreted in xylem 9	Fusarium	oxysporum	niveum	FRL4121
1192790659	KX435042.1	SIX11	niveum	Fusarium oxysporum f. sp. niveum strain NTDPI36955 secreted in xylem 11	Fusarium	oxysporum	niveum	NTDPI36955
1192790661	KX435043.1	SIX13	niveum	Fusarium oxysporum f. sp. niveum strain NTDPI36955 secreted in xylem 13	Fusarium	oxysporum	niveum	NTDPI36955
1192790663	KX435044.1	SIX13	niveum	Fusarium oxysporum f. sp. niveum strain NTDPI36955 secreted in xylem 13	Fusarium	oxysporum	niveum	NTDPI36955
1192790648	KX435036.1	SIX1a	niveum	Fusarium oxysporum f. sp. niveum strain NTDPI36955 secreted in xylem 1a	Fusarium	oxysporum	niveum	NTDPI36955
1192790649	KX435037.1	SIX4	niveum	Fusarium oxysporum f. sp. niveum strain NTDPI36955 secreted in xylem 4	Fusarium	oxysporum	niveum	NTDPI36955
1192790651	KX435038.1	SIX6	niveum	Fusarium oxysporum f. sp. niveum strain NTDPI36955 secreted in xylem 6	Fusarium	oxysporum	niveum	NTDPI36955
1192790653	KX435039.1	SIX8	niveum	Fusarium oxysporum f. sp. niveum strain NTDPI36955 secreted in xylem 8	Fusarium	oxysporum	niveum	NTDPI36955
1192790655	KX435040.1	SIX8	niveum	Fusarium oxysporum f. sp. niveum strain NTDPI36955 secreted in xylem 8	Fusarium	oxysporum	niveum	NTDPI36955
1192790657	KX435041.1	SIX9	niveum	Fusarium oxysporum f. sp. niveum strain NTDPI36955 secreted in xylem 9	Fusarium	oxysporum	niveum	NTDPI36955
937630421	KR855744.1	SIX6	niveum	Fusarium oxysporum f. sp. niveum strain RBG5771 secreted in xylem 6	Fusarium	oxysporum	niveum	RBG5771
937630386	KR855725.1	SIX9	niveum	Fusarium oxysporum f. sp. niveum strain RBG5771 secreted in xylem 9	Fusarium	oxysporum	niveum	RBG5771
937630419	KR855743.1	SIX6	niveum	Fusarium oxysporum f. sp. niveum strain RBG6921 secreted in xylem 6	Fusarium	oxysporum	niveum	RBG6921
937630417	KR855742.1	SIX6	niveum	Fusarium oxysporum f. sp. niveum strain RBG6922 secreted in xylem 6	Fusarium	oxysporum	niveum	RBG6922
937630415	KR855741.1	SIX6	niveum	Fusarium oxysporum f. sp. niveum strain RBG6923 secreted in xylem 6	Fusarium	oxysporum	niveum	RBG6923
937630411	KR855739.1	SIX6	niveum	Fusarium oxysporum f. sp. niveum strain RBG6924 secreted in xylem 6	Fusarium	oxysporum	niveum	RBG6924
937630413	KR855740.1	SIX6	niveum	Fusarium oxysporum f. sp. niveum strain RBG6925 secreted in xylem 6	Fusarium	oxysporum	niveum	RBG6925
1595602482	MH636910.1	SIX8	palmarum	Fusarium oxysporum f. sp. palmarum isolate PLM119C secreted in xylem 8	Fusarium	oxysporum	palmarum	PLM119C
1595602484	MH636911.1	SIX8	palmarum	Fusarium oxysporum f. sp. palmarum isolate PLM140B secreted in xylem 8	Fusarium	oxysporum	palmarum	PLM140B
1595602486	MH636912.1	SIX8	palmarum	Fusarium oxysporum f. sp. palmarum isolate PLM153B secreted in xylem 8	Fusarium	oxysporum	palmarum	PLM153B
1595602488	MH636913.1	SIX8	palmarum	Fusarium oxysporum f. sp. palmarum isolate PLM181C secreted in xylem 8	Fusarium	oxysporum	palmarum	PLM181C
1595602490	MH636914.1	SIX8	palmarum	Fusarium oxysporum f. sp. palmarum isolate PLM195C secreted in xylem 8	Fusarium	oxysporum	palmarum	PLM195C
1595602492	MH636915.1	SIX8	palmarum	Fusarium oxysporum f. sp. palmarum isolate PLM246B secreted in xylem 8	Fusarium	oxysporum	palmarum	PLM246B
1595602494	MH636916.1	SIX8	palmarum	Fusarium oxysporum f. sp. palmarum isolate PLM249A secreted in xylem 8	Fusarium	oxysporum	palmarum	PLM249A
1595602496	MH636917.1	SIX8	palmarum	Fusarium oxysporum f. sp. palmarum isolate PLM256D secreted in xylem 8	Fusarium	oxysporum	palmarum	PLM256D
1595602498	MH636918.1	SIX8	palmarum	Fusarium oxysporum f. sp. palmarum isolate PLM258B secreted in xylem 8	Fusarium	oxysporum	palmarum	PLM258B
1595602500	MH636919.1	SIX8	palmarum	Fusarium oxysporum f. sp. palmarum isolate PLM265D secreted in xylem 8	Fusarium	oxysporum	palmarum	PLM265D
1595602502	MH636920.1	SIX8	palmarum	Fusarium oxysporum f. sp. palmarum isolate PLM320B secreted in xylem 8	Fusarium	oxysporum	palmarum	PLM320B
1595602504	MH636921.1	SIX8	palmarum	Fusarium oxysporum f. sp. palmarum isolate PLM336A secreted in xylem 8	Fusarium	oxysporum	palmarum	PLM336A
1595602506	MH636922.1	SIX8	palmarum	Fusarium oxysporum f. sp. palmarum isolate PLM344C secreted in xylem 8	Fusarium	oxysporum	palmarum	PLM344C
1595602508	MH636923.1	SIX8	palmarum	Fusarium oxysporum f. sp. palmarum isolate PLM351B secreted in xylem 8	Fusarium	oxysporum	palmarum	PLM351B
1601116298	MH743209.1	SIX10	palmarum	Fusarium oxysporum f. sp. palmarum isolate PLM426A secreted in xylem 10	Fusarium	oxysporum	palmarum	PLM426A
1595602510	MH636924.1	SIX8	palmarum	Fusarium oxysporum f. sp. palmarum isolate PLM426A secreted in xylem 8	Fusarium	oxysporum	palmarum	PLM426A
1601116300	MH743210.1	SIX10	palmarum	Fusarium oxysporum f. sp. palmarum isolate PLM510A secreted in xylem 10	Fusarium	oxysporum	palmarum	PLM510A
1595602512	MH636925.1	SIX8	palmarum	Fusarium oxysporum f. sp. palmarum isolate PLM510A secreted in xylem 8	Fusarium	oxysporum	palmarum	PLM510A
1595602514	MH636926.1	SIX8	palmarum	Fusarium oxysporum f. sp. palmarum isolate PLM528D secreted in xylem 8	Fusarium	oxysporum	palmarum	PLM528D
1601116302	MH743211.1	SIX10	palmarum	Fusarium oxysporum f. sp. palmarum isolate PLM560A secreted in xylem 10	Fusarium	oxysporum	palmarum	PLM560A
1595602516	MH636927.1	SIX8	palmarum	Fusarium oxysporum f. sp. palmarum isolate PLM560A secreted in xylem 8	Fusarium	oxysporum	palmarum	PLM560A
1601116304	MH743212.1	SIX10	palmarum	Fusarium oxysporum f. sp. palmarum isolate PLM596A secreted in xylem 10	Fusarium	oxysporum	palmarum	PLM596A
1595602518	MH636928.1	SIX8	palmarum	Fusarium oxysporum f. sp. palmarum isolate PLM596A secreted in xylem 8	Fusarium	oxysporum	palmarum	PLM596A
1595602520	MH636929.1	SIX8	palmarum	Fusarium oxysporum f. sp. palmarum isolate PLM619A secreted in xylem 8	Fusarium	oxysporum	palmarum	PLM619A
1601116306	MH743213.1	SIX10	palmarum	Fusarium oxysporum f. sp. palmarum isolate PLM632A secreted in xylem 10	Fusarium	oxysporum	palmarum	PLM632A
1595602522	MH636930.1	SIX8	palmarum	Fusarium oxysporum f. sp. palmarum isolate PLM632A secreted in xylem 8	Fusarium	oxysporum	palmarum	PLM632A
1595602524	MH636931.1	SIX8	palmarum	Fusarium oxysporum f. sp. palmarum isolate PLM676A secreted in xylem 8	Fusarium	oxysporum	palmarum	PLM676A
1595602526	MH636932.1	SIX8	palmarum	Fusarium oxysporum f. sp. palmarum isolate PLM729A secreted in xylem 8	Fusarium	oxysporum	palmarum	PLM729A
1601116308	MH743214.1	SIX10	palmarum	Fusarium oxysporum f. sp. palmarum isolate PLM741A secreted in xylem 10	Fusarium	oxysporum	palmarum	PLM741A
1595602528	MH636933.1	SIX8	palmarum	Fusarium oxysporum f. sp. palmarum isolate PLM741A secreted in xylem 8	Fusarium	oxysporum	palmarum	PLM741A
1595602530	MH636934.1	SIX8	palmarum	Fusarium oxysporum f. sp. palmarum isolate PLM745B secreted in xylem 8	Fusarium	oxysporum	palmarum	PLM745B
1595602532	MH636935.1	SIX8	palmarum	Fusarium oxysporum f. sp. palmarum isolate PLM764A secreted in xylem 8	Fusarium	oxysporum	palmarum	PLM764A
1595602534	MH636936.1	SIX8	palmarum	Fusarium oxysporum f. sp. palmarum isolate PLM778A secreted in xylem 8	Fusarium	oxysporum	palmarum	PLM778A
1601116310	MH743215.1	SIX10	palmarum	Fusarium oxysporum f. sp. palmarum isolate PLM791A secreted in xylem 10	Fusarium	oxysporum	palmarum	PLM791A
1595602536	MH636937.1	SIX8	palmarum	Fusarium oxysporum f. sp. palmarum isolate PLM791A secreted in xylem 8	Fusarium	oxysporum	palmarum	PLM791A
1595602538	MH636938.1	SIX8	palmarum	Fusarium oxysporum f. sp. palmarum isolate PLM845A secreted in xylem 8	Fusarium	oxysporum	palmarum	PLM845A
1595602540	MH636939.1	SIX8	palmarum	Fusarium oxysporum f. sp. palmarum isolate PLM853A secreted in xylem 8	Fusarium	oxysporum	palmarum	PLM853A
1595602542	MH636940.1	SIX8	palmarum	Fusarium oxysporum f. sp. palmarum isolate PLM907A secreted in xylem 8	Fusarium	oxysporum	palmarum	PLM907A
1595602544	MH636941.1	SIX8	palmarum	Fusarium oxysporum f. sp. palmarum isolate PLM920A secreted in xylem 8	Fusarium	oxysporum	palmarum	PLM920A
1595602546	MH636942.1	SIX8	palmarum	Fusarium oxysporum f. sp. palmarum isolate PLM928A secreted in xylem 8	Fusarium	oxysporum	palmarum	PLM928A
1780572544	MH230160.1	SIX6	passiflorae	Fusarium oxysporum f. sp. passiflorae ICMP:21871 secreted in xylem 6	Fusarium	oxysporum	passiflorae	secreted
1780572542	MH230159.1	SIX9	passiflorae	Fusarium oxysporum f. sp. passiflorae ICMP:21871 secreted in xylem 9	Fusarium	oxysporum	passiflorae	secreted
1192790672	KX435049.1	SIX11	passiflorae	Fusarium oxysporum f. sp. passiflorae strain BRIP28044 secreted in xylem 11	Fusarium	oxysporum	passiflorae	BRIP28044
1192790665	KX435045.1	SIX6	passiflorae	Fusarium oxysporum f. sp. passiflorae strain BRIP28044 secreted in xylem 6	Fusarium	oxysporum	passiflorae	BRIP28044
1192790667	KX435046.1	SIX8	passiflorae	Fusarium oxysporum f. sp. passiflorae strain BRIP28044 secreted in xylem 8	Fusarium	oxysporum	passiflorae	BRIP28044
1192790669	KX435047.1	SIX9	passiflorae	Fusarium oxysporum f. sp. passiflorae strain BRIP28044 secreted in xylem 9	Fusarium	oxysporum	passiflorae	BRIP28044
1192790671	KX435048.1	SIX9b	passiflorae	Fusarium oxysporum f. sp. passiflorae strain BRIP28044 secreted in xylem 9b	Fusarium	oxysporum	passiflorae	BRIP28044
937630493	KR855780.1	SIX6	passiflorae	Fusarium oxysporum f. sp. passiflorae strain FRL1584 secreted in xylem 6	Fusarium	oxysporum	passiflorae	FRL1584
937630380	KR855722.1	SIX9	passiflorae	Fusarium oxysporum f. sp. passiflorae strain FRL1584 secreted in xylem 9	Fusarium	oxysporum	passiflorae	FRL1584
937630495	KR855781.1	SIX6	passiflorae	Fusarium oxysporum f. sp. passiflorae strain RBG5775 secreted in xylem 6	Fusarium	oxysporum	passiflorae	RBG5775
937630382	KR855723.1	SIX9	passiflorae	Fusarium oxysporum f. sp. passiflorae strain RBG5775 secreted in xylem 9	Fusarium	oxysporum	passiflorae	RBG5775
937630497	KR855782.1	SIX6	passiflorae	Fusarium oxysporum f. sp. passiflorae strain RBG6380 secreted in xylem 6	Fusarium	oxysporum	passiflorae	RBG6380
937630384	KR855724.1	SIX9	passiflorae	Fusarium oxysporum f. sp. passiflorae strain RBG6380 secreted in xylem 9	Fusarium	oxysporum	passiflorae	RBG6380
959098888	KP964989.1	SIX11	phaseoli	Fusarium oxysporum f. sp. phaseoli isolate ATCC90245 secreted in xylem 11	Fusarium	oxysporum	phaseoli	ATCC90245
959098844	KP964967.1	SIX6	phaseoli	Fusarium oxysporum f. sp. phaseoli isolate ATCC90245 secreted in xylem 6	Fusarium	oxysporum	phaseoli	ATCC90245
959098858	KP964974.1	SIX8	phaseoli	Fusarium oxysporum f. sp. phaseoli isolate ATCC90245 secreted in xylem 8	Fusarium	oxysporum	phaseoli	ATCC90245
1967467709	MW160866.1	SIX10	physali	Fusarium oxysporum f. sp. physali isolate 25 secreted in the xylem 10	Fusarium	oxysporum	physali	25
1967467711	MW160867.1	SIX12	physali	Fusarium oxysporum f. sp. physali isolate 25 secreted in the xylem 12	Fusarium	oxysporum	physali	25
1967467713	MW160868.1	SIX13	physali	Fusarium oxysporum f. sp. physali isolate 25 secreted in the xylem 13 gene, complete cds	Fusarium	oxysporum	physali	25
1967467715	MW160869.1	SIX15	physali	Fusarium oxysporum f. sp. physali isolate 25 secreted in the xylem 15	Fusarium	oxysporum	physali	25
1967467703	MW160863.1	SIX1a	physali	Fusarium oxysporum f. sp. physali isolate 25 secreted in the xylem 1a	Fusarium	oxysporum	physali	25
1967467705	MW160864.1	SIX1b	physali	Fusarium oxysporum f. sp. physali isolate 25 secreted in the xylem 1b	Fusarium	oxysporum	physali	25
1967467707	MW160865.1	SIX7	physali	Fusarium oxysporum f. sp. physali isolate 25 secreted in the xylem 7	Fusarium	oxysporum	physali	25
1959175729	MT738929.1	SIX13	physali	Fusarium oxysporum f. sp. physali isolate MAP5 secreted in the xylem 13	Fusarium	oxysporum	physali	MAP5
1967467741	MW160882.1	SIX10	physali	Fusarium oxysporum f. sp. physali isolate P12 secreted in the xylem 10	Fusarium	oxysporum	physali	P12
1967467743	MW160883.1	SIX12	physali	Fusarium oxysporum f. sp. physali isolate P12 secreted in the xylem 12	Fusarium	oxysporum	physali	P12
1967467745	MW160884.1	SIX13	physali	Fusarium oxysporum f. sp. physali isolate P12 secreted in the xylem 13 gene, complete cds	Fusarium	oxysporum	physali	P12
1967467747	MW160885.1	SIX15	physali	Fusarium oxysporum f. sp. physali isolate P12 secreted in the xylem 15	Fusarium	oxysporum	physali	P12
1967467735	MW160879.1	SIX1a	physali	Fusarium oxysporum f. sp. physali isolate P12 secreted in the xylem 1a	Fusarium	oxysporum	physali	P12
1967467737	MW160880.1	SIX1b	physali	Fusarium oxysporum f. sp. physali isolate P12 secreted in the xylem 1b	Fusarium	oxysporum	physali	P12
1967467739	MW160881.1	SIX7	physali	Fusarium oxysporum f. sp. physali isolate P12 secreted in the xylem 7	Fusarium	oxysporum	physali	P12
1967467773	MW160898.1	SIX10	physali	Fusarium oxysporum f. sp. physali isolate UB47 secreted in the xylem 10	Fusarium	oxysporum	physali	UB47
1967467775	MW160899.1	SIX12	physali	Fusarium oxysporum f. sp. physali isolate UB47 secreted in the xylem 12	Fusarium	oxysporum	physali	UB47
1967467777	MW160900.1	SIX13	physali	Fusarium oxysporum f. sp. physali isolate UB47 secreted in the xylem 13 gene, complete cds	Fusarium	oxysporum	physali	UB47
1967467779	MW160901.1	SIX15	physali	Fusarium oxysporum f. sp. physali isolate UB47 secreted in the xylem 15	Fusarium	oxysporum	physali	UB47
1967467767	MW160895.1	SIX1a	physali	Fusarium oxysporum f. sp. physali isolate UB47 secreted in the xylem 1a	Fusarium	oxysporum	physali	UB47
1967467769	MW160896.1	SIX1b	physali	Fusarium oxysporum f. sp. physali isolate UB47 secreted in the xylem 1b	Fusarium	oxysporum	physali	UB47
1967467771	MW160897.1	SIX7	physali	Fusarium oxysporum f. sp. physali isolate UB47 secreted in the xylem 7	Fusarium	oxysporum	physali	UB47
1888315427	MT710742.1	SIX14	pisi	Fusarium oxysporum f. sp. pisi isolate F31 secreted in xylem 14	Fusarium	oxysporum	pisi	F31
1888315417	MT710737.1	SIX13	pisi	Fusarium oxysporum f. sp. pisi isolate F40 secreted in xylem 13	Fusarium	oxysporum	pisi	F40
1888315397	MT710727.1	SIX6	pisi	Fusarium oxysporum f. sp. pisi isolate F40 secreted in xylem 6	Fusarium	oxysporum	pisi	F40
1888315425	MT710741.1	SIX14	pisi	Fusarium oxysporum f. sp. pisi isolate F79 secreted in xylem 14	Fusarium	oxysporum	pisi	F79
1888315399	MT710728.1	SIX6	pisi	Fusarium oxysporum f. sp. pisi isolate F79 secreted in xylem 6	Fusarium	oxysporum	pisi	F79
1888315413	MT710735.1	SIX13	pisi	Fusarium oxysporum f. sp. pisi isolate F81 secreted in xylem 13	Fusarium	oxysporum	pisi	F81
1888315423	MT710740.1	SIX14	pisi	Fusarium oxysporum f. sp. pisi isolate F81 secreted in xylem 14	Fusarium	oxysporum	pisi	F81
1888315389	MT710723.1	SIX6	pisi	Fusarium oxysporum f. sp. pisi isolate F81 secreted in xylem 6	Fusarium	oxysporum	pisi	F81
1888315405	MT710731.1	SIX9	pisi	Fusarium oxysporum f. sp. pisi isolate F81 secreted in xylem 9	Fusarium	oxysporum	pisi	F81
1888315373	MT710716.1	SIX1	pisi	Fusarium oxysporum f. sp. pisi isolate F81-1 secreted in xylem 1	Fusarium	oxysporum	pisi	F81-1
1888315375	MT710717.1	SIX1	pisi	Fusarium oxysporum f. sp. pisi isolate F81-2 secreted in xylem 1	Fusarium	oxysporum	pisi	F81-2
1888315371	MT710715.1	SIX1	pisi	Fusarium oxysporum f. sp. pisi isolate FOP1 secreted in xylem 1	Fusarium	oxysporum	pisi	FOP1
1888315407	MT710732.1	SIX10	pisi	Fusarium oxysporum f. sp. pisi isolate FOP1 secreted in xylem 10	Fusarium	oxysporum	pisi	FOP1
959098876	KP964983.1	SIX10	pisi	Fusarium oxysporum f. sp. pisi isolate FOP1 secreted in xylem 10	Fusarium	oxysporum	pisi	FOP1
1888315409	MT710733.1	SIX11	pisi	Fusarium oxysporum f. sp. pisi isolate FOP1 secreted in xylem 11	Fusarium	oxysporum	pisi	FOP1
959098886	KP964988.1	SIX11	pisi	Fusarium oxysporum f. sp. pisi isolate FOP1 secreted in xylem 11	Fusarium	oxysporum	pisi	FOP1
1888315411	MT710734.1	SIX12	pisi	Fusarium oxysporum f. sp. pisi isolate FOP1 secreted in xylem 12	Fusarium	oxysporum	pisi	FOP1
959098896	KP964993.1	SIX12	pisi	Fusarium oxysporum f. sp. pisi isolate FOP1 secreted in xylem 12	Fusarium	oxysporum	pisi	FOP1
1888315421	MT710739.1	SIX14	pisi	Fusarium oxysporum f. sp. pisi isolate FOP1 secreted in xylem 14	Fusarium	oxysporum	pisi	FOP1
959098920	KP965005.1	SIX14	pisi	Fusarium oxysporum f. sp. pisi isolate FOP1 secreted in xylem 14	Fusarium	oxysporum	pisi	FOP1
1888315401	MT710729.1	SIX7	pisi	Fusarium oxysporum f. sp. pisi isolate FOP1 secreted in xylem 7	Fusarium	oxysporum	pisi	FOP1
959098848	KP964969.1	SIX7	pisi	Fusarium oxysporum f. sp. pisi isolate FOP1 secreted in xylem 7	Fusarium	oxysporum	pisi	FOP1
1888315403	MT710730.1	SIX9	pisi	Fusarium oxysporum f. sp. pisi isolate FOP1 secreted in xylem 9	Fusarium	oxysporum	pisi	FOP1
1888315384	MT710721.1	SIX6	pisi	Fusarium oxysporum f. sp. pisi isolate FOP1-1 secreted in xylem 6	Fusarium	oxysporum	pisi	FOP1-1
1888315387	MT710722.1	SIX6	pisi	Fusarium oxysporum f. sp. pisi isolate FOP1-2 secreted in xylem 6	Fusarium	oxysporum	pisi	FOP1-2
1888315419	MT710738.1	SIX13	pisi	Fusarium oxysporum f. sp. pisi isolate FOP2 secreted in xylem 13	Fusarium	oxysporum	pisi	FOP2
959098910	KP965000.1	SIX13	pisi	Fusarium oxysporum f. sp. pisi isolate FOP2 secreted in xylem 13	Fusarium	oxysporum	pisi	FOP2
959098918	KP965004.1	SIX14	pisi	Fusarium oxysporum f. sp. pisi isolate FOP2 secreted in xylem 14	Fusarium	oxysporum	pisi	FOP2
1888315395	MT710726.1	SIX6	pisi	Fusarium oxysporum f. sp. pisi isolate FOP2 secreted in xylem 6	Fusarium	oxysporum	pisi	FOP2
959098908	KP964999.1	SIX13	pisi	Fusarium oxysporum f. sp. pisi isolate FOP5 secreted in xylem 13	Fusarium	oxysporum	pisi	FOP5
959098916	KP965003.1	SIX14	pisi	Fusarium oxysporum f. sp. pisi isolate NRRL36311 secreted in xylem 14	Fusarium	oxysporum	pisi	NRRL36311
1888315415	MT710736.1	SIX13	pisi	Fusarium oxysporum f. sp. pisi isolate R2 secreted in xylem 13	Fusarium	oxysporum	pisi	R2
1888315391	MT710724.1	SIX6	pisi	Fusarium oxysporum f. sp. pisi isolate R2 secreted in xylem 6	Fusarium	oxysporum	pisi	R2
1888315378	MT710718.1	SIX1	pisi	Fusarium oxysporum f. sp. pisi isolate R2-1 secreted in xylem 1	Fusarium	oxysporum	pisi	R2-1
1888315380	MT710719.1	SIX1	pisi	Fusarium oxysporum f. sp. pisi isolate R2-2 secreted in xylem 1	Fusarium	oxysporum	pisi	R2-2
1888315382	MT710720.1	SIX1	pisi	Fusarium oxysporum f. sp. pisi isolate R2-3 secreted in xylem 1	Fusarium	oxysporum	pisi	R2-3
937630491	KR855779.1	SIX6	pisi	Fusarium oxysporum f. sp. pisi strain RBG6399 secreted in xylem 6	Fusarium	oxysporum	pisi	RBG6399
937630489	KR855778.1	SIX6	pisi	Fusarium oxysporum f. sp. pisi strain RBG6438 secreted in xylem 6	Fusarium	oxysporum	pisi	RBG6438
937630475	KR855771.1	SIX6	pisi	Fusarium oxysporum f. sp. pisi strain RBG6442 secreted in xylem 6	Fusarium	oxysporum	pisi	RBG6442
937630477	KR855772.1	SIX6	pisi	Fusarium oxysporum f. sp. pisi strain RBG6447 secreted in xylem 6	Fusarium	oxysporum	pisi	RBG6447
937630479	KR855773.1	SIX6	pisi	Fusarium oxysporum f. sp. pisi strain RBG6451 secreted in xylem 6	Fusarium	oxysporum	pisi	RBG6451
937630485	KR855776.1	SIX6	pisi	Fusarium oxysporum f. sp. pisi strain RBG6471 secreted in xylem 6	Fusarium	oxysporum	pisi	RBG6471
937630487	KR855777.1	SIX6	pisi	Fusarium oxysporum f. sp. pisi strain RBG6498 secreted in xylem 6	Fusarium	oxysporum	pisi	RBG6498
937630481	KR855774.1	SIX6	pisi	Fusarium oxysporum f. sp. pisi strain RBG6499 secreted in xylem 6	Fusarium	oxysporum	pisi	RBG6499
937630483	KR855775.1	SIX6	pisi	Fusarium oxysporum f. sp. pisi strain RBG6846 secreted in xylem 6	Fusarium	oxysporum	pisi	RBG6846
262234647	GQ268958.1	SIX6	radicis-cucumerinum	Fusarium oxysporum f. sp. radicis-cucumerinum isolate Afu-3 secreted in xylem 6-like protein	Fusarium	oxysporum	radicis-cucumerinum	Afu-3
937630443	KR855755.1	SIX6	radicis-cucumerinum	Fusarium oxysporum f. sp. radicis-cucumerinum strain RBG4743 secreted in xylem 6	Fusarium	oxysporum	radicis-cucumerinum	RBG4743
937630439	KR855753.1	SIX6	radicis-cucumerinum	Fusarium oxysporum f. sp. radicis-cucumerinum strain RBG4752 secreted in xylem 6	Fusarium	oxysporum	radicis-cucumerinum	RBG4752
937630441	KR855754.1	SIX6	radicis-cucumerinum	Fusarium oxysporum f. sp. radicis-cucumerinum strain RBG4755 secreted in xylem 6	Fusarium	oxysporum	radicis-cucumerinum	RBG4755
937630437	KR855752.1	SIX6	radicis-cucumerinum	Fusarium oxysporum f. sp. radicis-cucumerinum strain RBG4756 secreted in xylem 6	Fusarium	oxysporum	radicis-cucumerinum	RBG4756
937630435	KR855751.1	SIX6	radicis-cucumerinum	Fusarium oxysporum f. sp. radicis-cucumerinum strain RBG4758 secreted in xylem 6	Fusarium	oxysporum	radicis-cucumerinum	RBG4758
937630431	KR855749.1	SIX6	radicis-cucumerinum	Fusarium oxysporum f. sp. radicis-cucumerinum strain RBG4759 secreted in xylem 6	Fusarium	oxysporum	radicis-cucumerinum	RBG4759
937630433	KR855750.1	SIX6	radicis-cucumerinum	Fusarium oxysporum f. sp. radicis-cucumerinum strain RBG4760 secreted in xylem 6	Fusarium	oxysporum	radicis-cucumerinum	RBG4760
937630429	KR855748.1	SIX6	radicis-cucumerinum	Fusarium oxysporum f. sp. radicis-cucumerinum strain RBG4761 secreted in xylem 6	Fusarium	oxysporum	radicis-cucumerinum	RBG4761
937630427	KR855747.1	SIX6	radicis-cucumerinum	Fusarium oxysporum f. sp. radicis-cucumerinum strain RBG5108 secreted in xylem 6	Fusarium	oxysporum	radicis-cucumerinum	RBG5108
937630425	KR855746.1	SIX6	radicis-cucumerinum	Fusarium oxysporum f. sp. radicis-cucumerinum strain RBG5112 secreted in xylem 6	Fusarium	oxysporum	radicis-cucumerinum	RBG5112
937630423	KR855745.1	SIX6	radicis-cucumerinum	Fusarium oxysporum f. sp. radicis-cucumerinum strain RBG5114 secreted in xylem 6	Fusarium	oxysporum	radicis-cucumerinum	RBG5114
1811919693	MN417207.1	SIX1	sesami	Fusarium oxysporum f. sp. sesami isolate FS08027 secreted in xylem 1 gene, complete cds	Fusarium	oxysporum	sesami	FS08027
1811919713	MN417217.1	SIX10	sesami	Fusarium oxysporum f. sp. sesami isolate FS08027 secreted in xylem 10 gene, complete cds	Fusarium	oxysporum	sesami	FS08027
1811919715	MN417218.1	SIX11	sesami	Fusarium oxysporum f. sp. sesami isolate FS08027 secreted in xylem 11 gene, complete cds	Fusarium	oxysporum	sesami	FS08027
1811919717	MN417219.1	SIX13a	sesami	Fusarium oxysporum f. sp. sesami isolate FS08027 secreted in xylem 13a gene, complete cds	Fusarium	oxysporum	sesami	FS08027
1811919719	MN417220.1	SIX13b	sesami	Fusarium oxysporum f. sp. sesami isolate FS08027 secreted in xylem 13b gene, complete cds	Fusarium	oxysporum	sesami	FS08027
1811919740	MN417221.1	SIX14	sesami	Fusarium oxysporum f. sp. sesami isolate FS08027 secreted in xylem 14 gene, complete cds	Fusarium	oxysporum	sesami	FS08027
1811919695	MN417208.1	SIX3	sesami	Fusarium oxysporum f. sp. sesami isolate FS08027 secreted in xylem 3 gene, complete cds	Fusarium	oxysporum	sesami	FS08027
1811919697	MN417209.1	SIX6	sesami	Fusarium oxysporum f. sp. sesami isolate FS08027 secreted in xylem 6 gene, complete cds	Fusarium	oxysporum	sesami	FS08027
1811919699	MN417210.1	SIX7	sesami	Fusarium oxysporum f. sp. sesami isolate FS08027 secreted in xylem 7 gene, partial cds	Fusarium	oxysporum	sesami	FS08027
1811919701	MN417211.1	SIX8a1	sesami	Fusarium oxysporum f. sp. sesami isolate FS08027 secreted in xylem 8a1 gene, complete cds	Fusarium	oxysporum	sesami	FS08027
1811919703	MN417212.1	SIX8a2	sesami	Fusarium oxysporum f. sp. sesami isolate FS08027 secreted in xylem 8a2 gene, complete cds	Fusarium	oxysporum	sesami	FS08027
1811919705	MN417213.1	SIX8a3	sesami	Fusarium oxysporum f. sp. sesami isolate FS08027 secreted in xylem 8a3 gene, complete cds	Fusarium	oxysporum	sesami	FS08027
1811919707	MN417214.1	SIX8a4	sesami	Fusarium oxysporum f. sp. sesami isolate FS08027 secreted in xylem 8a4 gene, complete cds	Fusarium	oxysporum	sesami	FS08027
1811919709	MN417215.1	SIX8b	sesami	Fusarium oxysporum f. sp. sesami isolate FS08027 secreted in xylem 8b gene, complete cds	Fusarium	oxysporum	sesami	FS08027
1811919711	MN417216.1	SIX9	sesami	Fusarium oxysporum f. sp. sesami isolate FS08027 secreted in xylem 9 gene, complete cds	Fusarium	oxysporum	sesami	FS08027
1595487236	MH819250.1	SIX11	tracheiphilum	Fusarium oxysporum f. sp. tracheiphilum isolate Fot1 secreted in xylem 11	Fusarium	oxysporum	tracheiphilum	Fot1
937630507	KR855787.1	SIX6	vasinfectum	Fusarium oxysporum f. sp. vasinfectum strain FRL11157 secreted in xylem 6	Fusarium	oxysporum	vasinfectum	FRL11157
937630509	KR855788.1	SIX6	vasinfectum	Fusarium oxysporum f. sp. vasinfectum strain RBG5184 secreted in xylem 6	Fusarium	oxysporum	vasinfectum	RBG5184
937630511	KR855789.1	SIX6	vasinfectum	Fusarium oxysporum f. sp. vasinfectum strain RBG5186 secreted in xylem 6	Fusarium	oxysporum	vasinfectum	RBG5186
937630513	KR855790.1	SIX6	vasinfectum	Fusarium oxysporum f. sp. vasinfectum strain RBG5188 secreted in xylem 6	Fusarium	oxysporum	vasinfectum	RBG5188
937630515	KR855791.1	SIX6	vasinfectum	Fusarium oxysporum f. sp. vasinfectum strain RBG6378 secreted in xylem 6	Fusarium	oxysporum	vasinfectum	RBG6378
1192790676	KX435051.1	SIX10	zingiberi	Fusarium oxysporum f. sp. zingiberi strain BRIP39299 secreted in xylem 10	Fusarium	oxysporum	zingiberi	BRIP39299
1192790678	KX435052.1	SIX12	zingiberi	Fusarium oxysporum f. sp. zingiberi strain BRIP39299 secreted in xylem 12	Fusarium	oxysporum	zingiberi	BRIP39299
1192790674	KX435050.1	SIX7	zingiberi	Fusarium oxysporum f. sp. zingiberi strain BRIP39299 secreted in xylem 7	Fusarium	oxysporum	zingiberi	BRIP39299
1476021173	MH814710.1	SIX11		Fusarium oxysporum isolate F04 secreted in xylem 11	Fusarium	oxysporum		F04
1388021583	MF314833.1	SIX6		Fusarium oxysporum isolate F04 secreted in xylem 6	Fusarium	oxysporum		F04
1476021177	MH814712.1	SIX11		Fusarium oxysporum isolate F114 secreted in xylem 11	Fusarium	oxysporum		F114
1388021587	MF314835.1	SIX6		Fusarium oxysporum isolate F114 secreted in xylem 6	Fusarium	oxysporum		F114
1476021183	MH814715.1	SIX11		Fusarium oxysporum isolate F123 secreted in xylem 11	Fusarium	oxysporum		F123
1388021589	MF314836.1	SIX6		Fusarium oxysporum isolate F123 secreted in xylem 6	Fusarium	oxysporum		F123
1476021175	MH814711.1	SIX11		Fusarium oxysporum isolate F180 secreted in xylem 11	Fusarium	oxysporum		F180
1388021591	MF314837.1	SIX6		Fusarium oxysporum isolate F180 secreted in xylem 6	Fusarium	oxysporum		F180
1476021187	MH814717.1	SIX11		Fusarium oxysporum isolate F203 secreted in xylem 11	Fusarium	oxysporum		F203
1388021593	MF314838.1	SIX6		Fusarium oxysporum isolate F203 secreted in xylem 6	Fusarium	oxysporum		F203
1476021179	MH814713.1	SIX11		Fusarium oxysporum isolate F268 secreted in xylem 11	Fusarium	oxysporum		F268
1388021595	MF314839.1	SIX6		Fusarium oxysporum isolate F268 secreted in xylem 6	Fusarium	oxysporum		F268
1476021185	MH814716.1	SIX11		Fusarium oxysporum isolate F32 secreted in xylem 11	Fusarium	oxysporum		F32
1388021585	MF314834.1	SIX6		Fusarium oxysporum isolate F32 secreted in xylem 6	Fusarium	oxysporum		F32
1887403353	MK906591.1	SIX1		Fusarium oxysporum isolate Fol1 secreted in xylem 1	Fusarium	oxysporum		Fol1
1887403501	MK906665.1	SIX10		Fusarium oxysporum isolate Fol1 secreted in xylem 10	Fusarium	oxysporum		Fol1
1887403519	MK906674.1	SIX11		Fusarium oxysporum isolate Fol1 secreted in xylem 11	Fusarium	oxysporum		Fol1
1887403541	MK906685.1	SIX12		Fusarium oxysporum isolate Fol1 secreted in xylem 12	Fusarium	oxysporum		Fol1
1887403555	MK906692.1	SIX13		Fusarium oxysporum isolate Fol1 secreted in xylem 13	Fusarium	oxysporum		Fol1
1887403563	MK906696.1	SIX14		Fusarium oxysporum isolate Fol1 secreted in xylem 14	Fusarium	oxysporum		Fol1
1887403359	MK906594.1	SIX2		Fusarium oxysporum isolate Fol1 secreted in xylem 2	Fusarium	oxysporum		Fol1
1887403365	MK906597.1	SIX3		Fusarium oxysporum isolate Fol1 secreted in xylem 3	Fusarium	oxysporum		Fol1
1887403381	MK906605.1	SIX4		Fusarium oxysporum isolate Fol1 secreted in xylem 4	Fusarium	oxysporum		Fol1
1887403383	MK906606.1	SIX5		Fusarium oxysporum isolate Fol1 secreted in xylem 5	Fusarium	oxysporum		Fol1
1887403399	MK906614.1	SIX6		Fusarium oxysporum isolate Fol1 secreted in xylem 6	Fusarium	oxysporum		Fol1
1887403405	MK906617.1	SIX7		Fusarium oxysporum isolate Fol1 secreted in xylem 7	Fusarium	oxysporum		Fol1
1887403419	MK906624.1	SIX8		Fusarium oxysporum isolate Fol1 secreted in xylem 8	Fusarium	oxysporum		Fol1
1887403487	MK906658.1	SIX9		Fusarium oxysporum isolate Fol1 secreted in xylem 9	Fusarium	oxysporum		Fol1
1887403355	MK906592.1	SIX1		Fusarium oxysporum isolate Fol2 secreted in xylem 1	Fusarium	oxysporum		Fol2
1887403503	MK906666.1	SIX10		Fusarium oxysporum isolate Fol2 secreted in xylem 10	Fusarium	oxysporum		Fol2
1887403521	MK906675.1	SIX11		Fusarium oxysporum isolate Fol2 secreted in xylem 11	Fusarium	oxysporum		Fol2
1887403543	MK906686.1	SIX12		Fusarium oxysporum isolate Fol2 secreted in xylem 12	Fusarium	oxysporum		Fol2
1887403557	MK906693.1	SIX13		Fusarium oxysporum isolate Fol2 secreted in xylem 13	Fusarium	oxysporum		Fol2
1887403565	MK906697.1	SIX14		Fusarium oxysporum isolate Fol2 secreted in xylem 14	Fusarium	oxysporum		Fol2
1887403361	MK906595.1	SIX2		Fusarium oxysporum isolate Fol2 secreted in xylem 2	Fusarium	oxysporum		Fol2
1887403367	MK906598.1	SIX3		Fusarium oxysporum isolate Fol2 secreted in xylem 3	Fusarium	oxysporum		Fol2
1887403385	MK906607.1	SIX5		Fusarium oxysporum isolate Fol2 secreted in xylem 5	Fusarium	oxysporum		Fol2
1887403401	MK906615.1	SIX6		Fusarium oxysporum isolate Fol2 secreted in xylem 6	Fusarium	oxysporum		Fol2
1887403407	MK906618.1	SIX7		Fusarium oxysporum isolate Fol2 secreted in xylem 7	Fusarium	oxysporum		Fol2
1887403421	MK906625.1	SIX8		Fusarium oxysporum isolate Fol2 secreted in xylem 8	Fusarium	oxysporum		Fol2
1887403489	MK906659.1	SIX9		Fusarium oxysporum isolate Fol2 secreted in xylem 9	Fusarium	oxysporum		Fol2
1887403357	MK906593.1	SIX1		Fusarium oxysporum isolate Fol3 secreted in xylem 1	Fusarium	oxysporum		Fol3
1887403505	MK906667.1	SIX10		Fusarium oxysporum isolate Fol3 secreted in xylem 10	Fusarium	oxysporum		Fol3
1887403523	MK906676.1	SIX11		Fusarium oxysporum isolate Fol3 secreted in xylem 11	Fusarium	oxysporum		Fol3
1887403545	MK906687.1	SIX12		Fusarium oxysporum isolate Fol3 secreted in xylem 12	Fusarium	oxysporum		Fol3
1887403559	MK906694.1	SIX13		Fusarium oxysporum isolate Fol3 secreted in xylem 13	Fusarium	oxysporum		Fol3
1887403567	MK906698.1	SIX14		Fusarium oxysporum isolate Fol3 secreted in xylem 14	Fusarium	oxysporum		Fol3
1887403363	MK906596.1	SIX2		Fusarium oxysporum isolate Fol3 secreted in xylem 2	Fusarium	oxysporum		Fol3
1887403369	MK906599.1	SIX3		Fusarium oxysporum isolate Fol3 secreted in xylem 3	Fusarium	oxysporum		Fol3
1887403387	MK906608.1	SIX5		Fusarium oxysporum isolate Fol3 secreted in xylem 5	Fusarium	oxysporum		Fol3
1887403403	MK906616.1	SIX6		Fusarium oxysporum isolate Fol3 secreted in xylem 6	Fusarium	oxysporum		Fol3
1887403409	MK906619.1	SIX7		Fusarium oxysporum isolate Fol3 secreted in xylem 7	Fusarium	oxysporum		Fol3
1887403423	MK906626.1	SIX8		Fusarium oxysporum isolate Fol3 secreted in xylem 8	Fusarium	oxysporum		Fol3
1887403491	MK906660.1	SIX9		Fusarium oxysporum isolate Fol3 secreted in xylem 9	Fusarium	oxysporum		Fol3
1476021181	MH814714.1	SIX11		Fusarium oxysporum isolate Fot1 secreted in xylem 11	Fusarium	oxysporum		Fot1
1227417831	KY296402.1	SIX8		Fusarium oxysporum isolate FoxPDa2 secreted in xylem 8	Fusarium	oxysporum		FoxPDa2
1811919743	MN417222.1	SIX8		Fusarium oxysporum isolate FS10090a secreted in xylem 8 gene, complete cds	Fusarium	oxysporum		FS10090a
1887403425	MK906627.1	SIX8		Fusarium oxysporum isolate Fus001 secreted in xylem 8	Fusarium	oxysporum		Fus001
1887403525	MK906677.1	SIX11		Fusarium oxysporum isolate Fus004 secreted in xylem 11	Fusarium	oxysporum		Fus004
1887403427	MK906628.1	SIX8		Fusarium oxysporum isolate Fus004 secreted in xylem 8	Fusarium	oxysporum		Fus004
1887403431	MK906630.1	SIX8		Fusarium oxysporum isolate Fus020 secreted in xylem 8	Fusarium	oxysporum		Fus020
1887403569	MK906699.1	SIX14		Fusarium oxysporum isolate Fus021 secreted in xylem 14	Fusarium	oxysporum		Fus021
1887403571	MK906700.1	SIX14		Fusarium oxysporum isolate Fus057 secreted in xylem 14	Fusarium	oxysporum		Fus057
1887403573	MK906701.1	SIX14		Fusarium oxysporum isolate Fus058 secreted in xylem 14	Fusarium	oxysporum		Fus058
1887403429	MK906629.1	SIX8		Fusarium oxysporum isolate Fus058 secreted in xylem 8	Fusarium	oxysporum		Fus058
1887403575	MK906702.1	SIX14		Fusarium oxysporum isolate Fus059 secreted in xylem 14	Fusarium	oxysporum		Fus059
1887403507	MK906668.1	SIX10		Fusarium oxysporum isolate Fus062 secreted in xylem 10	Fusarium	oxysporum		Fus062
1887403547	MK906688.1	SIX12		Fusarium oxysporum isolate Fus062 secreted in xylem 12	Fusarium	oxysporum		Fus062
1887403649	MK906739.1	SIX14		Fusarium oxysporum isolate Fus062 secreted in xylem 14	Fusarium	oxysporum		Fus062
1887403371	MK906600.1	SIX3		Fusarium oxysporum isolate Fus062 secreted in xylem 3	Fusarium	oxysporum		Fus062
1887403389	MK906609.1	SIX5		Fusarium oxysporum isolate Fus062 secreted in xylem 5	Fusarium	oxysporum		Fus062
1887403411	MK906620.1	SIX7		Fusarium oxysporum isolate Fus062 secreted in xylem 7	Fusarium	oxysporum		Fus062
1887403493	MK906661.1	SIX9		Fusarium oxysporum isolate Fus062 secreted in xylem 9	Fusarium	oxysporum		Fus062
1887403509	MK906669.1	SIX10		Fusarium oxysporum isolate Fus125 secreted in xylem 10	Fusarium	oxysporum		Fus125
1887403549	MK906689.1	SIX12		Fusarium oxysporum isolate Fus125 secreted in xylem 12	Fusarium	oxysporum		Fus125
1887403373	MK906601.1	SIX3		Fusarium oxysporum isolate Fus125 secreted in xylem 3	Fusarium	oxysporum		Fus125
1887403391	MK906610.1	SIX5		Fusarium oxysporum isolate Fus125 secreted in xylem 5	Fusarium	oxysporum		Fus125
1887403413	MK906621.1	SIX7		Fusarium oxysporum isolate Fus125 secreted in xylem 7	Fusarium	oxysporum		Fus125
1887403495	MK906662.1	SIX9		Fusarium oxysporum isolate Fus125 secreted in xylem 9	Fusarium	oxysporum		Fus125
1887403645	MK906737.1	SIX14		Fusarium oxysporum isolate Fus125_14 secreted in xylem 14	Fusarium	oxysporum		Fus125_14
1887403651	MK906740.1	SIX14		Fusarium oxysporum isolate Fus125_14FOC secreted in xylem 14	Fusarium	oxysporum		Fus125_14FOC
1887403511	MK906670.1	SIX10		Fusarium oxysporum isolate Fus127 secreted in xylem 10	Fusarium	oxysporum		Fus127
1887403551	MK906690.1	SIX12		Fusarium oxysporum isolate Fus127 secreted in xylem 12	Fusarium	oxysporum		Fus127
1887403375	MK906602.1	SIX3		Fusarium oxysporum isolate Fus127 secreted in xylem 3	Fusarium	oxysporum		Fus127
1887403393	MK906611.1	SIX5		Fusarium oxysporum isolate Fus127 secreted in xylem 5	Fusarium	oxysporum		Fus127
1887403415	MK906622.1	SIX7		Fusarium oxysporum isolate Fus127 secreted in xylem 7	Fusarium	oxysporum		Fus127
1887403497	MK906663.1	SIX9		Fusarium oxysporum isolate Fus127 secreted in xylem 9	Fusarium	oxysporum		Fus127
1887403647	MK906738.1	SIX14		Fusarium oxysporum isolate Fus127_14 secreted in xylem 14	Fusarium	oxysporum		Fus127_14
1887403653	MK906741.1	SIX14		Fusarium oxysporum isolate Fus127_14FOC secreted in xylem 14	Fusarium	oxysporum		Fus127_14FOC
1887403513	MK906671.1	SIX10		Fusarium oxysporum isolate Fus129 secreted in xylem 10	Fusarium	oxysporum		Fus129
1887403553	MK906691.1	SIX12		Fusarium oxysporum isolate Fus129 secreted in xylem 12	Fusarium	oxysporum		Fus129
1887403655	MK906742.1	SIX14		Fusarium oxysporum isolate Fus129 secreted in xylem 14	Fusarium	oxysporum		Fus129
1887403377	MK906603.1	SIX3		Fusarium oxysporum isolate Fus129 secreted in xylem 3	Fusarium	oxysporum		Fus129
1887403395	MK906612.1	SIX5		Fusarium oxysporum isolate Fus129 secreted in xylem 5	Fusarium	oxysporum		Fus129
1887403417	MK906623.1	SIX7		Fusarium oxysporum isolate Fus129 secreted in xylem 7	Fusarium	oxysporum		Fus129
1887403499	MK906664.1	SIX9		Fusarium oxysporum isolate Fus129 secreted in xylem 9	Fusarium	oxysporum		Fus129
1887403577	MK906703.1	SIX14		Fusarium oxysporum isolate Fus159 secreted in xylem 14	Fusarium	oxysporum		Fus159
1887403433	MK906631.1	SIX8		Fusarium oxysporum isolate Fus160 secreted in xylem 8	Fusarium	oxysporum		Fus160
1887403579	MK906704.1	SIX14		Fusarium oxysporum isolate Fus161 secreted in xylem 14	Fusarium	oxysporum		Fus161
1887403581	MK906705.1	SIX14		Fusarium oxysporum isolate Fus162 secreted in xylem 14	Fusarium	oxysporum		Fus162
1887403435	MK906632.1	SIX8		Fusarium oxysporum isolate Fus162 secreted in xylem 8	Fusarium	oxysporum		Fus162
1887403583	MK906706.1	SIX14		Fusarium oxysporum isolate Fus163 secreted in xylem 14	Fusarium	oxysporum		Fus163
1887403437	MK906633.1	SIX8		Fusarium oxysporum isolate Fus163 secreted in xylem 8	Fusarium	oxysporum		Fus163
1887403439	MK906634.1	SIX8		Fusarium oxysporum isolate Fus164 secreted in xylem 8	Fusarium	oxysporum		Fus164
1887403441	MK906635.1	SIX8		Fusarium oxysporum isolate Fus165 secreted in xylem 8	Fusarium	oxysporum		Fus165
1887403585	MK906707.1	SIX14		Fusarium oxysporum isolate Fus166 secreted in xylem 14	Fusarium	oxysporum		Fus166
1887403587	MK906708.1	SIX14		Fusarium oxysporum isolate Fus167 secreted in xylem 14	Fusarium	oxysporum		Fus167
1887403443	MK906636.1	SIX8		Fusarium oxysporum isolate Fus167 secreted in xylem 8	Fusarium	oxysporum		Fus167
1887403589	MK906709.1	SIX14		Fusarium oxysporum isolate Fus168 secreted in xylem 14	Fusarium	oxysporum		Fus168
1887403445	MK906637.1	SIX8		Fusarium oxysporum isolate Fus168 secreted in xylem 8	Fusarium	oxysporum		Fus168
1887403591	MK906710.1	SIX14		Fusarium oxysporum isolate Fus169 secreted in xylem 14	Fusarium	oxysporum		Fus169
1887403593	MK906711.1	SIX14		Fusarium oxysporum isolate Fus170 secreted in xylem 14	Fusarium	oxysporum		Fus170
1887403447	MK906638.1	SIX8		Fusarium oxysporum isolate Fus170 secreted in xylem 8	Fusarium	oxysporum		Fus170
1887403595	MK906712.1	SIX14		Fusarium oxysporum isolate Fus172 secreted in xylem 14	Fusarium	oxysporum		Fus172
1887403597	MK906713.1	SIX14		Fusarium oxysporum isolate Fus173 secreted in xylem 14	Fusarium	oxysporum		Fus173
1887403449	MK906639.1	SIX8		Fusarium oxysporum isolate Fus173 secreted in xylem 8	Fusarium	oxysporum		Fus173
1887403599	MK906714.1	SIX14		Fusarium oxysporum isolate Fus182 secreted in xylem 14	Fusarium	oxysporum		Fus182
1887403451	MK906640.1	SIX8		Fusarium oxysporum isolate Fus183 secreted in xylem 8	Fusarium	oxysporum		Fus183
1887403601	MK906715.1	SIX14		Fusarium oxysporum isolate Fus184 secreted in xylem 14	Fusarium	oxysporum		Fus184
1887403609	MK906719.1	SIX14		Fusarium oxysporum isolate Fus185 secreted in xylem 14	Fusarium	oxysporum		Fus185
1887403453	MK906641.1	SIX8		Fusarium oxysporum isolate Fus185 secreted in xylem 8	Fusarium	oxysporum		Fus185
1887403603	MK906716.1	SIX14		Fusarium oxysporum isolate Fus186 secreted in xylem 14	Fusarium	oxysporum		Fus186
1887403455	MK906642.1	SIX8		Fusarium oxysporum isolate Fus186 secreted in xylem 8	Fusarium	oxysporum		Fus186
1887403611	MK906720.1	SIX14		Fusarium oxysporum isolate Fus187 secreted in xylem 14	Fusarium	oxysporum		Fus187
1887403605	MK906717.1	SIX14		Fusarium oxysporum isolate Fus188 secreted in xylem 14	Fusarium	oxysporum		Fus188
1887403607	MK906718.1	SIX14		Fusarium oxysporum isolate Fus189 secreted in xylem 14	Fusarium	oxysporum		Fus189
1887403613	MK906721.1	SIX14		Fusarium oxysporum isolate Fus193_14 secreted in xylem 14	Fusarium	oxysporum		Fus193_14
1887403615	MK906722.1	SIX14		Fusarium oxysporum isolate Fus254_14 secreted in xylem 14	Fusarium	oxysporum		Fus254_14
1887403617	MK906723.1	SIX14		Fusarium oxysporum isolate Fus267 secreted in xylem 14	Fusarium	oxysporum		Fus267
1887403457	MK906643.1	SIX8		Fusarium oxysporum isolate Fus267 secreted in xylem 8	Fusarium	oxysporum		Fus267
1887403459	MK906644.1	SIX8		Fusarium oxysporum isolate Fus270 secreted in xylem 8	Fusarium	oxysporum		Fus270
1887403619	MK906724.1	SIX14		Fusarium oxysporum isolate Fus272 secreted in xylem 14	Fusarium	oxysporum		Fus272
1887403643	MK906736.1	SIX14		Fusarium oxysporum isolate Fus287 secreted in xylem 14	Fusarium	oxysporum		Fus287
1887403621	MK906725.1	SIX14		Fusarium oxysporum isolate Fus321 secreted in xylem 14	Fusarium	oxysporum		Fus321
1887403623	MK906726.1	SIX14		Fusarium oxysporum isolate Fus322 secreted in xylem 14	Fusarium	oxysporum		Fus322
1887403461	MK906645.1	SIX8		Fusarium oxysporum isolate Fus323 secreted in xylem 8	Fusarium	oxysporum		Fus323
1887403463	MK906646.1	SIX8		Fusarium oxysporum isolate Fus324 secreted in xylem 8	Fusarium	oxysporum		Fus324
1887403465	MK906647.1	SIX8		Fusarium oxysporum isolate Fus333 secreted in xylem 8	Fusarium	oxysporum		Fus333
1887403527	MK906678.1	SIX11		Fusarium oxysporum isolate Fus393 secreted in xylem 11	Fusarium	oxysporum		Fus393
1887403625	MK906727.1	SIX14		Fusarium oxysporum isolate Fus393 secreted in xylem 14	Fusarium	oxysporum		Fus393
1887403467	MK906648.1	SIX8		Fusarium oxysporum isolate Fus393 secreted in xylem 8	Fusarium	oxysporum		Fus393
1887403529	MK906679.1	SIX11		Fusarium oxysporum isolate Fus394 secreted in xylem 11	Fusarium	oxysporum		Fus394
1887403627	MK906728.1	SIX14		Fusarium oxysporum isolate Fus394 secreted in xylem 14	Fusarium	oxysporum		Fus394
1887403469	MK906649.1	SIX8		Fusarium oxysporum isolate Fus394 secreted in xylem 8	Fusarium	oxysporum		Fus394
1887403531	MK906680.1	SIX11		Fusarium oxysporum isolate Fus395 secreted in xylem 11	Fusarium	oxysporum		Fus395
1887403561	MK906695.1	SIX13		Fusarium oxysporum isolate Fus395 secreted in xylem 13	Fusarium	oxysporum		Fus395
1887403629	MK906729.1	SIX14		Fusarium oxysporum isolate Fus395 secreted in xylem 14	Fusarium	oxysporum		Fus395
1887403471	MK906650.1	SIX8		Fusarium oxysporum isolate Fus395 secreted in xylem 8	Fusarium	oxysporum		Fus395
1887403533	MK906681.1	SIX11		Fusarium oxysporum isolate Fus396 secreted in xylem 11	Fusarium	oxysporum		Fus396
1887403631	MK906730.1	SIX14		Fusarium oxysporum isolate Fus396 secreted in xylem 14	Fusarium	oxysporum		Fus396
1887403473	MK906651.1	SIX8		Fusarium oxysporum isolate Fus396 secreted in xylem 8	Fusarium	oxysporum		Fus396
1887403515	MK906672.1	SIX10		Fusarium oxysporum isolate Fus400 secreted in xylem 10	Fusarium	oxysporum		Fus400
1887403535	MK906682.1	SIX11		Fusarium oxysporum isolate Fus400 secreted in xylem 11	Fusarium	oxysporum		Fus400
1887403633	MK906731.1	SIX14		Fusarium oxysporum isolate Fus400 secreted in xylem 14	Fusarium	oxysporum		Fus400
1887403475	MK906652.1	SIX8		Fusarium oxysporum isolate Fus400 secreted in xylem 8	Fusarium	oxysporum		Fus400
1887403537	MK906683.1	SIX11		Fusarium oxysporum isolate Fus401 secreted in xylem 11	Fusarium	oxysporum		Fus401
1887403477	MK906653.1	SIX8		Fusarium oxysporum isolate Fus401 secreted in xylem 8	Fusarium	oxysporum		Fus401
1887403517	MK906673.1	SIX10		Fusarium oxysporum isolate Fus402 secreted in xylem 10	Fusarium	oxysporum		Fus402
1887403539	MK906684.1	SIX11		Fusarium oxysporum isolate Fus402 secreted in xylem 11	Fusarium	oxysporum		Fus402
1887403479	MK906654.1	SIX8		Fusarium oxysporum isolate Fus402 secreted in xylem 8	Fusarium	oxysporum		Fus402
1887403635	MK906732.1	SIX14		Fusarium oxysporum isolate Fus439 secreted in xylem 14	Fusarium	oxysporum		Fus439
1887403379	MK906604.1	SIX3		Fusarium oxysporum isolate Fus439 secreted in xylem 3	Fusarium	oxysporum		Fus439
1887403637	MK906733.1	SIX14		Fusarium oxysporum isolate Fus440 secreted in xylem 14	Fusarium	oxysporum		Fus440
1887403481	MK906655.1	SIX8		Fusarium oxysporum isolate Fus440 secreted in xylem 8	Fusarium	oxysporum		Fus440
1887403639	MK906734.1	SIX14		Fusarium oxysporum isolate Fus441 secreted in xylem 14	Fusarium	oxysporum		Fus441
1887403483	MK906656.1	SIX8		Fusarium oxysporum isolate Fus441 secreted in xylem 8	Fusarium	oxysporum		Fus441
1887403485	MK906657.1	SIX8		Fusarium oxysporum isolate Fus452 secreted in xylem 8	Fusarium	oxysporum		Fus452
959098878	KP964984.1	SIX10		Fusarium oxysporum isolate NRRL26988 secreted in xylem 10	Fusarium	oxysporum		NRRL26988
959098898	KP964994.1	SIX12		Fusarium oxysporum isolate NRRL26988 secreted in xylem 12	Fusarium	oxysporum		NRRL26988
959098904	KP964997.1	SIX13		Fusarium oxysporum isolate NRRL26988 secreted in xylem 13	Fusarium	oxysporum		NRRL26988
959098914	KP965002.1	SIX14		Fusarium oxysporum isolate NRRL26988 secreted in xylem 14	Fusarium	oxysporum		NRRL26988
959098856	KP964973.1	SIX7		Fusarium oxysporum isolate NRRL26988 secreted in xylem 7	Fusarium	oxysporum		NRRL26988
1888315393	MT710725.1	SIX6		Fusarium oxysporum isolate PG3 secreted in xylem 6	Fusarium	oxysporum		PG3
686025164	KM047028.1	SIX1		Fusarium oxysporum isolate SIX135 secreted in xylem 1	Fusarium	oxysporum		SIX135
686025166	KM047029.1	SIX1		Fusarium oxysporum isolate SIX144 secreted in xylem 1	Fusarium	oxysporum		SIX144
686025162	KM047027.1	SIX1		Fusarium oxysporum isolate SIX1MN25R secreted in xylem 1	Fusarium	oxysporum		SIX1MN25R
686025156	KM047024.1	SIX2		Fusarium oxysporum isolate SIX235 secreted in xylem 2	Fusarium	oxysporum		SIX235
686025158	KM047025.1	SIX2		Fusarium oxysporum isolate SIX244 secreted in xylem 2	Fusarium	oxysporum		SIX244
686025160	KM047026.1	SIX2		Fusarium oxysporum isolate SIX2MN25 secreted in xylem 2	Fusarium	oxysporum		SIX2MN25
686025171	KM047031.1	SIX3		Fusarium oxysporum isolate SIX335 secreted in xylem 3	Fusarium	oxysporum		SIX335
686025173	KM047032.1	SIX3		Fusarium oxysporum isolate SIX344 secreted in xylem 3	Fusarium	oxysporum		SIX344
686025168	KM047030.1	SIX3		Fusarium oxysporum isolate SIX3MN25 secreted in xylem 3	Fusarium	oxysporum		SIX3MN25
686025179	KM047034.1	SIX5		Fusarium oxysporum isolate SIX535 secreted in xylem 5	Fusarium	oxysporum		SIX535
686025182	KM047035.1	SIX5		Fusarium oxysporum isolate SIX544 secreted in xylem 5	Fusarium	oxysporum		SIX544
686025177	KM047033.1	SIX5		Fusarium oxysporum isolate SIX5MN25 secreted in xylem 5	Fusarium	oxysporum		SIX5MN25
686025187	KM047037.1	SIX6		Fusarium oxysporum isolate SIX635 secreted in xylem 6	Fusarium	oxysporum		SIX635
686025189	KM047038.1	SIX6		Fusarium oxysporum isolate SIX644 secreted in xylem 6	Fusarium	oxysporum		SIX644
686025185	KM047036.1	SIX6		Fusarium oxysporum isolate SIX6MN25 secreted in xylem 6	Fusarium	oxysporum		SIX6MN25
686025194	KM047040.1	SIX7		Fusarium oxysporum isolate SIX735 secreted in xylem 7	Fusarium	oxysporum		SIX735
686025196	KM047041.1	SIX7		Fusarium oxysporum isolate SIX744 secreted in xylem 7	Fusarium	oxysporum		SIX744
686025192	KM047039.1	SIX7		Fusarium oxysporum isolate SIX7MN25 secreted in xylem 7	Fusarium	oxysporum		SIX7MN25
1954996960	MW076811.1	SIX9		Fusarium oxysporum isolate UQ6508 secreted in xylem 9	Fusarium	oxysporum		UQ6508
1954996763	MW076726.1	SIX7		Fusarium oxysporum isolate UQ6511 secreted in xylem 7	Fusarium	oxysporum		UQ6511
1954996750	MW076720.1	SIX7		Fusarium oxysporum isolate UQ6512 secreted in xylem 7	Fusarium	oxysporum		UQ6512
1954996886	MW076778.1	SIX9		Fusarium oxysporum isolate UQ6512 secreted in xylem 9	Fusarium	oxysporum		UQ6512
1954996630	MW076669.1	SIX2		Fusarium oxysporum isolate UQ6516 secreted in xylem 2	Fusarium	oxysporum		UQ6516
1954996584	MW076651.1	SIX1		Fusarium oxysporum isolate UQ6518 secreted in xylem 1	Fusarium	oxysporum		UQ6518
1954996646	MW076677.1	SIX2		Fusarium oxysporum isolate UQ6518 secreted in xylem 2	Fusarium	oxysporum		UQ6518
1954996692	MW076696.1	SIX4		Fusarium oxysporum isolate UQ6518 secreted in xylem 4	Fusarium	oxysporum		UQ6518
1954996771	MW076730.1	SIX7		Fusarium oxysporum isolate UQ6518 secreted in xylem 7	Fusarium	oxysporum		UQ6518
1954996825	MW076753.1	SIX8		Fusarium oxysporum isolate UQ6518 secreted in xylem 8	Fusarium	oxysporum		UQ6518
1954996917	MW076792.1	SIX9		Fusarium oxysporum isolate UQ6518 secreted in xylem 9	Fusarium	oxysporum		UQ6518
1954996576	MW076648.1	SIX1		Fusarium oxysporum isolate UQ6519 secreted in xylem 1	Fusarium	oxysporum		UQ6519
1954996614	MW076662.1	SIX2		Fusarium oxysporum isolate UQ6519 secreted in xylem 2	Fusarium	oxysporum		UQ6519
1954996683	MW076692.1	SIX4		Fusarium oxysporum isolate UQ6519 secreted in xylem 4	Fusarium	oxysporum		UQ6519
1954996732	MW076711.1	SIX7		Fusarium oxysporum isolate UQ6519 secreted in xylem 7	Fusarium	oxysporum		UQ6519
1954996809	MW076746.1	SIX8		Fusarium oxysporum isolate UQ6519 secreted in xylem 8	Fusarium	oxysporum		UQ6519
1954996573	MW076647.1	SIX1		Fusarium oxysporum isolate UQ6522 secreted in xylem 1	Fusarium	oxysporum		UQ6522
1954996982	MW076817.1	SIX13		Fusarium oxysporum isolate UQ6522 secreted in xylem 13	Fusarium	oxysporum		UQ6522
1954996681	MW076691.1	SIX4		Fusarium oxysporum isolate UQ6522 secreted in xylem 4	Fusarium	oxysporum		UQ6522
1954996725	MW076708.1	SIX6		Fusarium oxysporum isolate UQ6522 secreted in xylem 6	Fusarium	oxysporum		UQ6522
1954996860	MW076766.1	SIX9		Fusarium oxysporum isolate UQ6522 secreted in xylem 9	Fusarium	oxysporum		UQ6522
1954996690	MW076695.1	SIX4		Fusarium oxysporum isolate UQ6523 secreted in xylem 4	Fusarium	oxysporum		UQ6523
1954996821	MW076751.1	SIX8		Fusarium oxysporum isolate UQ6523 secreted in xylem 8	Fusarium	oxysporum		UQ6523
1954996905	MW076787.1	SIX9		Fusarium oxysporum isolate UQ6523 secreted in xylem 9	Fusarium	oxysporum		UQ6523
1954996901	MW076785.1	SIX9		Fusarium oxysporum isolate UQ6524 secreted in xylem 9	Fusarium	oxysporum		UQ6524
1954996799	MW076743.1	SIX7		Fusarium oxysporum isolate UQ6533 secreted in xylem 7	Fusarium	oxysporum		UQ6533
1954996965	MW076813.1	SIX9		Fusarium oxysporum isolate UQ6533 secreted in xylem 9	Fusarium	oxysporum		UQ6533
1954996596	MW076656.1	SIX1		Fusarium oxysporum isolate UQ6535 secreted in xylem 1	Fusarium	oxysporum		UQ6535
1954996657	MW076682.1	SIX2		Fusarium oxysporum isolate UQ6535 secreted in xylem 2	Fusarium	oxysporum		UQ6535
1954996705	MW076701.1	SIX4		Fusarium oxysporum isolate UQ6535 secreted in xylem 4	Fusarium	oxysporum		UQ6535
1954996782	MW076735.1	SIX7		Fusarium oxysporum isolate UQ6535 secreted in xylem 7	Fusarium	oxysporum		UQ6535
1954996835	MW076758.1	SIX8		Fusarium oxysporum isolate UQ6535 secreted in xylem 8	Fusarium	oxysporum		UQ6535
1954996945	MW076804.1	SIX9		Fusarium oxysporum isolate UQ6535 secreted in xylem 9	Fusarium	oxysporum		UQ6535
1954996604	MW076660.1	SIX1		Fusarium oxysporum isolate UQ6537 secreted in xylem 1	Fusarium	oxysporum		UQ6537
1954996665	MW076686.1	SIX2		Fusarium oxysporum isolate UQ6537 secreted in xylem 2	Fusarium	oxysporum		UQ6537
1954996790	MW076739.1	SIX7		Fusarium oxysporum isolate UQ6537 secreted in xylem 7	Fusarium	oxysporum		UQ6537
1954996844	MW076762.1	SIX8		Fusarium oxysporum isolate UQ6537 secreted in xylem 8	Fusarium	oxysporum		UQ6537
1954996953	MW076808.1	SIX9		Fusarium oxysporum isolate UQ6537 secreted in xylem 9	Fusarium	oxysporum		UQ6537
1954996581	MW076650.1	SIX1		Fusarium oxysporum isolate UQ6539 secreted in xylem 1	Fusarium	oxysporum		UQ6539
1954996984	MW076818.1	SIX13		Fusarium oxysporum isolate UQ6539 secreted in xylem 13	Fusarium	oxysporum		UQ6539
1954996687	MW076694.1	SIX4		Fusarium oxysporum isolate UQ6539 secreted in xylem 4	Fusarium	oxysporum		UQ6539
1954996727	MW076709.1	SIX6		Fusarium oxysporum isolate UQ6539 secreted in xylem 6	Fusarium	oxysporum		UQ6539
1954996872	MW076772.1	SIX9		Fusarium oxysporum isolate UQ6539 secreted in xylem 9	Fusarium	oxysporum		UQ6539
1954996592	MW076654.1	SIX1		Fusarium oxysporum isolate UQ6554 secreted in xylem 1	Fusarium	oxysporum		UQ6554
1954996653	MW076680.1	SIX2		Fusarium oxysporum isolate UQ6554 secreted in xylem 2	Fusarium	oxysporum		UQ6554
1954996700	MW076699.1	SIX4		Fusarium oxysporum isolate UQ6554 secreted in xylem 4	Fusarium	oxysporum		UQ6554
1954996831	MW076756.1	SIX8		Fusarium oxysporum isolate UQ6554 secreted in xylem 8	Fusarium	oxysporum		UQ6554
1954996941	MW076802.1	SIX9		Fusarium oxysporum isolate UQ6554 secreted in xylem 9	Fusarium	oxysporum		UQ6554
1954996589	MW076653.1	SIX1		Fusarium oxysporum isolate UQ6556 secreted in xylem 1	Fusarium	oxysporum		UQ6556
1954996651	MW076679.1	SIX2		Fusarium oxysporum isolate UQ6556 secreted in xylem 2	Fusarium	oxysporum		UQ6556
1954996697	MW076698.1	SIX4		Fusarium oxysporum isolate UQ6556 secreted in xylem 4	Fusarium	oxysporum		UQ6556
1954996778	MW076733.1	SIX7		Fusarium oxysporum isolate UQ6556 secreted in xylem 7	Fusarium	oxysporum		UQ6556
1954996829	MW076755.1	SIX8		Fusarium oxysporum isolate UQ6556 secreted in xylem 8	Fusarium	oxysporum		UQ6556
1954996936	MW076800.1	SIX9		Fusarium oxysporum isolate UQ6556 secreted in xylem 9	Fusarium	oxysporum		UQ6556
1954996939	MW076801.1	SIX9		Fusarium oxysporum isolate UQ6558 secreted in xylem 9	Fusarium	oxysporum		UQ6558
1954996975	MW076815.1	SIX12		Fusarium oxysporum isolate UQ6571 secreted in xylem 12	Fusarium	oxysporum		UQ6571
1954996996	MW076821.1	SIX14		Fusarium oxysporum isolate UQ6571 secreted in xylem 14	Fusarium	oxysporum		UQ6571
1954996729	MW076710.1	SIX6		Fusarium oxysporum isolate UQ6571 secreted in xylem 6	Fusarium	oxysporum		UQ6571
1954996769	MW076729.1	SIX7		Fusarium oxysporum isolate UQ6571 secreted in xylem 7	Fusarium	oxysporum		UQ6571
1954996823	MW076752.1	SIX8		Fusarium oxysporum isolate UQ6571 secreted in xylem 8	Fusarium	oxysporum		UQ6571
1954996602	MW076659.1	SIX1		Fusarium oxysporum isolate UQ6577 secreted in xylem 1	Fusarium	oxysporum		UQ6577
1954996663	MW076685.1	SIX2		Fusarium oxysporum isolate UQ6577 secreted in xylem 2	Fusarium	oxysporum		UQ6577
1954996711	MW076704.1	SIX4		Fusarium oxysporum isolate UQ6577 secreted in xylem 4	Fusarium	oxysporum		UQ6577
1954996788	MW076738.1	SIX7		Fusarium oxysporum isolate UQ6577 secreted in xylem 7	Fusarium	oxysporum		UQ6577
1954996842	MW076761.1	SIX8		Fusarium oxysporum isolate UQ6577 secreted in xylem 8	Fusarium	oxysporum		UQ6577
1954996951	MW076807.1	SIX9		Fusarium oxysporum isolate UQ6577 secreted in xylem 9	Fusarium	oxysporum		UQ6577
1954996607	MW076661.1	SIX1		Fusarium oxysporum isolate UQ6578 secreted in xylem 1	Fusarium	oxysporum		UQ6578
1954996977	MW076816.1	SIX12		Fusarium oxysporum isolate UQ6578 secreted in xylem 12	Fusarium	oxysporum		UQ6578
1954996667	MW076687.1	SIX2		Fusarium oxysporum isolate UQ6578 secreted in xylem 2	Fusarium	oxysporum		UQ6578
1954996713	MW076705.1	SIX4		Fusarium oxysporum isolate UQ6578 secreted in xylem 4	Fusarium	oxysporum		UQ6578
1954996792	MW076740.1	SIX7		Fusarium oxysporum isolate UQ6578 secreted in xylem 7	Fusarium	oxysporum		UQ6578
1954996846	MW076763.1	SIX8		Fusarium oxysporum isolate UQ6578 secreted in xylem 8	Fusarium	oxysporum		UQ6578
1954996955	MW076809.1	SIX9		Fusarium oxysporum isolate UQ6578 secreted in xylem 9	Fusarium	oxysporum		UQ6578
1954996600	MW076658.1	SIX1		Fusarium oxysporum isolate UQ6579 secreted in xylem 1	Fusarium	oxysporum		UQ6579
1954996661	MW076684.1	SIX2		Fusarium oxysporum isolate UQ6579 secreted in xylem 2	Fusarium	oxysporum		UQ6579
1954996709	MW076703.1	SIX4		Fusarium oxysporum isolate UQ6579 secreted in xylem 4	Fusarium	oxysporum		UQ6579
1954996786	MW076737.1	SIX7		Fusarium oxysporum isolate UQ6579 secreted in xylem 7	Fusarium	oxysporum		UQ6579
1954996840	MW076760.1	SIX8		Fusarium oxysporum isolate UQ6579 secreted in xylem 8	Fusarium	oxysporum		UQ6579
1954996949	MW076806.1	SIX9		Fusarium oxysporum isolate UQ6579 secreted in xylem 9	Fusarium	oxysporum		UQ6579
1954996594	MW076655.1	SIX1		Fusarium oxysporum isolate UQ6580 secreted in xylem 1	Fusarium	oxysporum		UQ6580
1954996655	MW076681.1	SIX2		Fusarium oxysporum isolate UQ6580 secreted in xylem 2	Fusarium	oxysporum		UQ6580
1954996703	MW076700.1	SIX4		Fusarium oxysporum isolate UQ6580 secreted in xylem 4	Fusarium	oxysporum		UQ6580
1954996780	MW076734.1	SIX7		Fusarium oxysporum isolate UQ6580 secreted in xylem 7	Fusarium	oxysporum		UQ6580
1954996833	MW076757.1	SIX8		Fusarium oxysporum isolate UQ6580 secreted in xylem 8	Fusarium	oxysporum		UQ6580
1954996943	MW076803.1	SIX9		Fusarium oxysporum isolate UQ6580 secreted in xylem 9	Fusarium	oxysporum		UQ6580
1954996669	MW076688.1	SIX2		Fusarium oxysporum isolate UQ6581 secreted in xylem 2	Fusarium	oxysporum		UQ6581
1954996715	MW076706.1	SIX4		Fusarium oxysporum isolate UQ6581 secreted in xylem 4	Fusarium	oxysporum		UQ6581
1954996794	MW076741.1	SIX7		Fusarium oxysporum isolate UQ6581 secreted in xylem 7	Fusarium	oxysporum		UQ6581
1954996848	MW076764.1	SIX8		Fusarium oxysporum isolate UQ6581 secreted in xylem 8	Fusarium	oxysporum		UQ6581
1954996958	MW076810.1	SIX9		Fusarium oxysporum isolate UQ6581 secreted in xylem 9	Fusarium	oxysporum		UQ6581
1954996598	MW076657.1	SIX1		Fusarium oxysporum isolate UQ6582 secreted in xylem 1	Fusarium	oxysporum		UQ6582
1954996659	MW076683.1	SIX2		Fusarium oxysporum isolate UQ6582 secreted in xylem 2	Fusarium	oxysporum		UQ6582
1954996707	MW076702.1	SIX4		Fusarium oxysporum isolate UQ6582 secreted in xylem 4	Fusarium	oxysporum		UQ6582
1954996784	MW076736.1	SIX7		Fusarium oxysporum isolate UQ6582 secreted in xylem 7	Fusarium	oxysporum		UQ6582
1954996837	MW076759.1	SIX8		Fusarium oxysporum isolate UQ6582 secreted in xylem 8	Fusarium	oxysporum		UQ6582
1954996947	MW076805.1	SIX9		Fusarium oxysporum isolate UQ6582 secreted in xylem 9	Fusarium	oxysporum		UQ6582
1954996986	MW076819.1	SIX13		Fusarium oxysporum isolate UQ6604 secreted in xylem 13	Fusarium	oxysporum		UQ6604
1954996679	MW076690.1	SIX4		Fusarium oxysporum isolate UQ6604 secreted in xylem 4	Fusarium	oxysporum		UQ6604
1954996723	MW076707.1	SIX6		Fusarium oxysporum isolate UQ6604 secreted in xylem 6	Fusarium	oxysporum		UQ6604
1954996858	MW076765.1	SIX9		Fusarium oxysporum isolate UQ6604 secreted in xylem 9	Fusarium	oxysporum		UQ6604
1954996767	MW076728.1	SIX7		Fusarium oxysporum isolate UQ6605 secreted in xylem 7	Fusarium	oxysporum		UQ6605
1954996579	MW076649.1	SIX1		Fusarium oxysporum isolate UQ66164 secreted in xylem 1	Fusarium	oxysporum		UQ66164
1954996626	MW076667.1	SIX2		Fusarium oxysporum isolate UQ66164 secreted in xylem 2	Fusarium	oxysporum		UQ66164
1954996738	MW076714.1	SIX7		Fusarium oxysporum isolate UQ66164 secreted in xylem 7	Fusarium	oxysporum		UQ66164
1954996811	MW076747.1	SIX8		Fusarium oxysporum isolate UQ66164 secreted in xylem 8	Fusarium	oxysporum		UQ66164
1954996866	MW076769.1	SIX9		Fusarium oxysporum isolate UQ66164 secreted in xylem 9	Fusarium	oxysporum		UQ66164
1954996755	MW076722.1	SIX7		Fusarium oxysporum isolate UQ66165 secreted in xylem 7	Fusarium	oxysporum		UQ66165
1954996587	MW076652.1	SIX1		Fusarium oxysporum isolate UQ66166 secreted in xylem 1	Fusarium	oxysporum		UQ66166
1954996648	MW076678.1	SIX2		Fusarium oxysporum isolate UQ66166 secreted in xylem 2	Fusarium	oxysporum		UQ66166
1954996695	MW076697.1	SIX4		Fusarium oxysporum isolate UQ66166 secreted in xylem 4	Fusarium	oxysporum		UQ66166
1954996773	MW076731.1	SIX7		Fusarium oxysporum isolate UQ66166 secreted in xylem 7	Fusarium	oxysporum		UQ66166
1954996827	MW076754.1	SIX8		Fusarium oxysporum isolate UQ66166 secreted in xylem 8	Fusarium	oxysporum		UQ66166
1954996919	MW076793.1	SIX9		Fusarium oxysporum isolate UQ66166 secreted in xylem 9	Fusarium	oxysporum		UQ66166
1954996685	MW076693.1	SIX4		Fusarium oxysporum isolate UQ66170 secreted in xylem 4	Fusarium	oxysporum		UQ66170
1954996934	MW076799.1	SIX9		Fusarium oxysporum isolate UQ6629 secreted in xylem 9	Fusarium	oxysporum		UQ6629
1954996893	MW076781.1	SIX9		Fusarium oxysporum isolate UQ6632 secreted in xylem 9	Fusarium	oxysporum		UQ6632
1954996878	MW076774.1	SIX9		Fusarium oxysporum isolate UQ6636 secreted in xylem 9	Fusarium	oxysporum		UQ6636
1954996862	MW076767.1	SIX9		Fusarium oxysporum isolate UQ6637 secreted in xylem 9	Fusarium	oxysporum		UQ6637
1954996907	MW076788.1	SIX9		Fusarium oxysporum isolate UQ6638 secreted in xylem 9	Fusarium	oxysporum		UQ6638
1954996914	MW076791.1	SIX9		Fusarium oxysporum isolate UQ6644 secreted in xylem 9	Fusarium	oxysporum		UQ6644
1954996927	MW076796.1	SIX9		Fusarium oxysporum isolate UQ6657 secreted in xylem 9	Fusarium	oxysporum		UQ6657
1954996922	MW076794.1	SIX9		Fusarium oxysporum isolate UQ6670 secreted in xylem 9	Fusarium	oxysporum		UQ6670
1954996875	MW076773.1	SIX9		Fusarium oxysporum isolate UQ6672 secreted in xylem 9	Fusarium	oxysporum		UQ6672
949884604	KP681653.1	Six6		Fusarium oxysporum strain 9455 Secreted in xylem 6	Fusarium	oxysporum		9455
949884618	KP681660.1	Six6		Fusarium oxysporum strain ATCC 18131 Secreted in xylem 6	Fusarium	oxysporum		ATCC
949884616	KP681659.1	Six6		Fusarium oxysporum strain ATCC 62913 Secreted in xylem 6	Fusarium	oxysporum		ATCC
949884602	KP681652.1	Six6		Fusarium oxysporum strain FOP16 Secreted in xylem 6	Fusarium	oxysporum		FOP16
949884596	KP681649.1	Six6		Fusarium oxysporum strain FOP31 Secreted in xylem 6	Fusarium	oxysporum		FOP31
949884598	KP681650.1	Six6		Fusarium oxysporum strain FOP52 Secreted in xylem 6	Fusarium	oxysporum		FOP52
949884606	KP681654.1	Six6		Fusarium oxysporum strain FOP58 Secreted in xylem 6	Fusarium	oxysporum		FOP58
949884610	KP681656.1	Six6		Fusarium oxysporum strain FOP8 Secreted in xylem 6	Fusarium	oxysporum		FOP8
949884614	KP681658.1	Six6		Fusarium oxysporum strain FOPS019 Secreted in xylem 6	Fusarium	oxysporum		FOPS019
949884612	KP681657.1	Six6		Fusarium oxysporum strain FOPS023 Secreted in xylem 6	Fusarium	oxysporum		FOPS023
949884600	KP681651.1	Six6		Fusarium oxysporum strain FOPS025 Secreted in xylem 6	Fusarium	oxysporum		FOPS025
949884620	KP681661.1	Six6		Fusarium oxysporum strain FOPS026 Secreted in xylem 6	Fusarium	oxysporum		FOPS026
949884608	KP681655.1	Six6		Fusarium oxysporum strain NRRL34936 Secreted in xylem 6	Fusarium	oxysporum		NRRL34936
937630371	KR855717.1	SIX1		Fusarium oxysporum strain RBG5713 secreted in xylem 1	Fusarium	oxysporum		RBG5713
937630373	KR855718.1	SIX1		Fusarium oxysporum strain RBG5804 nonfunctional secreted in xylem 1	Fusarium	oxysporum		RBG5804
937630403	KR855735.1	SIX9		Fusarium oxysporum strain RBG5827 secreted in xylem 9	Fusarium	oxysporum		RBG5827
937630405	KR855736.1	SIX9		Fusarium oxysporum strain RBG5829 secreted in xylem 9	Fusarium	oxysporum		RBG5829
937630407	KR855737.1	SIX9		Fusarium oxysporum strain RBG5841 secreted in xylem 9	Fusarium	oxysporum		RBG5841
937630402	KR855734.1	SIX9		Fusarium oxysporum strain RBG5843 nonfunctional secreted in xylem 9	Fusarium	oxysporum		RBG5843
937630400	KR855732.1	SIX9		Fusarium oxysporum strain RBG5849 nonfunctional secreted in xylem 9	Fusarium	oxysporum		RBG5849
937630409	KR855738.1	SIX9		Fusarium oxysporum strain RBG5850 secreted in xylem 9	Fusarium	oxysporum		RBG5850
937630499	KR855783.1	SIX6		Fusarium oxysporum strain RBG5856 secreted in xylem 6	Fusarium	oxysporum		RBG5856
937630501	KR855784.1	SIX6		Fusarium oxysporum strain RBG5857 secreted in xylem 6	Fusarium	oxysporum		RBG5857
937630401	KR855733.1	SIX9		Fusarium oxysporum strain RBG5885 nonfunctional secreted in xylem 9	Fusarium	oxysporum		RBG5885
1601116176	MH743157.1	SIX7	canariensis	UNVERIFIED: Fusarium oxysporum f. sp. canariensis isolate PLM221B secreted in xylem-like	Fusarium	oxysporum	canariensis	PLM221B
1601116181	MH743160.1	SIX7	canariensis	UNVERIFIED: Fusarium oxysporum f. sp. canariensis isolate PLM386B secreted in xylem-like	Fusarium	oxysporum	canariensis	PLM386B
1601116194	MH743167.1	SIX7	canariensis	UNVERIFIED: Fusarium oxysporum f. sp. canariensis isolate PLM441A secreted in xylem-like	Fusarium	oxysporum	canariensis	PLM441A
1578791885	MK007497.1	SIX8	elaeidis	UNVERIFIED: Fusarium oxysporum f. sp. elaeidis isolate BOPP-B4 SIX8-like gene, partial sequence	Fusarium	oxysporum	elaeidis	BOPP-B4
1578791893	MK007505.1	SIX9	elaeidis	UNVERIFIED: Fusarium oxysporum f. sp. elaeidis isolate BOPP-B4 SIX9-like gene, partial sequence	Fusarium	oxysporum	elaeidis	BOPP-B4
1578791881	MK007493.1	SIX8	elaeidis	UNVERIFIED: Fusarium oxysporum f. sp. elaeidis isolate BOPP-B5 SIX8-like gene, partial sequence	Fusarium	oxysporum	elaeidis	BOPP-B5
1578791898	MK007510.1	SIX9	elaeidis	UNVERIFIED: Fusarium oxysporum f. sp. elaeidis isolate BOPP-B5 SIX9-like gene, partial sequence	Fusarium	oxysporum	elaeidis	BOPP-B5
1578791882	MK007494.1	SIX8	elaeidis	UNVERIFIED: Fusarium oxysporum f. sp. elaeidis isolate DR SIX8-like gene, partial sequence	Fusarium	oxysporum	elaeidis	DR
1578791894	MK007506.1	SIX9	elaeidis	UNVERIFIED: Fusarium oxysporum f. sp. elaeidis isolate DR SIX9-like gene, partial sequence	Fusarium	oxysporum	elaeidis	DR
1578791909	MK007521.1	SIX11	elaeidis	UNVERIFIED: Fusarium oxysporum f. sp. elaeidis isolate DRCONGO-Z SIX11-like gene, partial sequence	Fusarium	oxysporum	elaeidis	DRCONGO-Z
1578791888	MK007500.1	SIX8	elaeidis	UNVERIFIED: Fusarium oxysporum f. sp. elaeidis isolate DRCONGO-Z SIX8-like gene, partial sequence	Fusarium	oxysporum	elaeidis	DRCONGO-Z
1578791897	MK007509.1	SIX9	elaeidis	UNVERIFIED: Fusarium oxysporum f. sp. elaeidis isolate DRCONGO-Z SIX9-like gene, partial sequence	Fusarium	oxysporum	elaeidis	DRCONGO-Z
1578791883	MK007495.1	SIX8	elaeidis	UNVERIFIED: Fusarium oxysporum f. sp. elaeidis isolate IVORY SIX8-like gene, partial sequence	Fusarium	oxysporum	elaeidis	IVORY
1578791895	MK007507.1	SIX9	elaeidis	UNVERIFIED: Fusarium oxysporum f. sp. elaeidis isolate IVORY SIX9-like gene, partial sequence	Fusarium	oxysporum	elaeidis	IVORY
1578791907	MK007519.1	SIX11	elaeidis	UNVERIFIED: Fusarium oxysporum f. sp. elaeidis isolate NORPALM-N2 SIX11-like gene, partial sequence	Fusarium	oxysporum	elaeidis	NORPALM-N2
1578791884	MK007496.1	SIX8	elaeidis	UNVERIFIED: Fusarium oxysporum f. sp. elaeidis isolate NORPALM-N2 SIX8-like gene, partial sequence	Fusarium	oxysporum	elaeidis	NORPALM-N2
1578791896	MK007508.1	SIX9	elaeidis	UNVERIFIED: Fusarium oxysporum f. sp. elaeidis isolate NORPALM-N2 SIX9-like gene, partial sequence	Fusarium	oxysporum	elaeidis	NORPALM-N2
1578791910	MK007522.1	SIX11	elaeidis	UNVERIFIED: Fusarium oxysporum f. sp. elaeidis isolate NORPALM-N5 SIX11-like gene, partial sequence	Fusarium	oxysporum	elaeidis	NORPALM-N5
1578791886	MK007498.1	SIX8	elaeidis	UNVERIFIED: Fusarium oxysporum f. sp. elaeidis isolate NORPALM-N5 SIX8-like gene, partial sequence	Fusarium	oxysporum	elaeidis	NORPALM-N5
1578791899	MK007511.1	SIX9	elaeidis	UNVERIFIED: Fusarium oxysporum f. sp. elaeidis isolate NORPALM-N5 SIX9-like gene, partial sequence	Fusarium	oxysporum	elaeidis	NORPALM-N5
1578791879	MK007491.1	SIX8	elaeidis	UNVERIFIED: Fusarium oxysporum f. sp. elaeidis isolate OPRI-11 SIX8-like gene, partial sequence	Fusarium	oxysporum	elaeidis	OPRI-11
1578791891	MK007503.1	SIX9	elaeidis	UNVERIFIED: Fusarium oxysporum f. sp. elaeidis isolate OPRI-11 SIX9-like gene, partial sequence	Fusarium	oxysporum	elaeidis	OPRI-11
1578791880	MK007492.1	SIX8	elaeidis	UNVERIFIED: Fusarium oxysporum f. sp. elaeidis isolate OPRI-18 SIX8-like gene, partial sequence	Fusarium	oxysporum	elaeidis	OPRI-18
1578791892	MK007504.1	SIX9	elaeidis	UNVERIFIED: Fusarium oxysporum f. sp. elaeidis isolate OPRI-18 SIX9-like gene, partial sequence	Fusarium	oxysporum	elaeidis	OPRI-18
1578791878	MK007490.1	SIX8	elaeidis	UNVERIFIED: Fusarium oxysporum f. sp. elaeidis isolate OPRI-5 SIX8-like gene, partial sequence	Fusarium	oxysporum	elaeidis	OPRI-5
1578791890	MK007502.1	SIX9	elaeidis	UNVERIFIED: Fusarium oxysporum f. sp. elaeidis isolate OPRI-5 SIX9-like gene, partial sequence	Fusarium	oxysporum	elaeidis	OPRI-5
1578791908	MK007520.1	SIX11	elaeidis	UNVERIFIED: Fusarium oxysporum f. sp. elaeidis isolate SURINAME-S SIX11-like gene, partial sequence	Fusarium	oxysporum	elaeidis	SURINAME-S
1578791887	MK007499.1	SIX8	elaeidis	UNVERIFIED: Fusarium oxysporum f. sp. elaeidis isolate SURINAME-S SIX8-like gene, partial sequence	Fusarium	oxysporum	elaeidis	SURINAME-S
1578791889	MK007501.1	SIX9	elaeidis	UNVERIFIED: Fusarium oxysporum f. sp. elaeidis isolate SURINAME-S SIX9-like gene, partial sequence	Fusarium	oxysporum	elaeidis	SURINAME-S

## Sheet: All_SIX1_Eliz_Guo
query acc.ver	VCGs	subject acc.ver	% identity	alignment length	mismatches	gap opens	q. start	q. end	s. start	s. end	evalue	bit score
Foc_SIX1a_Elizabeth	GCA_016802205.1_VCG0120	CM028826.1	81.469	572	86	14	268	832	1318021	1318579	4.95e-126	451
Foc_SIX1a_Elizabeth	GCA_016802205.1_VCG0120	CM028826.1	85.829	868	76	19	1	834	1474160	1475014	0	878			Row Labels	Count of query acc.ver	Average of % identity	Min of s. start	Max of s. end	Max of q. end	Average of mismatches	Average of gap opens
Foc_SIX1b_Elizabeth	GCA_016802205.1_VCG0120	CM028826.1	80.769	572	90	14	268	832	1318021	1318579	2.32e-119	429			GCA_003315725.1_Fol4287	24	82.0048	12559	13147	840	92.875	15
Foc_SIX1b_Elizabeth	GCA_016802205.1_VCG0120	CM028826.1	85.369	868	80	18	1	834	1474160	1475014	0	856			Foc_SIX1a_Elizabeth	2	82.413	12803	13140	834	91.5	17.5
Foc_SIX1c_SIX1f_Elizabeth	GCA_016802205.1_VCG0120	CM028826.1	80.736	571	92	12	268	832	1318021	1318579	2.32e-119	429			QESU01000253.1	1	81.185	12803	12243	834	88	14
Foc_SIX1c_SIX1f_Elizabeth	GCA_016802205.1_VCG0120	CM028826.1	85.352	867	82	16	1	834	1474160	1475014	0	856			QESU01000256.1	1	83.641	13994	13140	834	95	21
Foc_SIX1d_Elizabeth	GCA_016802205.1_VCG0120	CM028826.1	83.042	572	81	12	268	834	1318021	1318581	3.75e-142	505			Foc_SIX1b_Elizabeth	2	81.834	12803	13140	834	95.5	18
Foc_SIX1d_Elizabeth	GCA_016802205.1_VCG0120	CM028826.1	85.665	865	79	17	1	832	1474160	1475012	0	869			QESU01000253.1	1	80.488	12803	12243	834	92	14
Foc_SIX1e_Elizabeth	GCA_016802205.1_VCG0120	CM028826.1	83.187	571	82	10	268	834	1318021	1318581	8.05e-144	510			QESU01000256.1	1	83.18	13994	13140	834	99	22
Foc_SIX1e_Elizabeth	GCA_016802205.1_VCG0120	CM028826.1	86.147	859	76	15	1	827	1474160	1475007	0	887			Foc_SIX1c_SIX1f_Elizabeth	2	81.807	12803	13140	834	97.5	16
Foc_SIX1f_Elizabeth	GCA_016802205.1_VCG0120	CM028826.1	83.012	571	83	10	268	834	1318021	1318581	3.75e-142	505			QESU01000253.1	1	80.454	12803	12243	834	94	12
Foc_SIX1f_Elizabeth	GCA_016802205.1_VCG0120	CM028826.1	85.565	859	81	15	1	827	1474160	1475007	0	859			QESU01000256.1	1	83.16	13994	13140	834	101	20
Foc_SIX1g_Elizabeth	GCA_016802205.1_VCG0120	CM028826.1	84.588	571	74	10	268	834	1318021	1318581	3.67e-157	555			Foc_SIX1d_Elizabeth	2	82.5195	12803	13142	832	93.5	16.5
Foc_SIX1g_Elizabeth	GCA_016802205.1_VCG0120	CM028826.1	87.194	859	67	15	1	827	1474160	1475007	0	937			QESU01000253.1	1	81.802	12803	12249	828	87	13
Foc_SIX1h_Elizabeth	GCA_016802205.1_VCG0120	CM028826.1	80.392	561	94	10	268	814	1318021	1318579	2.28e-114	412			QESU01000256.1	1	83.237	13994	13142	832	100	20
Foc_SIX1h_Elizabeth	GCA_016802205.1_VCG0120	CM028826.1	83.45	858	97	16	1	816	1474160	1475014	0	756			Foc_SIX1e_Elizabeth	2	82.65	12803	13147	828	94	14
Foc_SIX1i_Elizabeth	GCA_016802205.1_VCG0120	CM028826.1	78.508	563	98	13	295	838	1318021	1318579	6.73e-95	348			QESU01000253.1	1	81.947	12803	12249	828	88	10
Foc_SIX1i_Elizabeth	GCA_016802205.1_VCG0120	CM028826.1	80.417	863	138	21	1	840	1474160	1475014	2.15e-179	628			QESU01000256.1	1	83.353	13994	13147	827	100	18
SIX1a_Guo	GCA_016802205.1_VCG0120	CM028826.1	81.294	572	87	14	268	832	1318021	1318579	2.3e-124	446			Foc_SIX1f_Elizabeth	2	82.445	12803	13147	828	95.5	14
SIX1a_Guo	GCA_016802205.1_VCG0120	CM028826.1	85.714	868	77	19	1	834	1474160	1475014	0	872			QESU01000253.1	1	81.77	12803	12249	828	89	10
SIX1b_Guo	GCA_016802205.1_VCG0120	CM028826.1	82.019	317	53	4	404	718	1318265	1318579	1.65e-70	267			QESU01000256.1	1	83.12	13994	13147	827	102	18
SIX1b_Guo	GCA_016802205.1_VCG0120	CM028826.1	82.759	319	51	4	404	720	1474698	1475014	5.9e-75	281			Foc_SIX1g_Elizabeth	2	83.4135	12803	13147	828	89	14.5
SIX1c_Guo	GCA_016802205.1_VCG0120	CM028826.1	80.392	561	94	10	268	814	1318021	1318579	2.28e-114	412			QESU01000253.1	1	83.009	12803	12249	828	82	11
SIX1c_Guo	GCA_016802205.1_VCG0120	CM028826.1	83.45	858	97	16	1	816	1474160	1475014	0	756			QESU01000256.1	1	83.818	13994	13147	827	96	18
Foc_SIX1a_Elizabeth	GCA_014282265.3_VCG01213/16	CM026317.2	83.072	573	79	16	268	834	933408	933968	3.87e-142	505			Foc_SIX1h_Elizabeth	2	81.555	12803	13140	816	97.5	15.5
Foc_SIX1a_Elizabeth	GCA_014282265.3_VCG01213/16	CM026317.2	86.343	864	76	15	1	834	1061535	1062386	0	904			QESU01000253.1	1	80.107	12803	12243	816	96	11
Foc_SIX1b_Elizabeth	GCA_014282265.3_VCG01213/16	CM026317.2	82.373	573	83	16	268	834	933408	933968	1.81e-135	483			QESU01000256.1	1	83.003	13994	13140	816	99	20
Foc_SIX1b_Elizabeth	GCA_014282265.3_VCG01213/16	CM026317.2	85.88	864	80	15	1	834	1061535	1062386	0	881			Foc_SIX1i_Elizabeth	2	79.467	12803	13140	840	117.5	17
Foc_SIX1c_SIX1f_Elizabeth	GCA_014282265.3_VCG01213/16	CM026317.2	82.343	572	85	14	268	834	933408	933968	1.81e-135	483			QESU01000253.1	1	78.053	12803	12243	840	101	13
Foc_SIX1c_SIX1f_Elizabeth	GCA_014282265.3_VCG01213/16	CM026317.2	85.863	863	82	13	1	834	1061535	1062386	0	881			QESU01000256.1	1	80.881	13994	13140	840	134	21
Foc_SIX1d_Elizabeth	GCA_014282265.3_VCG01213/16	CM026317.2	82.982	570	81	10	268	832	933408	933966	5.01e-141	501			SIX1a_Guo	2	82.2675	12803	13140	834	92.5	17.5
Foc_SIX1d_Elizabeth	GCA_014282265.3_VCG01213/16	CM026317.2	85.598	861	84	13	1	832	1061535	1062384	0	867			QESU01000253.1	1	81.01	12803	12243	834	89	14
Foc_SIX1e_Elizabeth	GCA_014282265.3_VCG01213/16	CM026317.2	85.698	860	85	11	1	832	1061535	1062384	0	872			QESU01000256.1	1	83.525	13994	13140	834	96	21
Foc_SIX1f_Elizabeth	GCA_014282265.3_VCG01213/16	CM026317.2	85.581	860	86	11	1	832	1061535	1062384	0	867			SIX1b_Guo	2	82.1315	12559	13140	720	53	4
Foc_SIX1g_Elizabeth	GCA_014282265.3_VCG01213/16	CM026317.2	83.48	569	80	10	268	832	933408	933966	4.97e-146	518			QESU01000253.1	1	81.191	12559	12243	720	56	4
Foc_SIX1g_Elizabeth	GCA_014282265.3_VCG01213/16	CM026317.2	85.581	860	86	10	1	832	1061535	1062384	0	867			QESU01000256.1	1	83.072	13456	13140	720	50	4
Foc_SIX1h_Elizabeth	GCA_014282265.3_VCG01213/16	CM026317.2	80.639	563	93	11	268	816	933408	933968	3.92e-117	422			SIX1c_Guo	2	81.555	12803	13140	816	97.5	15.5
Foc_SIX1h_Elizabeth	GCA_014282265.3_VCG01213/16	CM026317.2	86.316	855	75	13	1	816	1061535	1062386	0	893			QESU01000253.1	1	80.107	12803	12243	816	96	11
Foc_SIX1i_Elizabeth	GCA_014282265.3_VCG01213/16	CM026317.2	79.115	565	95	13	295	840	933408	933968	5.34e-101	368			QESU01000256.1	1	83.003	13994	13140	816	99	20
Foc_SIX1i_Elizabeth	GCA_014282265.3_VCG01213/16	CM026317.2	83.856	861	109	19	1	840	1061535	1062386	0	793			GCA_011316005.3_VCG0124	24	82.0584	1318023	1475025	840	92.2083	14.75
SIX1a_Guo	GCA_014282265.3_VCG01213/16	CM026317.2	82.897	573	80	16	268	834	933408	933968	1.8e-140	499			Foc_SIX1a_Elizabeth	2	82.4895	1318023	1475025	834	90.5	17.5
SIX1a_Guo	GCA_014282265.3_VCG01213/16	CM026317.2	86.227	864	77	15	1	834	1061535	1062386	0	898			CM027182.2	2	82.4895	1318023	1475025	834	90.5	17.5
SIX1b_Guo	GCA_014282265.3_VCG01213/16	CM026317.2	83.072	319	50	4	404	720	933652	933968	1.31e-76	287			Foc_SIX1b_Elizabeth	2	81.907	1318023	1475025	834	94.5	17.5
SIX1b_Guo	GCA_014282265.3_VCG01213/16	CM026317.2	86.52	319	39	4	404	720	1062070	1062386	5.93e-95	348			CM027182.2	2	81.907	1318023	1475025	834	94.5	17.5
SIX1b_Guo	GCA_014282265.3_VCG01213/16	CM026317.2	89.175	388	39	2	1	388	1061535	1061919	5.61e-135	481			Foc_SIX1c_SIX1f_Elizabeth	2	81.88	1318023	1475025	834	96.5	15.5
SIX1c_Guo	GCA_014282265.3_VCG01213/16	CM026317.2	80.639	563	93	11	268	816	933408	933968	3.92e-117	422			CM027182.2	2	81.88	1318023	1475025	834	96.5	15.5
SIX1c_Guo	GCA_014282265.3_VCG01213/16	CM026317.2	86.316	855	75	13	1	816	1061535	1062386	0	893			Foc_SIX1d_Elizabeth	2	82.5195	1318023	1475023	832	93.5	16
Foc_SIX1a_Elizabeth	GCA_011316005.3_VCG0124	CM027182.2	81.338	568	86	14	268	828	1318023	1318577	8.28e-124	444			CM027182.2	2	82.5195	1318023	1475023	832	93.5	16
Foc_SIX1a_Elizabeth	GCA_011316005.3_VCG0124	CM027182.2	83.641	868	95	21	1	834	1474171	1475025	0	773			Foc_SIX1e_Elizabeth	2	82.65	1318023	1475018	828	94	14
Foc_SIX1b_Elizabeth	GCA_011316005.3_VCG0124	CM027182.2	80.634	568	90	14	268	828	1318023	1318577	3.88e-117	422			CM027182.2	2	82.65	1318023	1475018	828	94	14
Foc_SIX1b_Elizabeth	GCA_011316005.3_VCG0124	CM027182.2	83.18	868	99	21	1	834	1474171	1475025	0	750			Foc_SIX1f_Elizabeth	2	82.445	1318023	1475018	828	95.5	14
Foc_SIX1c_SIX1f_Elizabeth	GCA_011316005.3_VCG0124	CM027182.2	80.6	567	92	12	268	828	1318023	1318577	3.88e-117	422			CM027182.2	2	82.445	1318023	1475018	828	95.5	14
Foc_SIX1c_SIX1f_Elizabeth	GCA_011316005.3_VCG0124	CM027182.2	83.16	867	101	19	1	834	1474171	1475025	0	750			Foc_SIX1g_Elizabeth	2	83.4135	1318023	1475018	828	89	14
Foc_SIX1d_Elizabeth	GCA_011316005.3_VCG0124	CM027182.2	81.802	566	87	12	268	828	1318023	1318577	8.23e-129	460			CM027182.2	2	83.4135	1318023	1475018	828	89	14
Foc_SIX1d_Elizabeth	GCA_011316005.3_VCG0124	CM027182.2	83.237	865	100	20	1	832	1474171	1475023	0	752			Foc_SIX1h_Elizabeth	2	81.627	1318023	1475025	816	96.5	15
Foc_SIX1e_Elizabeth	GCA_011316005.3_VCG0124	CM027182.2	81.947	565	88	10	268	828	1318023	1318577	1.77e-130	466			CM027182.2	2	81.627	1318023	1475025	816	96.5	15
Foc_SIX1e_Elizabeth	GCA_011316005.3_VCG0124	CM027182.2	83.353	859	100	18	1	827	1474171	1475018	0	754			Foc_SIX1i_Elizabeth	2	79.528	1318023	1475025	840	116.5	17
Foc_SIX1f_Elizabeth	GCA_011316005.3_VCG0124	CM027182.2	81.77	565	89	10	268	828	1318023	1318577	8.23e-129	460			CM027182.2	2	79.528	1318023	1475025	840	116.5	17
Foc_SIX1f_Elizabeth	GCA_011316005.3_VCG0124	CM027182.2	83.12	859	102	18	1	827	1474171	1475018	0	743			SIX1a_Guo	2	82.3435	1318023	1475025	834	91.5	17.5
Foc_SIX1g_Elizabeth	GCA_011316005.3_VCG0124	CM027182.2	83.009	565	82	10	268	828	1318023	1318577	1.74e-140	499			CM027182.2	2	82.3435	1318023	1475025	834	91.5	17.5
Foc_SIX1g_Elizabeth	GCA_011316005.3_VCG0124	CM027182.2	83.818	859	96	18	1	827	1474171	1475018	0	776			SIX1b_Guo	2	82.271	1318267	1475025	720	52	4
Foc_SIX1h_Elizabeth	GCA_011316005.3_VCG0124	CM027182.2	80.251	557	94	10	268	810	1318023	1318577	3.82e-112	405			CM027182.2	2	82.271	1318267	1475025	720	52	4
Foc_SIX1h_Elizabeth	GCA_011316005.3_VCG0124	CM027182.2	83.003	859	99	20	1	816	1474171	1475025	0	734			SIX1c_Guo	2	81.627	1318023	1475025	816	96.5	15
Foc_SIX1i_Elizabeth	GCA_011316005.3_VCG0124	CM027182.2	78.175	559	99	13	295	834	1318023	1318577	5.24e-91	335			CM027182.2	2	81.627	1318023	1475025	816	96.5	15
Foc_SIX1i_Elizabeth	GCA_011316005.3_VCG0124	CM027182.2	80.881	863	134	21	1	840	1474171	1475025	0	651			GCA_014282265.3_VCG01213/16	23	84.329	933408	1062386	840	78.7826	11.9565
SIX1a_Guo	GCA_011316005.3_VCG0124	CM027182.2	81.162	568	87	14	268	828	1318023	1318577	3.85e-122	438			Foc_SIX1a_Elizabeth	2	84.7075	933408	1062386	834	77.5	15.5
SIX1a_Guo	GCA_011316005.3_VCG0124	CM027182.2	83.525	868	96	21	1	834	1474171	1475025	0	767			CM026317.2	2	84.7075	933408	1062386	834	77.5	15.5
SIX1b_Guo	GCA_011316005.3_VCG0124	CM027182.2	81.47	313	54	4	404	714	1318267	1318577	1.29e-66	254			Foc_SIX1b_Elizabeth	2	84.1265	933408	1062386	834	81.5	15.5
SIX1b_Guo	GCA_011316005.3_VCG0124	CM027182.2	83.072	319	50	4	404	720	1474709	1475025	1.27e-76	287			CM026317.2	2	84.1265	933408	1062386	834	81.5	15.5
SIX1c_Guo	GCA_011316005.3_VCG0124	CM027182.2	80.251	557	94	10	268	810	1318023	1318577	3.82e-112	405			Foc_SIX1c_SIX1f_Elizabeth	2	84.103	933408	1062386	834	83.5	13.5
SIX1c_Guo	GCA_011316005.3_VCG0124	CM027182.2	83.003	859	99	20	1	816	1474171	1475025	0	734			CM026317.2	2	84.103	933408	1062386	834	83.5	13.5
Foc_SIX1a_Elizabeth	GCA_000350345.1_FocR1	KB730415.1	96.635	832	28	0	1	832	25559	26390	0	1382			Foc_SIX1d_Elizabeth	2	84.29	933408	1062384	832	82.5	11.5
Foc_SIX1a_Elizabeth	GCA_000350345.1_FocR1	KB730500.1	93.058	605	40	2	229	832	653	50	0	883			CM026317.2	2	84.29	933408	1062384	832	82.5	11.5
Foc_SIX1a_Elizabeth	GCA_000350345.1_FocR1	KB731025.1	100	259	0	0	1	259	259	1	1.87e-134	479			Foc_SIX1e_Elizabeth	1	85.698	1061535	1062384	832	85	11
Foc_SIX1b_Elizabeth	GCA_000350345.1_FocR1	KB730415.1	96.154	832	32	0	1	832	25559	26390	0	1360			CM026317.2	1	85.698	1061535	1062384	832	85	11
Foc_SIX1b_Elizabeth	GCA_000350345.1_FocR1	KB730500.1	92.727	605	42	2	229	832	653	50	0	872			Foc_SIX1f_Elizabeth	1	85.581	1061535	1062384	832	86	11
Foc_SIX1b_Elizabeth	GCA_000350345.1_FocR1	KB731025.1	100	259	0	0	1	259	259	1	1.87e-134	479			CM026317.2	1	85.581	1061535	1062384	832	86	11
Foc_SIX1c_SIX1f_Elizabeth	GCA_000350345.1_FocR1	KB730415.1	96.154	832	32	0	1	832	25559	26390	0	1360			Foc_SIX1g_Elizabeth	2	84.5305	933408	1062384	832	83	10
Foc_SIX1c_SIX1f_Elizabeth	GCA_000350345.1_FocR1	KB730500.1	92.727	605	42	2	229	832	653	50	0	872			CM026317.2	2	84.5305	933408	1062384	832	83	10
Foc_SIX1c_SIX1f_Elizabeth	GCA_000350345.1_FocR1	KB731025.1	100	259	0	0	1	259	259	1	1.87e-134	479			Foc_SIX1h_Elizabeth	2	83.4775	933408	1062386	816	84	12
Foc_SIX1d_Elizabeth	GCA_000350345.1_FocR1	KB730415.1	99.88	834	1	0	1	834	25559	26392	0	1535			CM026317.2	2	83.4775	933408	1062386	816	84	12
Foc_SIX1d_Elizabeth	GCA_000350345.1_FocR1	KB730500.1	95.058	607	28	2	229	834	653	48	0	953			Foc_SIX1i_Elizabeth	2	81.4855	933408	1062386	840	102	16
Foc_SIX1d_Elizabeth	GCA_000350345.1_FocR1	KB731025.1	100	259	0	0	1	259	259	1	1.87e-134	479			CM026317.2	2	81.4855	933408	1062386	840	102	16
Foc_SIX1e_Elizabeth	GCA_000350345.1_FocR1	KB730415.1	96.647	835	26	2	1	834	25559	26392	0	1386			SIX1a_Guo	2	84.562	933408	1062386	834	78.5	15.5
Foc_SIX1e_Elizabeth	GCA_000350345.1_FocR1	KB730500.1	98.515	606	9	0	229	834	653	48	0	1070			CM026317.2	2	84.562	933408	1062386	834	78.5	15.5
Foc_SIX1e_Elizabeth	GCA_000350345.1_FocR1	KB731025.1	100	259	0	0	1	259	259	1	1.87e-134	479			SIX1b_Guo	3	86.2557	933652	1062386	720	42.6667	3.33333
Foc_SIX1f_Elizabeth	GCA_000350345.1_FocR1	KB730415.1	96.527	835	27	2	1	834	25559	26392	0	1380			CM026317.2	3	86.2557	933652	1062386	720	42.6667	3.33333
Foc_SIX1f_Elizabeth	GCA_000350345.1_FocR1	KB730500.1	100	606	0	0	229	834	653	48	0	1120			SIX1c_Guo	2	83.4775	933408	1062386	816	84	12
Foc_SIX1f_Elizabeth	GCA_000350345.1_FocR1	KB731025.1	100	259	0	0	1	259	259	1	1.87e-134	479			CM026317.2	2	83.4775	933408	1062386	816	84	12
Foc_SIX1g_Elizabeth	GCA_000350345.1_FocR1	KB730415.1	95.564	834	37	0	1	834	25559	26392	0	1336			GCA_016802205.1_VCG0120	24	83.18	1318021	1475014	840	83.9583	13.5
Foc_SIX1g_Elizabeth	GCA_000350345.1_FocR1	KB730500.1	93.894	606	37	0	229	834	653	48	0	915			Foc_SIX1a_Elizabeth	2	83.649	1318021	1475014	834	81	16.5
Foc_SIX1g_Elizabeth	GCA_000350345.1_FocR1	KB731025.1	99.612	258	1	0	1	258	259	2	3.12e-132	472			CM028826.1	2	83.649	1318021	1475014	834	81	16.5
Foc_SIX1h_Elizabeth	GCA_000350345.1_FocR1	KB730415.1	88.704	841	59	25	1	814	25559	26390	0	994			Foc_SIX1b_Elizabeth	2	83.069	1318021	1475014	834	85	16
Foc_SIX1h_Elizabeth	GCA_000350345.1_FocR1	KB730500.1	82.573	614	69	25	229	814	653	50	8.38e-143	507			CM028826.1	2	83.069	1318021	1475014	834	85	16
Foc_SIX1h_Elizabeth	GCA_000350345.1_FocR1	KB731025.1	100	259	0	0	1	259	259	1	1.83e-134	479			Foc_SIX1c_SIX1f_Elizabeth	2	83.044	1318021	1475014	834	87	14
Foc_SIX1i_Elizabeth	GCA_000350345.1_FocR1	KB730415.1	81.481	864	102	30	1	838	25559	26390	0	656			CM028826.1	2	83.044	1318021	1475014	834	87	14
SIX1a_Guo	GCA_000350345.1_FocR1	KB730415.1	96.514	832	29	0	1	832	25559	26390	0	1376			Foc_SIX1d_Elizabeth	2	84.3535	1318021	1475012	834	80	14.5
SIX1a_Guo	GCA_000350345.1_FocR1	KB730500.1	92.893	605	41	2	229	832	653	50	0	878			CM028826.1	2	84.3535	1318021	1475012	834	80	14.5
SIX1a_Guo	GCA_000350345.1_FocR1	KB731025.1	100	259	0	0	1	259	259	1	1.87e-134	479			Foc_SIX1e_Elizabeth	2	84.667	1318021	1475007	834	79	12.5
SIX1b_Guo	GCA_000350345.1_FocR1	KB730415.1	92.484	306	23	0	413	718	26085	26390	2.72e-122	438			CM028826.1	2	84.667	1318021	1475007	834	79	12.5
SIX1c_Guo	GCA_000350345.1_FocR1	KB730415.1	88.704	841	59	25	1	814	25559	26390	0	994			Foc_SIX1f_Elizabeth	2	84.2885	1318021	1475007	834	82	12.5
SIX1c_Guo	GCA_000350345.1_FocR1	KB730500.1	82.573	614	69	25	229	814	653	50	8.38e-143	507			CM028826.1	2	84.2885	1318021	1475007	834	82	12.5
SIX1c_Guo	GCA_000350345.1_FocR1	KB731025.1	100	259	0	0	1	259	259	1	1.83e-134	479			Foc_SIX1g_Elizabeth	2	85.891	1318021	1475007	834	70.5	12.5
Foc_SIX1a_Elizabeth	GCA_007994515.1_TR4	VMNF01000014.1	100	834	0	0	1	834	3507732	3506899	0	1541			CM028826.1	2	85.891	1318021	1475007	834	70.5	12.5
Foc_SIX1a_Elizabeth	GCA_007994515.1_TR4	VMNF01000014.1	88.27	844	61	25	1	834	2959744	2958929	0	976			Foc_SIX1h_Elizabeth	2	81.921	1318021	1475014	816	95.5	13
Foc_SIX1a_Elizabeth	GCA_007994515.1_TR4	VMNF01000014.1	81.524	866	102	29	1	834	3463641	3464480	0	660			CM028826.1	2	81.921	1318021	1475014	816	95.5	13
Foc_SIX1b_Elizabeth	GCA_007994515.1_TR4	VMNF01000014.1	99.52	834	4	0	1	834	3507732	3506899	0	1519			Foc_SIX1i_Elizabeth	2	79.4625	1318021	1475014	840	118	17
Foc_SIX1b_Elizabeth	GCA_007994515.1_TR4	VMNF01000014.1	87.796	844	65	25	1	834	2959744	2958929	0	953			CM028826.1	2	79.4625	1318021	1475014	840	118	17
Foc_SIX1b_Elizabeth	GCA_007994515.1_TR4	VMNF01000014.1	81.062	866	106	29	1	834	3463641	3464480	0	638			SIX1a_Guo	2	83.504	1318021	1475014	834	82	16.5
Foc_SIX1c_SIX1f_Elizabeth	GCA_007994515.1_TR4	VMNF01000014.1	99.281	834	6	0	1	834	3507732	3506899	0	1507			CM028826.1	2	83.504	1318021	1475014	834	82	16.5
Foc_SIX1c_SIX1f_Elizabeth	GCA_007994515.1_TR4	VMNF01000014.1	87.796	844	65	25	1	834	2959744	2958929	0	953			SIX1b_Guo	2	82.389	1318265	1475014	720	52	4
Foc_SIX1c_SIX1f_Elizabeth	GCA_007994515.1_TR4	VMNF01000014.1	80.831	866	108	29	1	834	3463641	3464480	6.43e-179	627			CM028826.1	2	82.389	1318265	1475014	720	52	4
Foc_SIX1d_Elizabeth	GCA_007994515.1_TR4	VMNF01000014.1	96.755	832	27	0	1	832	3507732	3506901	0	1387			SIX1c_Guo	2	81.921	1318021	1475014	816	95.5	13
Foc_SIX1d_Elizabeth	GCA_007994515.1_TR4	VMNF01000014.1	88.823	841	58	25	1	832	2959744	2958931	0	1000			CM028826.1	2	81.921	1318021	1475014	816	95.5	13
Foc_SIX1d_Elizabeth	GCA_007994515.1_TR4	VMNF01000014.1	81.597	864	101	32	1	832	3463641	3464478	0	662			Grand Total	95	82.8779	12559	1475025	840	87.0421	13.8211
Foc_SIX1e_Elizabeth	GCA_007994515.1_TR4	VMNF01000014.1	95.078	833	39	2	1	832	3507732	3506901	0	1310
Foc_SIX1e_Elizabeth	GCA_007994515.1_TR4	VMNF01000014.1	87.872	841	66	26	1	832	2959744	2958931	0	955
Foc_SIX1e_Elizabeth	GCA_007994515.1_TR4	VMNF01000014.1	79.653	865	116	34	1	832	3463641	3464478	3.95e-161	568
Foc_SIX1f_Elizabeth	GCA_007994515.1_TR4	VMNF01000014.1	94.958	833	40	2	1	832	3507732	3506901	0	1304
Foc_SIX1f_Elizabeth	GCA_007994515.1_TR4	VMNF01000014.1	87.277	841	71	26	1	832	2959744	2958931	0	928
Foc_SIX1g_Elizabeth	GCA_007994515.1_TR4	VMNF01000014.1	94.118	833	47	2	1	832	3507732	3506901	0	1266
Foc_SIX1g_Elizabeth	GCA_007994515.1_TR4	VMNF01000014.1	87.679	836	77	20	1	832	2959744	2958931	0	950
Foc_SIX1g_Elizabeth	GCA_007994515.1_TR4	VMNF01000014.1	79.167	864	122	31	1	832	3463641	3464478	1.85e-154	545
Foc_SIX1h_Elizabeth	GCA_007994515.1_TR4	VMNF01000014.1	100	816	0	0	1	816	2959744	2958929	0	1507
Foc_SIX1h_Elizabeth	GCA_007994515.1_TR4	VMNF01000014.1	88.27	844	61	25	1	816	3507732	3506899	0	976
Foc_SIX1h_Elizabeth	GCA_007994515.1_TR4	VMNF01000014.1	83.314	845	107	20	1	816	3463641	3464480	0	749
Foc_SIX1i_Elizabeth	GCA_007994515.1_TR4	VMNF01000014.1	100	840	0	0	1	840	3463641	3464480	0	1552
Foc_SIX1i_Elizabeth	GCA_007994515.1_TR4	VMNF01000014.1	83.314	845	107	20	1	840	2959744	2958929	0	749
Foc_SIX1i_Elizabeth	GCA_007994515.1_TR4	VMNF01000014.1	81.524	866	102	29	1	840	3507732	3506899	0	660
SIX1a_Guo	GCA_007994515.1_TR4	VMNF01000014.1	99.88	834	1	0	1	834	3507732	3506899	0	1535
SIX1a_Guo	GCA_007994515.1_TR4	VMNF01000014.1	88.389	844	60	25	1	834	2959744	2958929	0	981
SIX1a_Guo	GCA_007994515.1_TR4	VMNF01000014.1	81.524	866	102	29	1	834	3463641	3464480	0	660
SIX1b_Guo	GCA_007994515.1_TR4	VMNF01000014.1	100	388	0	0	1	388	3463641	3464028	0	717
SIX1b_Guo	GCA_007994515.1_TR4	VMNF01000014.1	100	334	0	0	387	720	3464147	3464480	3.32e-176	617
SIX1b_Guo	GCA_007994515.1_TR4	VMNF01000014.1	92.532	308	23	0	413	720	3507206	3506899	2.15e-123	442
SIX1b_Guo	GCA_007994515.1_TR4	VMNF01000014.1	88.06	335	38	2	387	720	2959262	2958929	1.7e-109	396
SIX1c_Guo	GCA_007994515.1_TR4	VMNF01000014.1	100	816	0	0	1	816	2959744	2958929	0	1507
SIX1c_Guo	GCA_007994515.1_TR4	VMNF01000014.1	88.27	844	61	25	1	816	3507732	3506899	0	976
SIX1c_Guo	GCA_007994515.1_TR4	VMNF01000014.1	83.314	845	107	20	1	816	3463641	3464480	0	749
Foc_SIX1a_Elizabeth	GCA_001696625.1_STR4	MBFV01000417.1	88.27	844	61	25	1	834	99	914	0	976
Foc_SIX1a_Elizabeth	GCA_001696625.1_STR4	MBFV01000683.1	100	834	0	0	1	834	464	1297	0	1541
Foc_SIX1a_Elizabeth	GCA_001696625.1_STR4	MBFV01001340.1	81.524	866	102	29	1	834	1799	2638	0	660
Foc_SIX1b_Elizabeth	GCA_001696625.1_STR4	MBFV01000417.1	87.796	844	65	25	1	834	99	914	0	953
Foc_SIX1b_Elizabeth	GCA_001696625.1_STR4	MBFV01000683.1	99.52	834	4	0	1	834	464	1297	0	1519
Foc_SIX1b_Elizabeth	GCA_001696625.1_STR4	MBFV01001340.1	81.062	866	106	29	1	834	1799	2638	0	638
Foc_SIX1c_SIX1f_Elizabeth	GCA_001696625.1_STR4	MBFV01000417.1	87.796	844	65	25	1	834	99	914	0	953
Foc_SIX1c_SIX1f_Elizabeth	GCA_001696625.1_STR4	MBFV01000683.1	99.281	834	6	0	1	834	464	1297	0	1507
Foc_SIX1c_SIX1f_Elizabeth	GCA_001696625.1_STR4	MBFV01001340.1	80.831	866	108	29	1	834	1799	2638	6.18e-179	627
Foc_SIX1d_Elizabeth	GCA_001696625.1_STR4	MBFV01000417.1	88.823	841	58	25	1	832	99	912	0	1000
Foc_SIX1d_Elizabeth	GCA_001696625.1_STR4	MBFV01000683.1	96.755	832	27	0	1	832	464	1295	0	1387
Foc_SIX1d_Elizabeth	GCA_001696625.1_STR4	MBFV01001340.1	81.597	864	101	32	1	832	1799	2636	0	662
Foc_SIX1e_Elizabeth	GCA_001696625.1_STR4	MBFV01000417.1	87.872	841	66	26	1	832	99	912	0	955
Foc_SIX1e_Elizabeth	GCA_001696625.1_STR4	MBFV01000683.1	95.078	833	39	2	1	832	464	1295	0	1310
Foc_SIX1e_Elizabeth	GCA_001696625.1_STR4	MBFV01001340.1	79.653	865	116	34	1	832	1799	2636	3.8e-161	568
Foc_SIX1f_Elizabeth	GCA_001696625.1_STR4	MBFV01000417.1	87.277	841	71	26	1	832	99	912	0	928
Foc_SIX1f_Elizabeth	GCA_001696625.1_STR4	MBFV01000683.1	94.958	833	40	2	1	832	464	1295	0	1304
Foc_SIX1g_Elizabeth	GCA_001696625.1_STR4	MBFV01000417.1	87.679	836	77	20	1	832	99	912	0	950
Foc_SIX1g_Elizabeth	GCA_001696625.1_STR4	MBFV01000683.1	94.118	833	47	2	1	832	464	1295	0	1266
Foc_SIX1g_Elizabeth	GCA_001696625.1_STR4	MBFV01001340.1	79.167	864	122	31	1	832	1799	2636	1.78e-154	545
Foc_SIX1h_Elizabeth	GCA_001696625.1_STR4	MBFV01000417.1	100	816	0	0	1	816	99	914	0	1507
Foc_SIX1h_Elizabeth	GCA_001696625.1_STR4	MBFV01000683.1	88.27	844	61	25	1	816	464	1297	0	976
Foc_SIX1h_Elizabeth	GCA_001696625.1_STR4	MBFV01001340.1	83.314	845	107	20	1	816	1799	2638	0	749
Foc_SIX1i_Elizabeth	GCA_001696625.1_STR4	MBFV01000417.1	83.314	845	107	20	1	840	99	914	0	749
Foc_SIX1i_Elizabeth	GCA_001696625.1_STR4	MBFV01000683.1	81.524	866	102	29	1	840	464	1297	0	660
Foc_SIX1i_Elizabeth	GCA_001696625.1_STR4	MBFV01001340.1	100	840	0	0	1	840	1799	2638	0	1552
SIX1a_Guo	GCA_001696625.1_STR4	MBFV01000417.1	88.389	844	60	25	1	834	99	914	0	981
SIX1a_Guo	GCA_001696625.1_STR4	MBFV01000683.1	99.88	834	1	0	1	834	464	1297	0	1535
SIX1a_Guo	GCA_001696625.1_STR4	MBFV01001340.1	81.524	866	102	29	1	834	1799	2638	0	660
SIX1b_Guo	GCA_001696625.1_STR4	MBFV01000417.1	88.06	335	38	2	387	720	581	914	1.63e-109	396
SIX1b_Guo	GCA_001696625.1_STR4	MBFV01000683.1	92.532	308	23	0	413	720	990	1297	2.06e-123	442
SIX1b_Guo	GCA_001696625.1_STR4	MBFV01001340.1	100	334	0	0	387	720	2305	2638	3.2e-176	617
SIX1b_Guo	GCA_001696625.1_STR4	MBFV01001340.1	100	388	0	0	1	388	1799	2186	0	717
SIX1c_Guo	GCA_001696625.1_STR4	MBFV01000417.1	100	816	0	0	1	816	99	914	0	1507
SIX1c_Guo	GCA_001696625.1_STR4	MBFV01000683.1	88.27	844	61	25	1	816	464	1297	0	976
SIX1c_Guo	GCA_001696625.1_STR4	MBFV01001340.1	83.314	845	107	20	1	816	1799	2638	0	749
Foc_SIX1a_Elizabeth	GCA_003315725.1_Fol4287	QESU01000253.1	81.185	574	88	14	268	834	12803	12243	7.71e-124	444
Foc_SIX1a_Elizabeth	GCA_003315725.1_Fol4287	QESU01000256.1	83.641	868	95	21	1	834	13994	13140	0	773
Foc_SIX1b_Elizabeth	GCA_003315725.1_Fol4287	QESU01000253.1	80.488	574	92	14	268	834	12803	12243	3.61e-117	422
Foc_SIX1b_Elizabeth	GCA_003315725.1_Fol4287	QESU01000256.1	83.18	868	99	22	1	834	13994	13140	0	750
Foc_SIX1c_SIX1f_Elizabeth	GCA_003315725.1_Fol4287	QESU01000253.1	80.454	573	94	12	268	834	12803	12243	3.61e-117	422
Foc_SIX1c_SIX1f_Elizabeth	GCA_003315725.1_Fol4287	QESU01000256.1	83.16	867	101	20	1	834	13994	13140	0	750
Foc_SIX1d_Elizabeth	GCA_003315725.1_Fol4287	QESU01000253.1	81.802	566	87	13	268	828	12803	12249	7.66e-129	460
Foc_SIX1d_Elizabeth	GCA_003315725.1_Fol4287	QESU01000256.1	83.237	865	100	20	1	832	13994	13142	0	752
Foc_SIX1e_Elizabeth	GCA_003315725.1_Fol4287	QESU01000253.1	81.947	565	88	10	268	828	12803	12249	1.65e-130	466
Foc_SIX1e_Elizabeth	GCA_003315725.1_Fol4287	QESU01000256.1	83.353	859	100	18	1	827	13994	13147	0	754
Foc_SIX1f_Elizabeth	GCA_003315725.1_Fol4287	QESU01000253.1	81.77	565	89	10	268	828	12803	12249	7.66e-129	460
Foc_SIX1f_Elizabeth	GCA_003315725.1_Fol4287	QESU01000256.1	83.12	859	102	18	1	827	13994	13147	0	743
Foc_SIX1g_Elizabeth	GCA_003315725.1_Fol4287	QESU01000253.1	83.009	565	82	11	268	828	12803	12249	1.62e-140	499
Foc_SIX1g_Elizabeth	GCA_003315725.1_Fol4287	QESU01000256.1	83.818	859	96	18	1	827	13994	13147	0	776
Foc_SIX1h_Elizabeth	GCA_003315725.1_Fol4287	QESU01000253.1	80.107	563	96	11	268	816	12803	12243	3.56e-112	405
Foc_SIX1h_Elizabeth	GCA_003315725.1_Fol4287	QESU01000256.1	83.003	859	99	20	1	816	13994	13140	0	734
Foc_SIX1i_Elizabeth	GCA_003315725.1_Fol4287	QESU01000253.1	78.053	565	101	13	295	840	12803	12243	4.88e-91	335
Foc_SIX1i_Elizabeth	GCA_003315725.1_Fol4287	QESU01000256.1	80.881	863	134	21	1	840	13994	13140	0	651
SIX1a_Guo	GCA_003315725.1_Fol4287	QESU01000253.1	81.01	574	89	14	268	834	12803	12243	3.59e-122	438
SIX1a_Guo	GCA_003315725.1_Fol4287	QESU01000256.1	83.525	868	96	21	1	834	13994	13140	0	767
SIX1b_Guo	GCA_003315725.1_Fol4287	QESU01000253.1	81.191	319	56	4	404	720	12559	12243	1.2e-66	254
SIX1b_Guo	GCA_003315725.1_Fol4287	QESU01000256.1	83.072	319	50	4	404	720	13456	13140	1.18e-76	287
SIX1c_Guo	GCA_003315725.1_Fol4287	QESU01000253.1	80.107	563	96	11	268	816	12803	12243	3.56e-112	405
SIX1c_Guo	GCA_003315725.1_Fol4287	QESU01000256.1	83.003	859	99	20	1	816	13994	13140	0	734
Foc_SIX1a_Elizabeth	GCA_016802195.1_VCG0125	CM028856.1	81.469	572	86	14	268	832	1318039	1318597	4.95e-126	451
Foc_SIX1a_Elizabeth	GCA_016802195.1_VCG0125	CM028856.1	86.044	867	76	19	1	834	1474188	1475042	0	889
Foc_SIX1b_Elizabeth	GCA_016802195.1_VCG0125	CM028856.1	80.769	572	90	14	268	832	1318039	1318597	2.32e-119	429
Foc_SIX1b_Elizabeth	GCA_016802195.1_VCG0125	CM028856.1	85.813	867	78	19	1	834	1474188	1475042	0	878
Foc_SIX1c_SIX1f_Elizabeth	GCA_016802195.1_VCG0125	CM028856.1	80.736	571	92	12	268	832	1318039	1318597	2.32e-119	429
Foc_SIX1c_SIX1f_Elizabeth	GCA_016802195.1_VCG0125	CM028856.1	85.797	866	80	17	1	834	1474188	1475042	0	878
Foc_SIX1d_Elizabeth	GCA_016802195.1_VCG0125	CM028856.1	83.042	572	81	12	268	834	1318039	1318599	3.75e-142	505
Foc_SIX1d_Elizabeth	GCA_016802195.1_VCG0125	CM028856.1	85.532	864	82	18	1	832	1474188	1475040	0	863
Foc_SIX1e_Elizabeth	GCA_016802195.1_VCG0125	CM028856.1	83.713	571	79	10	268	834	1318039	1318599	7.99e-149	527
Foc_SIX1e_Elizabeth	GCA_016802195.1_VCG0125	CM028856.1	86.597	858	74	16	1	827	1474188	1475035	0	909
Foc_SIX1f_Elizabeth	GCA_016802195.1_VCG0125	CM028856.1	83.538	571	80	10	268	834	1318039	1318599	3.72e-147	521
Foc_SIX1f_Elizabeth	GCA_016802195.1_VCG0125	CM028856.1	87.413	858	67	16	1	827	1474188	1475035	0	948
Foc_SIX1g_Elizabeth	GCA_016802195.1_VCG0125	CM028856.1	84.063	571	77	10	268	834	1318039	1318599	3.69e-152	538
Foc_SIX1g_Elizabeth	GCA_016802195.1_VCG0125	CM028856.1	85.548	858	83	16	1	827	1474188	1475035	0	859
Foc_SIX1h_Elizabeth	GCA_016802195.1_VCG0125	CM028856.1	80.214	561	95	11	268	814	1318039	1318597	1.06e-112	407
Foc_SIX1h_Elizabeth	GCA_016802195.1_VCG0125	CM028856.1	83.566	858	96	19	1	816	1474188	1475042	0	761
Foc_SIX1i_Elizabeth	GCA_016802195.1_VCG0125	CM028856.1	78.33	563	99	13	295	838	1318039	1318597	3.13e-93	342
SIX1a_Guo	GCA_016802195.1_VCG0125	CM028856.1	81.294	572	87	14	268	832	1318039	1318597	2.3e-124	446
SIX1a_Guo	GCA_016802195.1_VCG0125	CM028856.1	85.928	867	77	19	1	834	1474188	1475042	0	883
SIX1b_Guo	GCA_016802195.1_VCG0125	CM028856.1	81.703	317	54	4	404	718	1318283	1318597	7.69e-69	261
SIX1c_Guo	GCA_016802195.1_VCG0125	CM028856.1	80.214	561	95	11	268	814	1318039	1318597	1.06e-112	407
SIX1c_Guo	GCA_016802195.1_VCG0125	CM028856.1	83.566	858	96	19	1	816	1474188	1475042	0	761
Foc_SIX1a_Elizabeth	GCA_016802225.1_VCG01220	CM028841.1	81.338	568	86	14	268	828	1318023	1318577	8.28e-124	444
Foc_SIX1a_Elizabeth	GCA_016802225.1_VCG01220	CM028841.1	83.641	868	95	21	1	834	1474171	1475025	0	773
Foc_SIX1b_Elizabeth	GCA_016802225.1_VCG01220	CM028841.1	80.634	568	90	14	268	828	1318023	1318577	3.88e-117	422
Foc_SIX1b_Elizabeth	GCA_016802225.1_VCG01220	CM028841.1	83.18	868	99	21	1	834	1474171	1475025	0	750
Foc_SIX1c_SIX1f_Elizabeth	GCA_016802225.1_VCG01220	CM028841.1	80.6	567	92	12	268	828	1318023	1318577	3.88e-117	422
Foc_SIX1c_SIX1f_Elizabeth	GCA_016802225.1_VCG01220	CM028841.1	83.16	867	101	19	1	834	1474171	1475025	0	750
Foc_SIX1d_Elizabeth	GCA_016802225.1_VCG01220	CM028841.1	81.802	566	87	12	268	828	1318023	1318577	8.23e-129	460
Foc_SIX1d_Elizabeth	GCA_016802225.1_VCG01220	CM028841.1	83.237	865	100	20	1	832	1474171	1475023	0	752
Foc_SIX1e_Elizabeth	GCA_016802225.1_VCG01220	CM028841.1	81.947	565	88	10	268	828	1318023	1318577	1.77e-130	466
Foc_SIX1e_Elizabeth	GCA_016802225.1_VCG01220	CM028841.1	83.353	859	100	18	1	827	1474171	1475018	0	754
Foc_SIX1f_Elizabeth	GCA_016802225.1_VCG01220	CM028841.1	81.77	565	89	10	268	828	1318023	1318577	8.23e-129	460
Foc_SIX1f_Elizabeth	GCA_016802225.1_VCG01220	CM028841.1	83.12	859	102	18	1	827	1474171	1475018	0	743
Foc_SIX1g_Elizabeth	GCA_016802225.1_VCG01220	CM028841.1	83.009	565	82	10	268	828	1318023	1318577	1.74e-140	499
Foc_SIX1g_Elizabeth	GCA_016802225.1_VCG01220	CM028841.1	83.818	859	96	18	1	827	1474171	1475018	0	776
Foc_SIX1h_Elizabeth	GCA_016802225.1_VCG01220	CM028841.1	80.251	557	94	10	268	810	1318023	1318577	3.82e-112	405
Foc_SIX1h_Elizabeth	GCA_016802225.1_VCG01220	CM028841.1	83.003	859	99	20	1	816	1474171	1475025	0	734
Foc_SIX1i_Elizabeth	GCA_016802225.1_VCG01220	CM028841.1	78.175	559	99	13	295	834	1318023	1318577	5.24e-91	335
Foc_SIX1i_Elizabeth	GCA_016802225.1_VCG01220	CM028841.1	80.881	863	134	21	1	840	1474171	1475025	0	651
SIX1a_Guo	GCA_016802225.1_VCG01220	CM028841.1	81.162	568	87	14	268	828	1318023	1318577	3.85e-122	438
SIX1a_Guo	GCA_016802225.1_VCG01220	CM028841.1	83.525	868	96	21	1	834	1474171	1475025	0	767
SIX1b_Guo	GCA_016802225.1_VCG01220	CM028841.1	81.47	313	54	4	404	714	1318267	1318577	1.29e-66	254
SIX1b_Guo	GCA_016802225.1_VCG01220	CM028841.1	83.072	319	50	4	404	720	1474709	1475025	1.27e-76	287
SIX1c_Guo	GCA_016802225.1_VCG01220	CM028841.1	80.251	557	94	10	268	810	1318023	1318577	3.82e-112	405
SIX1c_Guo	GCA_016802225.1_VCG01220	CM028841.1	83.003	859	99	20	1	816	1474171	1475025	0	734

## Sheet: Table_SIX_Comparison
GCA_003315725.1_Fol4287	s. start	s. end	% identity	mismatches	gap	GCA_011316005.3_VCG0124	s. start	s. end	% identity	mismatches	gap	GCA_016802205.1_VCG0120	s. start	s. end	% identity	mismatches	gap	GCA_014282265.3_VCG01213/16	s. start	s. end	% identity	mismatches	gap	GCA_016802195.1_VCG0125	s. start	s. end	% identity	mismatches	gap	GCA_016802225.1_VCG01220	s. start	s. end	% identity	mismatches	gap	GCA_000350345.1_FocR1	s. start	s. end	% identity	mismatches	gap	GCA_007994515.1_TR4	s. start	s. end	% identity	mismatches	gap	GCA_001696625.1_STR4	s. start
Foc_SIX1a_Elizabeth
QESU01000253.1	12803	12243	81.185	88	14	CM027182.2	1318023	1318577	81.338	86	14	CM028826.1	1318021	1318579	81.469	86	14	CM026317.2	933408	933968	83.072	79	16	CM028856.1	1318039	1318597	81.469	86	14	CM028841.1	1318023	1318577	81.338	86	14	KB730415.1	25559	26390	96.635	28	0	VMNF01000014.1	3507732	3506899	100	0	0	MBFV01000417.1	99
QESU01000256.1	13994	13140	83.641	95	21	CM027182.2	1474171	1475025	83.641	95	21	CM028826.1	1474160	1475014	85.829	76	19	CM026317.2	1061535	1062386	86.343	76	15	CM028856.1	1474188	1475042	86.044	76	19	CM028841.1	1474171	1475025	83.641	95	21	KB730500.1	653	50	93.058	40	2	VMNF01000014.1	2959744	2958929	88.27	61	25	MBFV01000683.1	464
																																				KB731025.1	259	1	100	0	0	VMNF01000014.1	3463641	3464480	81.524	102	29	MBFV01001340.1	1799
Foc_SIX1b_Elizabeth
QESU01000253.1	12803	12243	80.488	92	14	CM027182.2	1318023	1318577	80.634	90	14	CM028826.1	1318021	1318579	80.769	90	14	CM026317.2	933408	933968	82.373	83	16	CM028856.1	1318039	1318597	80.769	90	14	CM028841.1	1318023	1318577	80.634	90	14	KB730415.1	25559	26390	96.154	32	0	VMNF01000014.1	3507732	3506899	99.52	4	0	MBFV01000417.1	99
QESU01000256.1	13994	13140	83.18	99	22	CM027182.2	1474171	1475025	83.18	99	21	CM028826.1	1474160	1475014	85.369	80	18	CM026317.2	1061535	1062386	85.88	80	15	CM028856.1	1474188	1475042	85.813	78	19	CM028841.1	1474171	1475025	83.18	99	21	KB730500.1	653	50	92.727	42	2	VMNF01000014.1	2959744	2958929	87.796	65	25	MBFV01000683.1	464
																																				KB731025.1	259	1	100	0	0	VMNF01000014.1	3463641	3464480	81.062	106	29	MBFV01001340.1	1799
Foc_SIX1c_SIX1f_Elizabeth
QESU01000253.1	12803	12243	80.454	94	12	CM027182.2	1318023	1318577	80.6	92	12	CM028826.1	1318021	1318579	80.736	92	12	CM026317.2	933408	933968	82.343	85	14	CM028856.1	1318039	1318597	80.736	92	12	CM028841.1	1318023	1318577	80.6	92	12	KB730415.1	25559	26390	96.154	32	0	VMNF01000014.1	3507732	3506899	99.281	6	0	MBFV01000417.1	99
QESU01000256.1	13994	13140	83.16	101	20	CM027182.2	1474171	1475025	83.16	101	19	CM028826.1	1474160	1475014	85.352	82	16	CM026317.2	1061535	1062386	85.863	82	13	CM028856.1	1474188	1475042	85.797	80	17	CM028841.1	1474171	1475025	83.16	101	19	KB730500.1	653	50	92.727	42	2	VMNF01000014.1	2959744	2958929	87.796	65	25	MBFV01000683.1	464
																																				KB731025.1	259	1	100	0	0	VMNF01000014.1	3463641	3464480	80.831	108	29	MBFV01001340.1	1799
Foc_SIX1d_Elizabeth
QESU01000253.1	12803	12249	81.802	87	13	CM027182.2	1318023	1318577	81.802	87	12	CM028826.1	1318021	1318581	83.042	81	12	CM026317.2	933408	933966	82.982	81	10	CM028856.1	1318039	1318599	83.042	81	12	CM028841.1	1318023	1318577	81.802	87	12	KB730415.1	25559	26392	99.88	1	0	VMNF01000014.1	3507732	3506901	96.755	27	0	MBFV01000417.1	99
QESU01000256.1	13994	13142	83.237	100	20	CM027182.2	1474171	1475023	83.237	100	20	CM028826.1	1474160	1475012	85.665	79	17	CM026317.2	1061535	1062384	85.598	84	13	CM028856.1	1474188	1475040	85.532	82	18	CM028841.1	1474171	1475023	83.237	100	20	KB730500.1	653	48	95.058	28	2	VMNF01000014.1	2959744	2958931	88.823	58	25	MBFV01000683.1	464
																																				KB731025.1	259	1	100	0	0	VMNF01000014.1	3463641	3464478	81.597	101	32	MBFV01001340.1	1799
Foc_SIX1e_Elizabeth
QESU01000253.1	12803	12249	81.947	88	10	CM027182.2	1318023	1318577	81.947	88	10	CM028826.1	1318021	1318581	83.187	82	10	CM026317.2	1061535	1062384	85.698	85	11	CM028856.1	1318039	1318599	83.713	79	10	CM028841.1	1318023	1318577	81.947	88	10	KB730415.1	25559	26392	96.647	26	2	VMNF01000014.1	3507732	3506901	95.078	39	2	MBFV01000417.1	99
QESU01000256.1	13994	13147	83.353	100	18	CM027182.2	1474171	1475018	83.353	100	18	CM028826.1	1474160	1475007	86.147	76	15							CM028856.1	1474188	1475035	86.597	74	16	CM028841.1	1474171	1475018	83.353	100	18	KB730500.1	653	48	98.515	9	0	VMNF01000014.1	2959744	2958931	87.872	66	26	MBFV01000683.1	464
																																				KB731025.1	259	1	100	0	0	VMNF01000014.1	3463641	3464478	79.653	116	34	MBFV01001340.1	1799
Foc_SIX1f_Elizabeth
QESU01000253.1	12803	12249	81.77	89	10	CM027182.2	1318023	1318577	81.77	89	10	CM028826.1	1318021	1318581	83.012	83	10	CM026317.2	1061535	1062384	85.581	86	11	CM028856.1	1318039	1318599	83.538	80	10	CM028841.1	1318023	1318577	81.77	89	10	KB730415.1	25559	26392	96.527	27	2	VMNF01000014.1	3507732	3506901	94.958	40	2	MBFV01000417.1	99
QESU01000256.1	13994	13147	83.12	102	18	CM027182.2	1474171	1475018	83.12	102	18	CM028826.1	1474160	1475007	85.565	81	15							CM028856.1	1474188	1475035	87.413	67	16	CM028841.1	1474171	1475018	83.12	102	18	KB730500.1	653	48	100	0	0	VMNF01000014.1	2959744	2958931	87.277	71	26	MBFV01000683.1	464
																																				KB731025.1	259	1	100	0	0
Foc_SIX1g_Elizabeth
QESU01000253.1	12803	12249	83.009	82	11	CM027182.2	1318023	1318577	83.009	82	10	CM028826.1	1318021	1318581	84.588	74	10	CM026317.2	933408	933966	83.48	80	10	CM028856.1	1318039	1318599	84.063	77	10	CM028841.1	1318023	1318577	83.009	82	10	KB730415.1	25559	26392	95.564	37	0	VMNF01000014.1	3507732	3506901	94.118	47	2	MBFV01000417.1	99
QESU01000256.1	13994	13147	83.818	96	18	CM027182.2	1474171	1475018	83.818	96	18	CM028826.1	1474160	1475007	87.194	67	15	CM026317.2	1061535	1062384	85.581	86	10	CM028856.1	1474188	1475035	85.548	83	16	CM028841.1	1474171	1475018	83.818	96	18	KB730500.1	653	48	93.894	37	0	VMNF01000014.1	2959744	2958931	87.679	77	20	MBFV01000683.1	464
																																				KB731025.1	259	2	99.612	1	0	VMNF01000014.1	3463641	3464478	79.167	122	31	MBFV01001340.1	1799
Foc_SIX1h_Elizabeth
QESU01000253.1	12803	12243	80.107	96	11	CM027182.2	1318023	1318577	80.251	94	10	CM028826.1	1318021	1318579	80.392	94	10	CM026317.2	933408	933968	80.639	93	11	CM028856.1	1318039	1318597	80.214	95	11	CM028841.1	1318023	1318577	80.251	94	10	KB730415.1	25559	26390	88.704	59	25	VMNF01000014.1	2959744	2958929	100	0	0	MBFV01000417.1	99
QESU01000256.1	13994	13140	83.003	99	20	CM027182.2	1474171	1475025	83.003	99	20	CM028826.1	1474160	1475014	83.45	97	16	CM026317.2	1061535	1062386	86.316	75	13	CM028856.1	1474188	1475042	83.566	96	19	CM028841.1	1474171	1475025	83.003	99	20	KB730500.1	653	50	82.573	69	25	VMNF01000014.1	3507732	3506899	88.27	61	25	MBFV01000683.1	464
																																				KB731025.1	259	1	100	0	0	VMNF01000014.1	3463641	3464480	83.314	107	20	MBFV01001340.1	1799
Foc_SIX1i_Elizabeth
QESU01000253.1	12803	12243	78.053	101	13	CM027182.2	1318023	1318577	78.175	99	13	CM028826.1	1318021	1318579	78.508	98	13	CM026317.2	933408	933968	79.115	95	13	CM028856.1	1318039	1318597	78.33	99	13	CM028841.1	1318023	1318577	78.175	99	13	KB730415.1	25559	26390	81.481	102	30	VMNF01000014.1	3463641	3464480	100	0	0	MBFV01000417.1	99
QESU01000256.1	13994	13140	80.881	134	21	CM027182.2	1474171	1475025	80.881	134	21	CM028826.1	1474160	1475014	80.417	138	21	CM026317.2	1061535	1062386	83.856	109	19							CM028841.1	1474171	1475025	80.881	134	21							VMNF01000014.1	2959744	2958929	83.314	107	20	MBFV01000683.1	464
																																										VMNF01000014.1	3507732	3506899	81.524	102	29	MBFV01001340.1	1799
SIX1a_Guo
QESU01000253.1	12803	12243	81.01	89	14	CM027182.2	1318023	1318577	81.162	87	14	CM028826.1	1318021	1318579	81.294	87	14	CM026317.2	933408	933968	82.897	80	16	CM028856.1	1318039	1318597	81.294	87	14	CM028841.1	1318023	1318577	81.162	87	14	KB730415.1	25559	26390	96.514	29	0	VMNF01000014.1	3507732	3506899	99.88	1	0	MBFV01000417.1	99
QESU01000256.1	13994	13140	83.525	96	21	CM027182.2	1474171	1475025	83.525	96	21	CM028826.1	1474160	1475014	85.714	77	19	CM026317.2	1061535	1062386	86.227	77	15	CM028856.1	1474188	1475042	85.928	77	19	CM028841.1	1474171	1475025	83.525	96	21	KB730500.1	653	50	92.893	41	2	VMNF01000014.1	2959744	2958929	88.389	60	25	MBFV01000683.1	464
																																				KB731025.1	259	1	100	0	0	VMNF01000014.1	3463641	3464480	81.524	102	29	MBFV01001340.1	1799
SIX1b_Guo
QESU01000253.1	12559	12243	81.191	56	4	CM027182.2	1318267	1318577	81.47	54	4	CM028826.1	1318265	1318579	82.019	53	4	CM026317.2	933652	933968	83.072	50	4	CM028856.1	1318283	1318597	81.703	54	4	CM028841.1	1318267	1318577	81.47	54	4	KB730415.1	26085	26390	92.484	23	0	VMNF01000014.1	3463641	3464028	100	0	0	MBFV01000417.1	581
QESU01000256.1	13456	13140	83.072	50	4	CM027182.2	1474709	1475025	83.072	50	4	CM028826.1	1474698	1475014	82.759	51	4	CM026317.2	1062070	1062386	86.52	39	4							CM028841.1	1474709	1475025	83.072	50	4							VMNF01000014.1	3464147	3464480	100	0	0	MBFV01000683.1	990
																		CM026317.2	1061535	1061919	89.175	39	2																			VMNF01000014.1	3507206	3506899	92.532	23	0	MBFV01001340.1	2305
																																										VMNF01000014.1	2959262	2958929	88.06	38	2	MBFV01001340.1	1799
SIX1c_Guo
QESU01000253.1	12803	12243	80.107	96	11	CM027182.2	1318023	1318577	80.251	94	10	CM028826.1	1318021	1318579	80.392	94	10	CM026317.2	933408	933968	80.639	93	11	CM028856.1	1318039	1318597	80.214	95	11	CM028841.1	1318023	1318577	80.251	94	10	KB730415.1	25559	26390	88.704	59	25	VMNF01000014.1	2959744	2958929	100	0	0	MBFV01000417.1	99
QESU01000256.1	13994	13140	83.003	99	20	CM027182.2	1474171	1475025	83.003	99	20	CM028826.1	1474160	1475014	83.45	97	16	CM026317.2	1061535	1062386	86.316	75	13	CM028856.1	1474188	1475042	83.566	96	19	CM028841.1	1474171	1475025	83.003	99	20	KB730500.1	653	50	82.573	69	25	VMNF01000014.1	3507732	3506899	88.27	61	25	MBFV01000683.1	464
																																				KB731025.1	259	1	100	0	0	VMNF01000014.1	3463641	3464480	83.314	107	20	MBFV01001340.1	1799
[truncated: 4 more columns]

## Sheet: VCG0124
query acc.ver	subject acc.ver	Class	f.sp.	% identity	alignment length	mismatches	gap opens	q. start	q. end	s. start	s. end	evalue	bit score
KX434991.1	VLOF03000014.1	SIX1	cubense	83.641	868	95	21	1	834	1474171	1475025	0	773
KX434992.1	VLOF03000014.1	SIX1	cubense	83.18	868	99	21	1	834	1474171	1475025	0	750			Row Labels	Count of Class	Average of % identity	Min of s. start	Max of s. end	Max of q. end	Average of mismatches	Average of gap opens
KX434993.1	VLOF03000014.1	SIX1	cubense	83.16	867	101	19	1	834	1474171	1475025	0	750			cubense	91	87.4515	1284702	4588843	942	60.8462	9.32967
KX434994.1	VLOF03000014.1	SIX1	cubense	83.237	865	100	20	1	832	1474171	1475023	0	752			SIX1	45	84.7047	1474171	1475025	840	80.7556	17.2444
KX434995.1	VLOF03000014.1	SIX1	cubense	83.353	859	100	18	1	827	1474171	1475018	0	754			VLOF03000014.1	45	84.7047	1474171	1475025	840	80.7556	17.2444
KX434996.1	VLOF03000014.1	SIX1	cubense	83.12	859	102	18	1	827	1474171	1475018	0	743			SIX10	1	94.423	1284702	1284183	520	29	0
KX434997.1	VLOF03000014.1	SIX1	cubense	83.818	859	96	18	1	827	1474171	1475018	0	776			CM027182.2	1	94.423	1284702	1284183	520	29	0
KX434998.1	VLOF03000014.1	SIX1	cubense	83.003	859	99	20	1	816	1474171	1475025	0	734			SIX13	30	89.6866	4492753	4588843	942	37.8667	0.0666667
KX434999.1	VLOF03000014.1	SIX1	cubense	80.881	863	134	21	1	840	1474171	1475025	0	651			VLOF03000006.1	30	89.6866	4492753	4588843	942	37.8667	0.0666667
KX435030.1	VLOF03000014.1	SIX1	medicaginis	80.578	865	136	17	1	843	1474171	1475025	0	638			SIX1f	1	83.187	1474171	1474843	652	72	18
KX435031.1	VLOF03000014.1	SIX1	medicaginis	80.947	866	128	27	1	840	1474171	1475025	0	651			VLOF03000014.1	1	83.187	1474171	1474843	652	72	18
KY296398.1	VLOF03000014.1	SIX1	cubense	94.086	186	8	2	1	183	1474199	1474384	5.87e-75	279			SIX3	2	99.797	1362755	1363246	492	1	0
MH734307.1	VLOF03000014.1	SIX1	cubense	82.746	823	95	21	1	789	1474216	1475025	0	689			VLOF03000014.1	2	99.797	1362755	1363246	492	1	0
MH734308.1	VLOF03000014.1	SIX1	cubense	82.746	823	95	21	1	789	1474216	1475025	0	689			SIX7	12	89.8812	1288730	1289382	646	55.3333	4.41667
MH734309.1	VLOF03000014.1	SIX1	cubense	82.746	823	95	21	1	789	1474216	1475025	0	689			VLOF03000014.1	12	89.8812	1288730	1289382	646	55.3333	4.41667
MH734310.1	VLOF03000014.1	SIX1	cubense	82.746	823	95	21	1	789	1474216	1475025	0	689			lycopersici	31	99.2422	33377	1475025	2805	2.45161	0.193548
MH734311.1	VLOF03000014.1	SIX1	cubense	82.746	823	95	21	1	789	1474216	1475025	0	689			SIX1	6	99.9805	1474171	1475025	855	0.166667	0
MH734312.1	VLOF03000014.1	SIX1	cubense	82.746	823	95	21	1	789	1474216	1475025	0	689			VLOF03000014.1	6	99.9805	1474171	1475025	855	0.166667	0
MH734313.1	VLOF03000014.1	SIX1	cubense	82.746	823	95	21	1	789	1474216	1475025	0	689			SIX10	2	100	1284696	1284188	509	0	0
MH734314.1	VLOF03000014.1	SIX1	cubense	82.746	823	95	21	1	789	1474216	1475025	0	689			CM027182.2	2	100	1284696	1284188	509	0	0
MH734315.1	VLOF03000014.1	SIX1	cubense	82.746	823	95	21	1	789	1474216	1475025	0	689			SIX12	1	100	1286248	1285925	324	0	0
MH734316.1	VLOF03000014.1	SIX1	cubense	82.746	823	95	21	1	789	1474216	1475025	0	689			VLOF03000014.1	1	100	1286248	1285925	324	0	0
MH734317.1	VLOF03000014.1	SIX1	cubense	82.746	823	95	21	1	789	1474216	1475025	0	689			SIX2	3	99.948	1467393	1466771	699	0	0.333333
MH734318.1	VLOF03000014.1	SIX1	cubense	82.746	823	95	21	1	789	1474216	1475025	0	689			VLOF03000014.1	3	99.948	1467393	1466771	699	0	0.333333
MH734319.1	VLOF03000014.1	SIX1	cubense	82.746	823	95	21	1	789	1474216	1475025	0	689			SIX3	7	99.913	1362687	1363284	598	0.428571	0
MH734320.1	VLOF03000014.1	SIX1	cubense	82.746	823	95	21	1	789	1474216	1475025	0	689			VLOF03000014.1	7	99.913	1362687	1363284	598	0.428571	0
MH734321.1	VLOF03000014.1	SIX1	cubense	82.746	823	95	21	1	789	1474216	1475025	0	689			SIX4	2	89.113	33377	1058915	2805	34.5	1.5
MH734322.1	VLOF03000014.1	SIX1	cubense	82.746	823	95	21	1	789	1474216	1475025	0	689			VLOF03000015.1	1	94.958	1059509	1058915	2805	30	0
MH734323.1	VLOF03000014.1	SIX1	cubense	82.746	823	95	21	1	789	1474216	1475025	0	689			VLOF03000017.1	1	83.268	33377	33125	1884	39	3
MH734324.1	VLOF03000014.1	SIX1	cubense	82.746	823	95	21	1	789	1474216	1475025	0	689			SIX5	3	99.8217	1361557	1361035	589	0.333333	0.666667
MH734325.1	VLOF03000014.1	SIX1	cubense	82.746	823	95	21	1	789	1474216	1475025	0	689			VLOF03000014.1	3	99.8217	1361557	1361035	589	0.333333	0.666667
MH734326.1	VLOF03000014.1	SIX1	cubense	82.746	823	95	21	1	789	1474216	1475025	0	689			SIX6	3	100	762019	761527	648	0	0
MH734327.1	VLOF03000014.1	SIX1	cubense	82.746	823	95	21	1	789	1474216	1475025	0	689			VLOF03000014.1	3	100	762019	761527	648	0	0
MH734328.1	VLOF03000014.1	SIX1	cubense	82.746	823	95	21	1	789	1474216	1475025	0	689			SIX7	4	99.9245	1288730	1289401	672	0.5	0
MH734329.1	VLOF03000014.1	SIX1	cubense	82.746	823	95	21	1	789	1474216	1475025	0	689			VLOF03000014.1	4	99.9245	1288730	1289401	672	0.5	0
MH734330.1	VLOF03000014.1	SIX1	cubense	81.062	565	64	18	1	533	1474216	1474769	5.64e-114	411			Grand Total	122	90.4475	33377	4588843	2805	46.0082	7.0082
MH734331.1	VLOF03000014.1	SIX1	cubense	82.746	823	95	21	1	789	1474216	1475025	0	689
MH734332.1	VLOF03000014.1	SIX1	cubense	82.746	823	95	21	1	789	1474216	1475025	0	689
MH734333.1	VLOF03000014.1	SIX1	cubense	82.746	823	95	21	1	789	1474216	1475025	0	689
MH616592.1	VLOF03000014.1	SIX1	canariensis	93.583	187	9	2	1	184	1474198	1474384	7.43e-74	276			Row Labels	Count of Class
MH616593.1	VLOF03000014.1	SIX1	canariensis	93.583	187	9	2	1	184	1474198	1474384	7.43e-74	276			0	204
MH616594.1	VLOF03000014.1	SIX1	canariensis	93.583	187	9	2	1	184	1474198	1474384	7.43e-74	276			SIX14	48
MH616595.1	VLOF03000014.1	SIX1	canariensis	93.583	187	9	2	1	184	1474198	1474384	7.43e-74	276			SIX7	30
MH616596.1	VLOF03000014.1	SIX1	canariensis	93.583	187	9	2	1	184	1474198	1474384	7.43e-74	276			SIX6	29
MH616597.1	VLOF03000014.1	SIX1	canariensis	93.583	187	9	2	1	184	1474198	1474384	7.43e-74	276			SIX1	23
MH616598.1	VLOF03000014.1	SIX1	canariensis	93.583	187	9	2	1	184	1474198	1474384	7.43e-74	276			SIX11	19
MH616599.1	VLOF03000014.1	SIX1	canariensis	93.583	187	9	2	1	184	1474198	1474384	7.43e-74	276			SIX3	11
MH616600.1	VLOF03000014.1	SIX1	canariensis	93.583	187	9	2	1	184	1474198	1474384	7.43e-74	276			SIX10	10
MH616601.1	VLOF03000014.1	SIX1	canariensis	93.583	187	9	2	1	184	1474198	1474384	7.43e-74	276			SIX12	10
MH616602.1	VLOF03000014.1	SIX1	canariensis	93.583	187	9	2	1	184	1474198	1474384	7.43e-74	276			SIX5	10
MH616603.1	VLOF03000014.1	SIX1	canariensis	93.583	187	9	2	1	184	1474198	1474384	7.43e-74	276			SIX13	8
MH616604.1	VLOF03000014.1	SIX1	canariensis	93.583	187	9	2	1	184	1474198	1474384	7.43e-74	276			SIX2	6
MH616605.1	VLOF03000014.1	SIX1	canariensis	93.583	187	9	2	1	184	1474198	1474384	7.43e-74	276			canariensis	152
MH616606.1	VLOF03000014.1	SIX1	canariensis	93.583	187	9	2	1	184	1474198	1474384	7.43e-74	276			SIX1	47
MH616607.1	VLOF03000014.1	SIX1	canariensis	93.583	187	9	2	1	184	1474198	1474384	7.43e-74	276			SIX7	41
MH616608.1	VLOF03000014.1	SIX1	canariensis	93.583	187	9	2	1	184	1474198	1474384	7.43e-74	276			SIX10	38
MH616609.1	VLOF03000014.1	SIX1	canariensis	93.583	187	9	2	1	184	1474198	1474384	7.43e-74	276			SIX12	26
MH616610.1	VLOF03000014.1	SIX1	canariensis	93.583	187	9	2	1	184	1474198	1474384	7.43e-74	276			cubense	91
MH616611.1	VLOF03000014.1	SIX1	canariensis	93.583	187	9	2	1	184	1474198	1474384	7.43e-74	276			SIX1	45
MH616612.1	VLOF03000014.1	SIX1	canariensis	93.583	187	9	2	1	184	1474198	1474384	7.43e-74	276			SIX13	30
MH616613.1	VLOF03000014.1	SIX1	canariensis	93.583	187	9	2	1	184	1474198	1474384	7.43e-74	276			SIX7	12
MH616614.1	VLOF03000014.1	SIX1	canariensis	93.583	187	9	2	1	184	1474198	1474384	7.43e-74	276			SIX3	2
MH616615.1	VLOF03000014.1	SIX1	canariensis	93.583	187	9	2	1	184	1474198	1474384	7.43e-74	276			SIX10	1
MH616616.1	VLOF03000014.1	SIX1	canariensis	93.583	187	9	2	1	184	1474198	1474384	7.43e-74	276			SIX1f	1
MH616617.1	VLOF03000014.1	SIX1	canariensis	93.583	187	9	2	1	184	1474198	1474384	7.43e-74	276			pisi	42
MH616618.1	VLOF03000014.1	SIX1	canariensis	93.583	187	9	2	1	184	1474198	1474384	7.43e-74	276			SIX6	15
MH616619.1	VLOF03000014.1	SIX1	canariensis	93.583	187	9	2	1	184	1474198	1474384	7.43e-74	276			SIX14	7
MK554820.1	VLOF03000014.1	SIX1	canariensis	99.592	245	1	0	1	245	1474198	1474442	1.86e-125	448			SIX13	6
MH764404.1	VLOF03000014.1	SIX1	lycopersici	100	208	0	0	1	208	1474198	1474405	1.23e-106	385			SIX1	6
MN745203.1	VLOF03000014.1	SIX1	lycopersici	100	830	0	0	1	830	1474196	1475025	0	1533			SIX10	2
MN745204.1	VLOF03000014.1	SIX1	lycopersici	100	835	0	0	1	835	1474191	1475025	0	1543			SIX7	2
MN417207.1	VLOF03000014.1	SIX1	sesami	81.771	384	55	12	1	375	1474171	1474548	1.21e-82	307			SIX11	2
MK906591.1	VLOF03000014.1	SIX1	0	100	921	0	0	1	921	1474182	1475102	0	1701			SIX12	2
MK906592.1	VLOF03000014.1	SIX1	0	100	930	0	0	1	930	1474181	1475110	0	1718			lycopersici	31
MK906593.1	VLOF03000014.1	SIX1	0	99.892	930	1	0	1	930	1474181	1475110	0	1712			SIX3	7
MT710715.1	VLOF03000017.1	SIX1	pisi	94.118	51	3	0	674	724	7187	7237	8.88e-14	78.7			SIX1	6
MT710716.1	VLOF03000014.1	SIX1	pisi	84.785	861	113	11	1	849	1474171	1475025	0	848			SIX7	4
MT710717.1	VLOF03000014.1	SIX1	pisi	87.562	402	43	6	1	400	1474171	1474567	3.17e-128	459			SIX5	3
MT710718.1	VLOF03000014.1	SIX1	pisi	84.785	861	113	11	1	849	1474171	1475025	0	848			SIX6	3
MT710719.1	VLOF03000014.1	SIX1	pisi	87.562	402	43	6	1	400	1474171	1474567	3.17e-128	459			SIX2	3
MT710720.1	VLOF03000014.1	SIX1	pisi	80.556	936	150	22	1	914	1474171	1475096	0	691			SIX10	2
MT364385.1	VLOF03000014.1	SIX1	apii	82.305	859	120	16	1	831	1474171	1475025	0	715			SIX4	2
MT364398.1	VLOF03000014.1	SIX1	apii	83.023	860	124	13	1	843	1474171	1475025	0	760			SIX12	1
MW076647.1	VLOF03000014.1	SIX1	0	82.021	673	78	15	1	641	1474138	1474799	1.38e-155	549			physali	22
MW076648.1	VLOF03000014.1	SIX1	0	83.063	679	72	14	1	647	1474133	1474800	1.78e-164	579			SIX13	4
MW076649.1	VLOF03000014.1	SIX1	0	82.938	674	71	15	1	641	1474137	1474799	1.06e-161	569			SIX1a	3
MW076650.1	VLOF03000014.1	SIX1	0	82.206	680	78	15	1	648	1474137	1474805	3.85e-161	568			SIX12	3
MW076651.1	VLOF03000014.1	SIX1	0	83.063	679	71	15	1	646	1474134	1474801	1.77e-164	579			SIX1b	3
MW076652.1	VLOF03000014.1	SIX1	0	83.211	679	71	14	1	647	1474136	1474803	3.82e-166	584			SIX7	3
MW076653.1	VLOF03000014.1	SIX1	0	83.309	683	71	14	1	651	1474133	1474804	8.26e-168	590			SIX10	3
MW076654.1	VLOF03000014.1	SIX1	0	83.259	675	70	14	3	645	1474141	1474804	1.37e-165	582			SIX15	3
MW076655.1	VLOF03000014.1	SIX1	0	83.284	682	71	14	1	650	1474137	1474807	8.24e-168	590			cucumerinum	14
MW076656.1	VLOF03000014.1	SIX1	0	83.159	671	70	14	2	640	1474141	1474800	8.17e-163	573			SIX6	14
MW076657.1	VLOF03000014.1	SIX1	0	83.186	678	71	14	1	646	1474136	1474802	4.93e-165	580			radicis-cucumerinum	12
MW076658.1	VLOF03000014.1	SIX1	0	83.111	675	71	14	1	643	1474137	1474800	2.28e-163	575			SIX6	12
MW076659.1	VLOF03000014.1	SIX1	0	83.211	679	71	14	1	647	1474138	1474805	3.82e-166	584			niveum	12
MW076660.1	VLOF03000014.1	SIX1	0	82.988	676	71	15	1	643	1474136	1474800	8.21e-163	573			SIX6	9
MW076661.1	VLOF03000014.1	SIX1	0	83.186	678	71	14	1	646	1474136	1474802	1.37e-165	582			SIX13	2
GQ268948.1	VLOF03000014.1	SIX1	lycopersici	99.883	855	1	0	1	855	1474171	1475025	0	1574			SIX11	1
KM047027.1	VLOF03000014.1	SIX1	0	99.883	855	1	0	1	855	1474171	1475025	0	1574			narcissi	10
KM047028.1	VLOF03000014.1	SIX1	0	99.883	855	1	0	1	855	1474171	1475025	0	1574			SIX10	3
KM047029.1	VLOF03000014.1	SIX1	0	99.883	855	1	0	1	855	1474171	1475025	0	1574			SIX7	3
KM893895.1	VLOF03000014.1	SIX1	cubense	93.617	188	9	2	1	185	1474197	1474384	2.08e-74	278			SIX12	3
KM893896.1	VLOF03000014.1	SIX1	canariensis	93.617	188	9	2	1	185	1474197	1474384	2.08e-74	278			SIX13	1
KM893897.1	VLOF03000014.1	SIX1	canariensis	93.085	188	10	2	1	185	1474197	1474384	9.66e-73	272			lini	9
KM893898.1	VLOF03000014.1	SIX1	canariensis	93.617	188	9	2	1	185	1474197	1474384	2.08e-74	278			SIX10	3
KM893899.1	VLOF03000014.1	SIX1	cubense	93.085	188	10	2	1	185	1474197	1474384	9.66e-73	272			SIX7	2
KM893900.1	VLOF03000014.1	SIX1	canariensis	93.617	188	9	2	1	185	1474197	1474384	2.08e-74	278			SIX1	2
KM893901.1	VLOF03000014.1	SIX1	canariensis	93.617	188	9	2	1	185	1474197	1474384	2.08e-74	278			SIX13	1
KM893902.1	VLOF03000014.1	SIX1	cubense	93.617	188	9	2	1	185	1474197	1474384	2.08e-74	278			SIX12	1
KM893903.1	VLOF03000014.1	SIX1	cubense	93.085	188	10	2	1	185	1474197	1474384	9.66e-73	272			cepae	7
KM893904.1	VLOF03000014.1	SIX1	canariensis	93.617	188	9	2	1	185	1474197	1474384	2.08e-74	278			SIX5	2
KM893905.1	VLOF03000014.1	SIX1	canariensis	92.553	188	11	2	1	185	1474197	1474384	4.49e-71	267			SIX7	1
KM893906.1	VLOF03000014.1	SIX1	canariensis	93.617	188	9	2	1	185	1474197	1474384	2.08e-74	278			SIX3	1
KM893907.1	VLOF03000014.1	SIX1	cubense	94.149	188	8	2	1	185	1474197	1474384	4.46e-76	283			SIX12	1
KM893908.1	VLOF03000014.1	SIX1	canariensis	93.617	188	9	2	1	185	1474197	1474384	2.08e-74	278			SIX10	1
KM893909.1	VLOF03000014.1	SIX1	canariensis	93.085	188	10	2	1	185	1474197	1474384	9.66e-73	272			SIX14	1
KM893910.1	VLOF03000014.1	SIX1	cubense	94.149	188	8	2	1	185	1474197	1474384	4.46e-76	283			sesami	7
KM893911.1	VLOF03000014.1	SIX1	cubense	93.617	188	9	2	1	185	1474197	1474384	2.08e-74	278			SIX1	1
KM893912.1	VLOF03000014.1	SIX1	canariensis	93.617	188	9	2	1	185	1474197	1474384	2.08e-74	278			SIX3	1
KM893913.1	VLOF03000014.1	SIX1	canariensis	93.617	188	9	2	1	185	1474197	1474384	2.08e-74	278			SIX13b	1
KM893914.1	VLOF03000014.1	SIX1	canariensis	93.617	188	9	2	1	185	1474197	1474384	2.08e-74	278			SIX10	1
KM893915.1	VLOF03000014.1	SIX1	canariensis	93.617	188	9	2	1	185	1474197	1474384	2.08e-74	278			SIX7	1
KM893916.1	VLOF03000014.1	SIX1	canariensis	93.617	188	9	2	1	185	1474197	1474384	2.08e-74	278			SIX11	1
KM893917.1	VLOF03000014.1	SIX1	canariensis	93.617	188	9	2	1	185	1474197	1474384	2.08e-74	278			SIX13a	1
KM893918.1	VLOF03000014.1	SIX1	lini	94.681	188	7	2	1	185	1474197	1474384	9.59e-78	289			palmarum	7
KM893920.1	VLOF03000014.1	SIX1	lini	94.681	188	7	2	1	185	1474197	1474384	9.59e-78	289			SIX10	7
KM893921.1	VLOF03000014.1	SIX1	lycopersici	100	205	0	0	1	205	1474197	1474401	5.63e-105	379			passiflorae	6
KM893922.1	VLOF03000014.1	SIX1	canariensis	93.617	188	9	2	1	185	1474197	1474384	2.08e-74	278			SIX6	5
KR855716.1	VLOF03000014.1	SIX1	lycopersici	100	216	0	0	1	216	1474186	1474401	4.58e-111	399			SIX11	1
KR855717.1	VLOF03000014.1	SIX1	0	92.647	204	15	0	1	204	1474198	1474401	2.08e-79	294			vasinfectum	5
KR855718.1	VLOF03000014.1	SIX1	0	89.756	205	19	2	1	204	1474198	1474401	2.11e-69	261			SIX6	5
KR855720.1	VLOF03000014.1	SIX1	conglutinans	91.979	187	12	3	1	184	1474198	1474384	7.48e-69	259			medicaginis	4
KR855721.1	VLOF03000014.1	SIX1	canariensis	93.583	187	9	2	1	184	1474198	1474384	7.43e-74	276			SIX13	2
KP964963.1	VLOF03000014.1	SIX1	cubense	82.456	855	103	20	1	812	1475064	1474214	0	704			SIX1	2
KX435018.1	CM027182.2	SIX10	cubense	94.423	520	29	0	1	520	1284702	1284183	0	800			elaeidis	3
KX435051.1	CM027182.2	SIX10	zingiberi	95	520	26	0	1	520	1284702	1284183	0	817			SIX11	3
MH743187.1	CM027182.2	SIX10	canariensis	95.678	509	22	0	1	509	1284696	1284188	0	819			zingiberi	3
MH743188.1	CM027182.2	SIX10	canariensis	95.481	509	23	0	1	509	1284696	1284188	0	813			SIX10	1
MH743189.1	CM027182.2	SIX10	canariensis	95.678	509	22	0	1	509	1284696	1284188	0	819			SIX7	1
MH743190.1	CM027182.2	SIX10	canariensis	95.678	509	22	0	1	509	1284696	1284188	0	819			SIX12	1
MH743191.1	CM027182.2	SIX10	canariensis	95.678	509	22	0	1	509	1284696	1284188	0	819			dianthi	3
MH743192.1	CM027182.2	SIX10	canariensis	95.678	509	22	0	1	509	1284696	1284188	0	819			SIX10	1
MH743193.1	CM027182.2	SIX10	canariensis	95.678	509	22	0	1	509	1284696	1284188	0	819			SIX7	1
MH743194.1	CM027182.2	SIX10	canariensis	95.678	509	22	0	1	509	1284696	1284188	0	819			SIX12	1
MH743195.1	CM027182.2	SIX10	canariensis	95.678	509	22	0	1	509	1284696	1284188	0	819			phaseoli	2
MH743196.1	CM027182.2	SIX10	canariensis	95.678	509	22	0	1	509	1284696	1284188	0	819			SIX6	1
MH743197.1	CM027182.2	SIX10	canariensis	95.678	509	22	0	1	509	1284696	1284188	0	819			SIX11	1
MH743198.1	CM027182.2	SIX10	canariensis	95.678	509	22	0	1	509	1284696	1284188	0	819			apii	2
MH743199.1	CM027182.2	SIX10	canariensis	95.678	509	22	0	1	509	1284696	1284188	0	819			SIX1	2
MH743200.1	CM027182.2	SIX10	canariensis	95.678	509	22	0	1	509	1284696	1284188	0	819			fragariae	1
MH743201.1	CM027182.2	SIX10	canariensis	94.792	480	25	0	1	480	1284696	1284217	0	749			SIX13	1
MH743202.1	CM027182.2	SIX10	canariensis	95.678	509	22	0	1	509	1284696	1284188	0	819			melonis	1
MH743203.1	CM027182.2	SIX10	canariensis	95.678	509	22	0	1	509	1284696	1284188	0	819			SIX6	1
MH743204.1	CM027182.2	SIX10	canariensis	95.678	509	22	0	1	509	1284696	1284188	0	819			lilii	1
MH743205.1	CM027182.2	SIX10	canariensis	95.678	509	22	0	1	509	1284696	1284188	0	819			SIX7	1
MH743206.1	CM027182.2	SIX10	canariensis	95.678	509	22	0	1	509	1284696	1284188	0	819			conglutinans	1
MH743207.1	CM027182.2	SIX10	canariensis	95.678	509	22	0	1	509	1284696	1284188	0	819			SIX1	1
MH743208.1	CM027182.2	SIX10	canariensis	95.678	509	22	0	1	509	1284696	1284188	0	819			tracheiphilum	1
MH743209.1	CM027182.2	SIX10	palmarum	95.285	509	24	0	1	509	1284696	1284188	0	808			SIX11	1
MH743210.1	CM027182.2	SIX10	palmarum	95.678	509	22	0	1	509	1284696	1284188	0	819			Grand Total	653
MH743211.1	CM027182.2	SIX10	palmarum	95.481	509	23	0	1	509	1284696	1284188	0	813
MH743212.1	CM027182.2	SIX10	palmarum	94.589	462	25	0	1	462	1284696	1284235	0	715
MH743213.1	CM027182.2	SIX10	palmarum	95.678	509	22	0	1	509	1284696	1284188	0	819
MH743214.1	CM027182.2	SIX10	palmarum	95.678	509	22	0	1	509	1284696	1284188	0	819
MH743215.1	CM027182.2	SIX10	palmarum	95.088	509	25	0	1	509	1284696	1284188	0	802
MH764408.1	CM027182.2	SIX10	lycopersici	100	509	0	0	1	509	1284696	1284188	0	941
MN078963.1	VLOF03000014.1	SIX10	narcissi	95.455	572	26	0	1	572	1284683	1284112	0	917
MN417217.1	VLOF03000014.1	SIX10	sesami	95.01	521	24	2	1	520	1284702	1284183	0	817
MK906665.1	CM027182.2	SIX10	0	100	615	0	0	1	615	1284724	1284110	0	1136
MK906666.1	CM027182.2	SIX10	0	100	613	0	0	1	613	1284724	1284112	0	1133
MK906667.1	CM027182.2	SIX10	0	100	614	0	0	1	614	1284722	1284109	0	1134
MK906668.1	CM027182.2	SIX10	0	96.066	610	23	1	1	609	1284721	1284112	0	992
MK906669.1	CM027182.2	SIX10	0	96.025	629	23	2	1	628	1284737	1284110	0	1022
MK906670.1	CM027182.2	SIX10	0	96.085	613	23	1	1	612	1284722	1284110	0	998
MK906671.1	CM027182.2	SIX10	0	96.085	613	23	1	1	612	1284724	1284112	0	998
MK906672.1	CM027182.2	SIX10	0	96.9	613	19	0	1	613	1284724	1284112	0	1027
MK906673.1	CM027182.2	SIX10	0	97.017	637	19	0	1	637	1284737	1284101	0	1072
MT710732.1	CM027182.2	SIX10	pisi	96.923	520	16	0	1	520	1284702	1284183	0	872
MW160866.1	CM027182.2	SIX10	physali	99.615	520	2	0	1	520	1284702	1284183	0	950
MW160882.1	CM027182.2	SIX10	physali	99.615	520	2	0	1	520	1284702	1284183	0	950
MW160898.1	CM027182.2	SIX10	physali	99.615	520	2	0	1	520	1284702	1284183	0	950
KM893941.1	CM027182.2	SIX10	lini	97.053	509	15	0	1	509	1284696	1284188	0	857
KM893942.1	CM027182.2	SIX10	lini	97.053	509	15	0	1	509	1284696	1284188	0	857
KM893943.1	CM027182.2	SIX10	lycopersici	100	509	0	0	1	509	1284696	1284188	0	941
KM893944.1	CM027182.2	SIX10	canariensis	95.678	509	22	0	1	509	1284696	1284188	0	819
KM893945.1	CM027182.2	SIX10	canariensis	95.678	509	22	0	1	509	1284696	1284188	0	819
KM893946.1	CM027182.2	SIX10	canariensis	95.678	509	22	0	1	509	1284696	1284188	0	819
KM893947.1	CM027182.2	SIX10	canariensis	95.481	509	23	0	1	509	1284696	1284188	0	815
KM893948.1	CM027182.2	SIX10	canariensis	97.446	509	13	0	1	509	1284696	1284188	0	878
KM893949.1	CM027182.2	SIX10	canariensis	95.678	509	22	0	1	509	1284696	1284188	0	819
KM893950.1	CM027182.2	SIX10	canariensis	95.678	509	22	0	1	509	1284696	1284188	0	819
KM893951.1	CM027182.2	SIX10	canariensis	95.481	509	23	0	1	509	1284696	1284188	0	815
KM893952.1	CM027182.2	SIX10	canariensis	95.678	509	22	0	1	509	1284696	1284188	0	819
KM893953.1	CM027182.2	SIX10	canariensis	95.678	509	22	0	1	509	1284696	1284188	0	819
KM893954.1	CM027182.2	SIX10	canariensis	95.678	509	22	0	1	509	1284696	1284188	0	819
KM893955.1	CM027182.2	SIX10	canariensis	95.678	509	22	0	1	509	1284696	1284188	0	819
KM893956.1	CM027182.2	SIX10	canariensis	95.678	509	22	0	1	509	1284696	1284188	0	819
KM893957.1	CM027182.2	SIX10	canariensis	95.678	509	22	0	1	509	1284696	1284188	0	819
KM893958.1	CM027182.2	SIX10	canariensis	95.678	509	22	0	1	509	1284696	1284188	0	819
KM893959.1	CM027182.2	SIX10	canariensis	95.678	509	22	0	1	509	1284696	1284188	0	819
KP964981.1	CM027182.2	SIX10	dianthi	96.115	489	19	0	1	489	1284677	1284189	0	798
KP964982.1	CM027182.2	SIX10	lini	96.082	587	22	1	1	587	1284687	1284102	0	955
KP964983.1	CM027182.2	SIX10	pisi	97.028	572	17	0	1	572	1284684	1284113	0	963
KP964984.1	CM027182.2	SIX10	0	95.092	489	24	0	1	489	1284677	1284189	0	774
KP964985.1	CM027182.2	SIX10	narcissi	95.455	572	26	0	1	572	1284683	1284112	0	917
KP964986.1	CM027182.2	SIX10	narcissi	94.615	390	21	0	1	390	1284618	1284229	1.26e-173	608
KP964987.1	CM027182.2	SIX10	cepae	96.537	693	24	0	2	694	1284875	1284183	0	1147
KX435042.1	CM027182.2	SIX11	niveum	96.429	336	9	2	1	336	807024	806692	1.83e-156	551
KX435049.1	CM027182.2	SIX11	passiflorae	97.917	336	4	1	1	336	807024	806692	8.39e-165	579
MH814710.1	CM027182.2	SIX11	0	99.624	266	1	0	1	266	806978	806713	4.06e-137	486
MH814711.1	CM027182.2	SIX11	0	99.624	266	1	0	1	266	806978	806713	4.06e-137	486
MH814712.1	CM027182.2	SIX11	0	99.624	266	1	0	1	266	806978	806713	4.06e-137	486
MH814713.1	CM027182.2	SIX11	0	99.624	266	1	0	1	266	806978	806713	4.06e-137	486
MH814714.1	CM027182.2	SIX11	0	98.872	266	3	0	1	266	806978	806713	8.79e-134	475
MH814715.1	CM027182.2	SIX11	0	99.624	266	1	0	1	266	806978	806713	4.06e-137	486
MH814716.1	CM027182.2	SIX11	0	99.624	266	1	0	1	266	806978	806713	4.06e-137	486
MH814717.1	CM027182.2	SIX11	0	99.624	266	1	0	1	266	806978	806713	4.06e-137	486
MK007519.1	VLOF03000014.1	SIX11	elaeidis	95.69	232	10	0	1	232	1230667	1230898	3.02e-103	374
MK007520.1	VLOF03000014.1	SIX11	elaeidis	97.122	139	4	0	4	142	1230751	1230889	8.47e-62	235
MK007521.1	VLOF03000014.1	SIX11	elaeidis	97.08	137	4	0	1	137	1230750	1230886	1.05e-60	231
MH819250.1	CM027182.2	SIX11	tracheiphilum	98.905	274	3	0	1	274	806984	806711	3.24e-138	490
MN417218.1	VLOF03000014.1	SIX11	sesami	97.321	336	6	2	1	336	807024	806692	1.93e-161	568
MK906674.1	CM027182.2	SIX11	0	99.819	551	0	1	1	551	807042	806493	0	1011
MK906675.1	CM027182.2	SIX11	0	99.821	559	1	0	1	559	807051	806493	0	1027
MK906676.1	CM027182.2	SIX11	0	99.817	547	0	1	1	547	807040	806495	0	1003
MK906677.1	CM027182.2	SIX11	0	99.641	557	0	2	1	557	807048	806494	0	1016
MK906678.1	CM027182.2	SIX11	0	95.572	542	18	2	1	539	807040	806502	0	863
MK906679.1	CM027182.2	SIX11	0	95.58	543	18	2	2	541	807040	806501	0	865
MK906680.1	CM027182.2	SIX11	0	95.564	541	18	2	1	538	807040	806503	0	861
MK906681.1	CM027182.2	SIX11	0	95.564	541	18	2	2	539	807040	806503	0	861
MK906682.1	CM027182.2	SIX11	0	95.572	542	18	2	1	539	807040	806502	0	863
MK906683.1	CM027182.2	SIX11	0	95.722	561	18	2	1	558	807050	806493	0	898
MK906684.1	CM027182.2	SIX11	0	95.636	527	17	2	1	524	807048	806525	0	841
MT710733.1	CM027182.2	SIX11	pisi	97.024	336	7	1	1	336	807024	806692	8.45e-160	562
KP964988.1	CM027182.2	SIX11	pisi	95.808	501	18	1	4	501	807000	806500	0	806
KP964989.1	CM027182.2	SIX11	phaseoli	100	486	0	0	1	486	806985	806500	0	898
KX435052.1	VLOF03000014.1	SIX12	zingiberi	93.215	339	23	0	4	342	1286264	1285926	7.27e-141	499
MH746895.1	VLOF03000014.1	SIX12	canariensis	96.914	324	10	0	1	324	1286248	1285925	3.12e-154	544
MH746896.1	VLOF03000014.1	SIX12	canariensis	93.21	324	22	0	1	324	1286248	1285925	3.21e-134	477
MH746897.1	VLOF03000014.1	SIX12	canariensis	96.914	324	10	0	1	324	1286248	1285925	3.12e-154	544
MH746898.1	VLOF03000014.1	SIX12	canariensis	96.914	324	10	0	1	324	1286248	1285925	3.12e-154	544
MH746899.1	VLOF03000014.1	SIX12	canariensis	93.21	324	22	0	1	324	1286248	1285925	3.21e-134	477
MH746900.1	VLOF03000014.1	SIX12	canariensis	96.914	324	10	0	1	324	1286248	1285925	3.12e-154	544
MH746901.1	VLOF03000014.1	SIX12	canariensis	96.914	324	10	0	1	324	1286248	1285925	3.12e-154	544
MH746902.1	VLOF03000014.1	SIX12	canariensis	96.914	324	10	0	1	324	1286248	1285925	3.12e-154	544
MH746903.1	VLOF03000014.1	SIX12	canariensis	96.914	324	10	0	1	324	1286248	1285925	3.12e-154	544
MH746904.1	VLOF03000014.1	SIX12	canariensis	96.914	324	10	0	1	324	1286248	1285925	3.12e-154	544
MH746905.1	VLOF03000014.1	SIX12	canariensis	96.914	324	10	0	1	324	1286248	1285925	3.12e-154	544
MH746906.1	VLOF03000014.1	SIX12	canariensis	93.21	324	22	0	1	324	1286248	1285925	3.21e-134	477
MH746907.1	VLOF03000014.1	SIX12	canariensis	95.988	324	13	0	1	324	1286248	1285925	2.43e-150	531
MH746908.1	VLOF03000014.1	SIX12	canariensis	93.21	324	22	0	1	324	1286248	1285925	3.21e-134	477
MH746909.1	VLOF03000014.1	SIX12	canariensis	93.21	324	22	0	1	324	1286248	1285925	3.21e-134	477
MH746910.1	VLOF03000014.1	SIX12	canariensis	93.21	324	22	0	1	324	1286248	1285925	3.21e-134	477
MH746911.1	VLOF03000014.1	SIX12	canariensis	93.21	324	22	0	1	324	1286248	1285925	3.21e-134	477
MH746912.1	VLOF03000014.1	SIX12	canariensis	96.914	324	10	0	1	324	1286248	1285925	3.12e-154	544
MH746913.1	VLOF03000014.1	SIX12	canariensis	96.914	324	10	0	1	324	1286248	1285925	3.12e-154	544
MH746914.1	VLOF03000014.1	SIX12	canariensis	96.914	324	10	0	1	324	1286248	1285925	3.12e-154	544
MH746915.1	VLOF03000014.1	SIX12	canariensis	96.914	324	10	0	1	324	1286248	1285925	3.12e-154	544
MH746916.1	VLOF03000014.1	SIX12	canariensis	96.914	324	10	0	1	324	1286248	1285925	3.12e-154	544
MH746917.1	VLOF03000014.1	SIX12	canariensis	96.914	324	10	0	1	324	1286248	1285925	3.12e-154	544
MH746918.1	VLOF03000014.1	SIX12	canariensis	96.914	324	10	0	1	324	1286248	1285925	3.12e-154	544
MH746919.1	VLOF03000014.1	SIX12	canariensis	93.21	324	22	0	1	324	1286248	1285925	3.21e-134	477
MH746920.1	VLOF03000014.1	SIX12	canariensis	93.21	324	22	0	1	324	1286248	1285925	3.21e-134	477
MH764409.1	VLOF03000014.1	SIX12	lycopersici	100	324	0	0	1	324	1286248	1285925	6.58e-171	599
MN078964.1	VLOF03000014.1	SIX12	narcissi	97.143	385	11	0	3	387	1286248	1285864	0	651
MK906685.1	VLOF03000014.1	SIX12	0	100	428	0	0	1	428	1286293	1285866	0	791
MK906686.1	VLOF03000014.1	SIX12	0	100	428	0	0	1	428	1286292	1285865	0	791
MK906687.1	VLOF03000014.1	SIX12	0	100	426	0	0	2	427	1286291	1285866	0	787
MK906688.1	VLOF03000014.1	SIX12	0	95.571	429	19	0	1	429	1286293	1285865	0	688
MK906689.1	VLOF03000014.1	SIX12	0	95.571	429	19	0	1	429	1286293	1285865	0	688
MK906690.1	VLOF03000014.1	SIX12	0	95.581	430	19	0	1	430	1286293	1285864	0	689
MK906691.1	VLOF03000014.1	SIX12	0	95.519	424	19	0	1	424	1286287	1285864	0	678
MT710734.1	VLOF03000014.1	SIX12	pisi	97.953	342	7	0	1	342	1286267	1285926	3.24e-169	593
MW076815.1	VLOF03000014.1	SIX12	0	96.396	111	4	0	1	111	1286132	1286022	2.3e-46	183
MW076816.1	VLOF03000014.1	SIX12	0	97.196	107	3	0	3	109	1286128	1286022	8.09e-46	182
MW160867.1	VLOF03000014.1	SIX12	physali	100	432	0	0	1	432	1286357	1285926	0	798
MW160883.1	VLOF03000014.1	SIX12	physali	100	432	0	0	1	432	1286357	1285926	0	798
MW160899.1	VLOF03000014.1	SIX12	physali	100	432	0	0	1	432	1286357	1285926	0	798
KP964990.1	VLOF03000014.1	SIX12	narcissi	97.113	381	11	0	1	381	1286248	1285868	0	643
KP964991.1	VLOF03000014.1	SIX12	dianthi	97.113	381	11	0	1	381	1286248	1285868	0	643
KP964992.1	VLOF03000014.1	SIX12	lini	96.979	331	10	0	1	331	1286256	1285926	3.18e-159	560
KP964993.1	VLOF03000014.1	SIX12	pisi	98.442	385	6	0	3	387	1286248	1285864	0	678
KP964994.1	VLOF03000014.1	SIX12	0	94.545	385	21	0	3	387	1286248	1285864	1.03e-169	595
KP964995.1	VLOF03000014.1	SIX12	narcissi	97.143	385	11	0	3	387	1286248	1285864	0	651
KP964996.1	VLOF03000014.1	SIX12	cepae	95.529	425	19	0	1	425	1286291	1285867	0	680
KX435019.1	VLOF03000006.1	SIX13	cubense	92.675	942	69	0	1	942	4492898	4491957	0	1358
KX435020.1	VLOF03000006.1	SIX13	cubense	92.569	942	70	0	1	942	4492898	4491957	0	1352
KX435022.1	VLOF03000006.1	SIX13	cubense	95.648	942	35	1	1	936	4492898	4491957	0	1507
KX435023.1	VLOF03000006.1	SIX13	cubense	95.648	942	35	1	1	936	4492898	4491957	0	1507
KX435029.1	VLOF03000006.1	SIX13	fragariae	96.072	942	34	1	1	939	4492898	4491957	0	1531
KX435034.1	VLOF03000006.1	SIX13	medicaginis	94.055	942	56	0	1	942	4492898	4491957	0	1430
KX435035.1	VLOF03000006.1	SIX13	medicaginis	94.374	942	53	0	1	942	4492898	4491957	0	1447
KX435043.1	VLOF03000006.1	SIX13	niveum	96.815	942	30	0	1	942	4492898	4491957	0	1574
KX435044.1	VLOF03000006.1	SIX13	niveum	96.815	942	30	0	1	942	4492898	4491957	0	1574
KX435021.2	VLOF03000006.1	SIX13	cubense	92.994	942	66	0	1	942	4492898	4491957	0	1375
MN078965.1	VLOF03000006.1	SIX13	narcissi	93.778	884	55	0	35	918	4492907	4492024	0	1328
MK906692.1	VLOF03000006.1	SIX13	0	100	966	0	0	1	966	4492941	4491976	0	1784
MK906693.1	VLOF03000006.1	SIX13	0	100	987	0	0	1	987	4492943	4491957	0	1823
MK906694.1	VLOF03000006.1	SIX13	0	100	984	0	0	2	985	4492941	4491958	0	1818
MK906695.1	VLOF03000006.1	SIX13	0	93.668	995	58	5	1	994	4492948	4491958	0	1483
MT710735.1	VLOF03000006.1	SIX13	pisi	93.763	962	60	0	1	962	4492898	4491937	0	1445
MT710736.1	VLOF03000006.1	SIX13	pisi	93.718	971	61	0	1	971	4492907	4491937	0	1456
MT710737.1	VLOF03000006.1	SIX13	pisi	92.135	534	42	0	1	534	4492904	4492371	0	754
MT710738.1	VLOF03000006.1	SIX13	pisi	93.457	810	53	0	1	810	4492901	4492092	0	1203
MW076817.1	VLOF03000006.1	SIX13	0	91.565	735	62	0	1	735	4492745	4492011	0	1016
MW076818.1	VLOF03000006.1	SIX13	0	91.444	748	63	1	1	748	4492747	4492001	0	1027
MW076819.1	VLOF03000006.1	SIX13	0	91.667	744	62	0	1	744	4492745	4492002	0	1033
MT738929.1	VLOF03000006.1	SIX13	physali	99.469	942	4	1	1	941	4492898	4491957	0	1711
MW160868.1	VLOF03000006.1	SIX13	physali	99.575	942	4	0	1	942	4492898	4491957	0	1718
MW160884.1	VLOF03000006.1	SIX13	physali	99.469	942	4	1	1	941	4492898	4491957	0	1711
MW160900.1	VLOF03000006.1	SIX13	physali	99.469	942	4	1	1	941	4492898	4491957	0	1711
MW323426.1	VLOF03000006.1	SIX13	cubense	88.776	294	33	0	1	294	4492759	4492466	3.04e-99	361
MW323427.1	VLOF03000006.1	SIX13	cubense	88.66	291	33	0	1	291	4492757	4492467	1.4e-97	355
MW323428.1	VLOF03000006.1	SIX13	cubense	88.514	296	34	0	1	296	4588546	4588841	1.1e-98	359
MW323429.1	VLOF03000006.1	SIX13	cubense	88.814	295	33	0	1	295	4492759	4492465	8.48e-100	363
MW323430.1	VLOF03000006.1	SIX13	cubense	88.889	297	33	0	1	297	4492762	4492466	6.61e-101	366
MW323431.1	VLOF03000006.1	SIX13	cubense	88.591	298	34	0	1	298	4588546	4588843	8.58e-100	363
MW323432.1	VLOF03000006.1	SIX13	cubense	89.262	298	32	0	1	298	4492762	4492465	3.96e-103	374
MW323433.1	VLOF03000006.1	SIX13	cubense	88.963	299	33	0	1	299	4492765	4492467	5.14e-102	370
MW323434.1	VLOF03000006.1	SIX13	cubense	88.737	293	33	0	1	293	4492757	4492465	1.09e-98	359
MW323435.1	VLOF03000006.1	SIX13	cubense	88.699	292	33	0	1	292	4492756	4492465	3.9e-98	357
MW323436.1	VLOF03000006.1	SIX13	cubense	88.699	292	33	0	1	292	4492756	4492465	3.9e-98	357
MW323437.1	VLOF03000006.1	SIX13	cubense	88.737	293	33	0	1	293	4492757	4492465	1.09e-98	359
MW323438.1	VLOF03000006.1	SIX13	cubense	88.814	295	33	0	1	295	4492759	4492465	8.48e-100	363
MW323439.1	VLOF03000006.1	SIX13	cubense	88.814	295	33	0	1	295	4492759	4492465	8.48e-100	363
MW323440.1	VLOF03000006.1	SIX13	cubense	89	300	33	0	1	300	4492762	4492463	1.44e-102	372
MW340845.1	VLOF03000006.1	SIX13	cubense	88.542	288	33	0	1	288	4492754	4492467	6.43e-96	350
MW340846.1	VLOF03000006.1	SIX13	cubense	88.153	287	34	0	1	287	4492753	4492467	1.07e-93	342
MW340847.1	VLOF03000006.1	SIX13	cubense	88.502	287	33	0	1	287	4492753	4492467	2.31e-95	348
MW340848.1	VLOF03000006.1	SIX13	cubense	88.542	288	33	0	1	288	4492754	4492467	6.43e-96	350
MW340849.1	VLOF03000006.1	SIX13	cubense	88.621	290	33	0	1	290	4492756	4492467	5.01e-97	353
MW340850.1	VLOF03000006.1	SIX13	cubense	88.542	288	33	0	1	288	4492756	4492469	6.43e-96	350
MW340851.1	VLOF03000006.1	SIX13	cubense	88.276	290	34	0	1	290	4492756	4492467	2.33e-95	348
MW340852.1	VLOF03000006.1	SIX13	cubense	88.621	290	33	0	1	290	4492756	4492467	5.01e-97	353
MW340853.1	VLOF03000006.1	SIX13	cubense	88.542	288	33	0	1	288	4492754	4492467	6.43e-96	350
KP964997.1	VLOF03000006.1	SIX13	0	97.161	951	27	0	10	960	4492907	4491957	0	1607
KP964998.1	VLOF03000006.1	SIX13	lini	96.122	722	28	0	1	722	4492901	4492180	0	1179
KP964999.1	VLOF03000006.1	SIX13	pisi	93.695	904	57	0	6	909	4492907	4492004	0	1356
KP965000.1	VLOF03000006.1	SIX13	pisi	93.695	904	57	0	6	909	4492907	4492004	0	1358
KP965001.1	VLOF03000006.1	SIX13	cubense	92.755	911	66	0	4	914	4492883	4491973	0	1319
MN417219.1	VLOF03000006.1	SIX13a	sesami	94.586	942	51	0	1	942	4492898	4491957	0	1458
MN417220.1	VLOF03000006.1	SIX13b	sesami	94.268	942	54	0	1	942	4492898	4491957	0	1441
MK906696.1	VLOF03000014.1	SIX14	0	99.515	412	2	0	3	414	1494021	1493610	0	750
MK906697.1	VLOF03000014.1	SIX14	0	99.292	424	2	1	1	424	1494021	1493599	0	765
MK906698.1	VLOF03000014.1	SIX14	0	99.529	425	0	2	1	425	1494021	1493599	0	773
MK906699.1	VLOF03000014.1	SIX14	0	91.198	409	35	1	1	409	1494006	1493599	5.14e-158	556
MK906700.1	VLOF03000014.1	SIX14	0	90.557	413	37	2	3	415	1494009	1493599	3.15e-155	547
MK906701.1	VLOF03000014.1	SIX14	0	91.429	420	35	1	1	420	1494017	1493599	4.06e-164	577
MK906702.1	VLOF03000014.1	SIX14	0	90.588	425	37	3	1	424	1494021	1493599	1.15e-159	562
MK906703.1	VLOF03000014.1	SIX14	0	90.998	411	35	2	1	411	1494007	1493599	1.86e-157	555
MK906704.1	VLOF03000014.1	SIX14	0	91.283	413	35	1	1	413	1494010	1493599	3.1e-160	564
MK906705.1	VLOF03000014.1	SIX14	0	91.283	413	35	1	1	413	1494010	1493599	1.12e-159	562
MK906706.1	VLOF03000014.1	SIX14	0	91.429	420	35	1	1	420	1494017	1493599	1.46e-163	575
MK906707.1	VLOF03000014.1	SIX14	0	90.955	398	35	1	1	398	1494009	1493613	6.5e-152	536
MK906708.1	VLOF03000014.1	SIX14	0	91.241	411	35	1	1	411	1494008	1493599	3.99e-159	560
MK906709.1	VLOF03000014.1	SIX14	0	91.198	409	35	1	1	409	1494006	1493599	5.14e-158	556
MK906710.1	VLOF03000014.1	SIX14	0	90.955	398	35	1	1	398	1494007	1493611	6.5e-152	536
MK906711.1	VLOF03000014.1	SIX14	0	91.304	414	35	1	1	414	1494011	1493599	3.11e-160	564
MK906712.1	VLOF03000014.1	SIX14	0	90.886	395	35	1	1	395	1494006	1493613	3e-150	531
MK906713.1	VLOF03000014.1	SIX14	0	91.304	414	35	1	1	414	1494011	1493599	8.65e-161	566
MK906714.1	VLOF03000014.1	SIX14	0	90.998	411	35	2	1	411	1494007	1493599	1.86e-157	555
MK906715.1	VLOF03000014.1	SIX14	0	90.955	398	35	1	1	398	1494007	1493611	6.5e-152	536
MK906716.1	VLOF03000014.1	SIX14	0	91.429	420	35	1	1	420	1494017	1493599	4.06e-164	577
MK906717.1	VLOF03000014.1	SIX14	0	91.304	414	35	1	1	414	1494011	1493599	8.65e-161	566
MK906718.1	VLOF03000014.1	SIX14	0	90.998	411	35	2	1	411	1494007	1493599	1.86e-157	555
MK906719.1	VLOF03000014.1	SIX14	0	91.509	424	35	1	1	424	1494021	1493599	2.45e-166	584
MK906720.1	VLOF03000014.1	SIX14	0	90.118	425	38	3	1	423	1494021	1493599	8.93e-156	549
MK906721.1	VLOF03000014.1	SIX14	0	90.376	426	37	3	1	425	1494021	1493599	1.49e-158	558
MK906722.1	VLOF03000014.1	SIX14	0	90.632	427	35	4	1	426	1494021	1493599	3.21e-160	564
MK906723.1	VLOF03000014.1	SIX14	0	91.509	424	35	1	1	424	1494021	1493599	8.83e-166	582
MK906724.1	VLOF03000014.1	SIX14	0	91.294	425	35	2	1	425	1494021	1493599	3.18e-165	580
MK906725.1	VLOF03000014.1	SIX14	0	91.038	424	35	3	3	425	1494020	1493599	1.92e-162	571
MK906726.1	VLOF03000014.1	SIX14	0	90.566	424	39	1	1	424	1494021	1493599	1.15e-159	562
MK906727.1	VLOF03000014.1	SIX14	0	93.396	424	27	1	1	424	1494021	1493599	4.02e-179	627
MK906728.1	VLOF03000014.1	SIX14	0	93.144	423	29	0	1	423	1494021	1493599	1.87e-177	621
MK906729.1	VLOF03000014.1	SIX14	0	93.176	425	27	2	1	425	1494021	1493599	5.22e-178	623
MK906730.1	VLOF03000014.1	SIX14	0	92.941	425	27	3	1	424	1494021	1493599	8.71e-176	616
MK906731.1	VLOF03000014.1	SIX14	0	92.925	424	29	1	1	424	1494021	1493599	8.71e-176	616
MK906732.1	VLOF03000014.1	SIX14	0	90.819	403	36	1	1	403	1494011	1493610	1.83e-152	538
MK906733.1	VLOF03000014.1	SIX14	0	90.974	421	35	3	1	421	1494016	1493599	3.17e-160	564
MK906734.1	VLOF03000014.1	SIX14	0	91.304	414	35	1	1	414	1494011	1493599	3.11e-160	564
MK906736.1	VLOF03000014.1	SIX14	0	90.932	397	35	1	1	397	1494007	1493612	2.33e-151	534
MK906737.1	VLOF03000014.1	SIX14	0	91.253	423	36	1	1	422	1494021	1493599	1.47e-163	575
MK906738.1	VLOF03000014.1	SIX14	0	91.253	423	36	1	1	422	1494021	1493599	1.47e-163	575
MK906739.1	VLOF03000006.1	SIX14	0	93.878	147	5	1	1	143	1668673	1668527	2.81e-56	219
MK906740.1	VLOF03000006.1	SIX14	0	93.75	144	5	1	1	140	1668670	1668527	1.3e-54	213
MK906741.1	VLOF03000006.1	SIX14	0	93.793	145	5	1	1	141	1668671	1668527	3.59e-55	215
MK906742.1	VLOF03000006.1	SIX14	0	93.75	144	5	1	1	140	1668670	1668527	1.29e-54	213
MT710739.1	VLOF03000014.1	SIX14	pisi	93.103	319	22	0	1	319	1493944	1493626	1.9e-131	468
MT710740.1	VLOF03000014.1	SIX14	pisi	90.536	317	30	0	1	317	1493942	1493626	5.37e-117	420
MT710741.1	VLOF03000014.1	SIX14	pisi	93.313	329	22	0	1	329	1493942	1493614	5.43e-137	486
MT710742.1	VLOF03000014.1	SIX14	pisi	91.608	286	24	0	4	289	1493911	1493626	8.18e-110	396
MW076821.1	VLOF03000014.1	SIX14	0	94.286	70	4	0	1	70	79060	78991	1.8e-23	108
KP965002.1	VLOF03000014.1	SIX14	0	93.301	209	14	0	1	209	1493694	1493902	7.65e-84	309
KP965003.1	VLOF03000014.1	SIX14	pisi	93.269	208	14	0	1	208	1493694	1493901	2.74e-83	307
KP965004.1	VLOF03000014.1	SIX14	pisi	93.333	210	14	0	1	210	1493694	1493903	2.14e-84	311
KP965005.1	VLOF03000014.1	SIX14	pisi	94.231	208	12	0	1	208	1493694	1493901	1.26e-86	318
KP965006.1	VLOF03000006.1	SIX14	cepae	98.02	101	2	0	1	101	1668627	1668527	1.54e-43	176
MW160869.1	VLOF03000014.1	SIX15	physali	98.246	399	6	1	1	399	1352350	1351953	0	697
MW160885.1	VLOF03000014.1	SIX15	physali	98.246	399	6	1	1	399	1352350	1351953	0	697
MW160901.1	VLOF03000014.1	SIX15	physali	98.246	399	6	1	1	399	1352350	1351953	0	697
MW160863.1	VLOF03000014.1	SIX1a	physali	83.933	890	108	22	1	874	1474171	1475041	0	819
MW160879.1	VLOF03000014.1	SIX1a	physali	83.933	890	108	22	1	874	1474171	1475041	0	819
MW160895.1	VLOF03000014.1	SIX1a	physali	83.933	890	108	22	1	874	1474171	1475041	0	819
MW160864.1	VLOF03000014.1	SIX1b	physali	90.315	857	81	2	1	856	1474186	1475041	0	1122
MW160880.1	VLOF03000014.1	SIX1b	physali	90.315	857	81	2	1	856	1474186	1475041	0	1122
MW160896.1	VLOF03000014.1	SIX1b	physali	90.315	857	81	2	1	856	1474186	1475041	0	1122
KX435024.1	VLOF03000014.1	SIX1f	cubense	83.187	684	72	18	1	652	1474171	1474843	1.07e-166	586
MN745205.1	VLOF03000014.1	SIX2	lycopersici	99.844	642	0	1	1	641	1467412	1466771	0	1179
MN745206.1	VLOF03000014.1	SIX2	lycopersici	100	644	0	0	1	644	1467412	1466769	0	1190
MK906594.1	VLOF03000014.1	SIX2	0	100	722	0	0	1	722	1467453	1466732	0	1334
MK906595.1	VLOF03000014.1	SIX2	0	100	725	0	0	1	725	1467453	1466729	0	1339
MK906596.1	VLOF03000014.1	SIX2	0	100	723	0	0	1	723	1467453	1466731	0	1336
GQ268949.1	VLOF03000014.1	SIX2	lycopersici	100	699	0	0	1	699	1467393	1466695	0	1291
KM047024.1	VLOF03000014.1	SIX2	0	100	663	0	0	1	663	1467393	1466731	0	1225
KM047025.1	VLOF03000014.1	SIX2	0	100	663	0	0	1	663	1467393	1466731	0	1225
KM047026.1	VLOF03000014.1	SIX2	0	100	663	0	0	1	663	1467393	1466731	0	1225
KY296399.1	VLOF03000014.1	SIX3	cubense	99.797	492	1	0	1	492	1362755	1363246	0	904
KY296400.1	VLOF03000014.1	SIX3	cubense	99.797	492	1	0	1	492	1362755	1363246	0	904
MN745207.1	VLOF03000014.1	SIX3	lycopersici	100	598	0	0	1	598	1362687	1363284	0	1105
MN745208.1	VLOF03000014.1	SIX3	lycopersici	100	590	0	0	1	590	1362695	1363284	0	1090
MN417208.1	VLOF03000014.1	SIX3	sesami	92.323	495	35	1	1	495	1362755	1363246	0	701
MK906597.1	VLOF03000014.1	SIX3	0	100	598	0	0	2	599	1362677	1363274	0	1105
MK906598.1	VLOF03000014.1	SIX3	0	100	595	0	0	2	596	1362677	1363271	0	1099
MK906599.1	VLOF03000014.1	SIX3	0	99.497	596	2	1	2	597	1362677	1363271	0	1083
MK906600.1	VLOF03000014.1	SIX3	0	91.461	609	49	3	2	608	1362677	1363284	0	833
MK906601.1	VLOF03000014.1	SIX3	0	91.246	594	49	3	1	592	1362678	1363270	0	806
MK906602.1	VLOF03000014.1	SIX3	0	91.461	609	49	3	2	608	1362677	1363284	0	833
MK906603.1	VLOF03000014.1	SIX3	0	91.148	610	50	4	2	609	1362677	1363284	0	824
MK906604.1	VLOF03000014.1	SIX3	0	89.615	597	56	5	2	596	1362677	1363269	0	754
GQ268950.1	VLOF03000014.1	SIX3	lycopersici	100	492	0	0	1	492	1362755	1363246	0	909
GQ268955.1	VLOF03000014.1	SIX3	lycopersici	99.797	492	1	0	1	492	1362755	1363246	0	904
GQ268956.1	VLOF03000014.1	SIX3	lycopersici	99.797	492	1	0	1	492	1362755	1363246	0	904
GQ268957.1	VLOF03000014.1	SIX3	lycopersici	99.797	492	1	0	1	492	1362755	1363246	0	904
KM047030.1	VLOF03000014.1	SIX3	0	99.796	489	1	0	1	489	1362755	1363243	0	898
KM047031.1	VLOF03000014.1	SIX3	0	99.796	489	1	0	1	489	1362755	1363243	0	898
KM047032.1	VLOF03000014.1	SIX3	0	99.796	489	1	0	1	489	1362755	1363243	0	898
AM234063.1	VLOF03000014.1	SIX3	lycopersici	100	561	0	0	1	561	1362719	1363279	0	1037
KP964964.1	VLOF03000014.1	SIX3	cepae	91.493	529	43	2	2	529	1362745	1363272	0	726
AM234064.2	VLOF03000015.1	SIX4	lycopersici	94.958	595	30	0	2211	2805	1059509	1058915	0	933
AB674509.1	VLOF03000017.1	SIX4	lycopersici	83.268	257	39	3	1628	1884	33377	33125	4.85e-60	233
MN745209.1	VLOF03000014.1	SIX5	lycopersici	99.825	570	0	1	5	573	1361578	1361009	0	1046
MN745210.1	VLOF03000014.1	SIX5	lycopersici	99.831	590	0	1	1	589	1361609	1361020	0	1083
MK906606.1	VLOF03000014.1	SIX5	0	100	638	0	0	1	638	1361613	1360976	0	1179
MK906607.1	VLOF03000014.1	SIX5	0	99.541	654	2	1	1	654	1361613	1360961	0	1190
MK906608.1	VLOF03000014.1	SIX5	0	100	637	0	0	1	637	1361613	1360977	0	1177
MK906609.1	VLOF03000014.1	SIX5	0	88.308	650	58	12	1	646	1361613	1360978	0	763
MK906610.1	VLOF03000014.1	SIX5	0	88.456	641	56	12	5	641	1361604	1360978	0	758
MK906611.1	VLOF03000014.1	SIX5	0	88.456	641	56	12	5	641	1361604	1360978	0	758
MK906612.1	VLOF03000014.1	SIX5	0	88.456	641	56	12	2	638	1361604	1360978	0	758
GQ268952.1	VLOF03000014.1	SIX5	lycopersici	99.809	523	1	0	1	523	1361557	1361035	0	961
KM047033.1	VLOF03000014.1	SIX5	0	100	523	0	0	1	523	1361557	1361035	0	966
KM047034.1	VLOF03000014.1	SIX5	0	100	523	0	0	1	523	1361557	1361035	0	966
KM047035.1	VLOF03000014.1	SIX5	0	100	523	0	0	1	523	1361557	1361035	0	966
KP964965.1	VLOF03000014.1	SIX5	cepae	88.079	604	54	12	1	600	1361564	1360975	0	701
KP964966.1	VLOF03000014.1	SIX5	cepae	88.322	608	53	13	1	604	1361564	1360971	0	713
LT160066.1	VLOF03000015.1	SIX6	niveum	89.791	1293	129	3	1	1290	1446931	1445639	0	1653
KX435038.1	VLOF03000014.1	SIX6	niveum	94.907	648	33	0	1	648	762125	761478	0	1014
KX435045.1	VLOF03000014.1	SIX6	passiflorae	95.37	648	30	0	1	648	762125	761478	0	1031
MF314833.1	VLOF03000014.1	SIX6	0	98.787	742	8	1	12	752	762158	761417	0	1319
MF314834.1	VLOF03000014.1	SIX6	0	98.423	761	9	3	8	767	762164	761406	0	1336
MF314835.1	VLOF03000014.1	SIX6	0	98.785	741	8	1	13	752	762157	761417	0	1317
MF314836.1	VLOF03000014.1	SIX6	0	98.541	754	8	3	13	765	762158	761407	0	1328
MF314837.1	VLOF03000014.1	SIX6	0	98.785	741	8	1	11	750	762157	761417	0	1317
MF314838.1	VLOF03000014.1	SIX6	0	98.547	757	9	2	3	757	762167	761411	0	1336
MF314839.1	VLOF03000014.1	SIX6	0	98.787	742	8	1	12	752	762158	761417	0	1319
MH230160.1	VLOF03000014.1	SIX6	passiflorae	95.31	661	31	0	1	661	762141	761481	0	1050
MK906614.1	VLOF03000014.1	SIX6	0	100	759	0	0	1	759	762180	761422	0	1402
MK906615.1	VLOF03000014.1	SIX6	0	100	760	0	0	1	760	762181	761422	0	1404
MK906616.1	VLOF03000014.1	SIX6	0	100	759	0	0	1	759	762180	761422	0	1402
MT710721.1	VLOF03000014.1	SIX6	pisi	93.81	727	45	0	1	727	762125	761399	0	1094
MT710723.1	VLOF03000014.1	SIX6	pisi	92.857	728	50	2	1	727	762125	761399	0	1055
MT710724.1	VLOF03000014.1	SIX6	pisi	92.857	728	50	2	1	727	762125	761399	0	1055
MT710725.1	VLOF03000014.1	SIX6	0	94.014	568	34	0	4	571	761985	761418	0	861
MT710726.1	VLOF03000014.1	SIX6	pisi	93.31	568	38	0	4	571	761985	761418	0	839
MT710727.1	VLOF03000014.1	SIX6	pisi	93.31	568	38	0	4	571	761985	761418	0	839
MT710728.1	VLOF03000014.1	SIX6	pisi	94.336	565	32	0	1	565	761982	761418	0	867
GQ268953.1	VLOF03000014.1	SIX6	lycopersici	100	648	0	0	1	648	762125	761478	0	1197
GQ268958.1	VLOF03000014.1	SIX6	radicis-cucumerinum	94.907	648	33	0	1	648	762125	761478	0	1014
GQ268959.1	VLOF03000014.1	SIX6	melonis	94.907	648	33	0	1	648	762125	761478	0	1014
KM047036.1	VLOF03000014.1	SIX6	0	100	648	0	0	1	648	762125	761478	0	1197
KM047037.1	VLOF03000014.1	SIX6	0	100	648	0	0	1	648	762125	761478	0	1197
KM047038.1	VLOF03000014.1	SIX6	0	100	648	0	0	1	648	762125	761478	0	1197
KR855739.1	VLOF03000014.1	SIX6	niveum	94.32	493	28	0	1	493	762019	761527	0	756
KR855740.1	VLOF03000014.1	SIX6	niveum	94.32	493	28	0	1	493	762019	761527	0	756
KR855741.1	VLOF03000014.1	SIX6	niveum	94.32	493	28	0	1	493	762019	761527	0	756
KR855742.1	VLOF03000014.1	SIX6	niveum	94.32	493	28	0	1	493	762019	761527	0	756
KR855743.1	VLOF03000014.1	SIX6	niveum	94.32	493	28	0	1	493	762019	761527	0	756
KR855744.1	VLOF03000014.1	SIX6	niveum	94.32	493	28	0	1	493	762019	761527	0	756
KR855745.1	VLOF03000014.1	SIX6	radicis-cucumerinum	94.32	493	28	0	1	493	762019	761527	0	756
KR855746.1	VLOF03000014.1	SIX6	radicis-cucumerinum	94.32	493	28	0	1	493	762019	761527	0	756
KR855747.1	VLOF03000014.1	SIX6	radicis-cucumerinum	94.32	493	28	0	1	493	762019	761527	0	756
KR855748.1	VLOF03000014.1	SIX6	radicis-cucumerinum	94.32	493	28	0	1	493	762019	761527	0	756
KR855749.1	VLOF03000014.1	SIX6	radicis-cucumerinum	94.32	493	28	0	1	493	762019	761527	0	756
KR855750.1	VLOF03000014.1	SIX6	radicis-cucumerinum	94.32	493	28	0	1	493	762019	761527	0	756
KR855751.1	VLOF03000014.1	SIX6	radicis-cucumerinum	94.32	493	28	0	1	493	762019	761527	0	756
KR855752.1	VLOF03000014.1	SIX6	radicis-cucumerinum	94.32	493	28	0	1	493	762019	761527	0	756
KR855753.1	VLOF03000014.1	SIX6	radicis-cucumerinum	94.32	493	28	0	1	493	762019	761527	0	756
KR855754.1	VLOF03000014.1	SIX6	radicis-cucumerinum	94.32	493	28	0	1	493	762019	761527	0	756
KR855755.1	VLOF03000014.1	SIX6	radicis-cucumerinum	94.32	493	28	0	1	493	762019	761527	0	756
KR855756.1	VLOF03000014.1	SIX6	niveum	94.32	493	28	0	1	493	762019	761527	0	756
KR855757.1	VLOF03000014.1	SIX6	cucumerinum	93.306	493	33	0	1	493	762019	761527	0	728
KR855758.1	VLOF03000014.1	SIX6	cucumerinum	93.306	493	33	0	1	493	762019	761527	0	728
KR855759.1	VLOF03000014.1	SIX6	cucumerinum	93.306	493	33	0	1	493	762019	761527	0	728
KR855760.1	VLOF03000014.1	SIX6	cucumerinum	93.306	493	33	0	1	493	762019	761527	0	728
KR855761.1	VLOF03000014.1	SIX6	cucumerinum	93.306	493	33	0	1	493	762019	761527	0	728
KR855762.1	VLOF03000014.1	SIX6	cucumerinum	93.306	493	33	0	1	493	762019	761527	0	728
KR855763.1	VLOF03000014.1	SIX6	cucumerinum	93.306	493	33	0	1	493	762019	761527	0	728
KR855764.1	VLOF03000014.1	SIX6	cucumerinum	93.306	493	33	0	1	493	762019	761527	0	728
KR855765.1	VLOF03000014.1	SIX6	cucumerinum	93.306	493	33	0	1	493	762019	761527	0	728
KR855766.1	VLOF03000014.1	SIX6	cucumerinum	93.306	493	33	0	1	493	762019	761527	0	728
KR855767.1	VLOF03000014.1	SIX6	cucumerinum	93.306	493	33	0	1	493	762019	761527	0	728
KR855768.1	VLOF03000014.1	SIX6	cucumerinum	93.306	493	33	0	1	493	762019	761527	0	728
KR855769.1	VLOF03000014.1	SIX6	cucumerinum	93.306	493	33	0	1	493	762019	761527	0	728
KR855770.1	VLOF03000014.1	SIX6	cucumerinum	93.306	493	33	0	1	493	762019	761527	0	728
KR855771.1	VLOF03000014.1	SIX6	pisi	92.089	493	39	0	1	493	762019	761527	0	708
KR855772.1	VLOF03000014.1	SIX6	pisi	92.089	493	39	0	1	493	762019	761527	0	704
KR855773.1	VLOF03000014.1	SIX6	pisi	92.292	493	38	0	1	493	762019	761527	0	712
KR855774.1	VLOF03000014.1	SIX6	pisi	92.292	493	38	0	1	493	762019	761527	0	712
KR855775.1	VLOF03000014.1	SIX6	pisi	92.292	493	38	0	1	493	762019	761527	0	712
KR855776.1	VLOF03000014.1	SIX6	pisi	92.292	493	38	0	1	493	762019	761527	0	713
KR855777.1	VLOF03000014.1	SIX6	pisi	92.495	493	37	0	1	493	762019	761527	0	712
KR855778.1	VLOF03000014.1	SIX6	pisi	92.495	493	37	0	1	493	762019	761527	0	715
KR855779.1	VLOF03000014.1	SIX6	pisi	92.698	493	36	0	1	493	762019	761527	0	715
KR855780.1	VLOF03000014.1	SIX6	passiflorae	95.132	493	24	0	1	493	762019	761527	0	778
KR855781.1	VLOF03000014.1	SIX6	passiflorae	95.132	493	24	0	1	493	762019	761527	0	778
KR855782.1	VLOF03000014.1	SIX6	passiflorae	95.132	493	24	0	1	493	762019	761527	0	778
KR855783.1	VLOF03000014.1	SIX6	0	93.306	493	33	0	1	493	762019	761527	0	730
KR855784.1	VLOF03000014.1	SIX6	0	93.103	493	34	0	1	493	762019	761527	0	728
KR855785.1	VLOF03000014.1	SIX6	lycopersici	100	493	0	0	1	493	762019	761527	0	911
KR855786.1	VLOF03000014.1	SIX6	lycopersici	100	493	0	0	1	493	762019	761527	0	911
KR855787.1	VLOF03000014.1	SIX6	vasinfectum	91.901	284	23	0	207	490	761810	761527	3.99e-110	398
KR855788.1	VLOF03000014.1	SIX6	vasinfectum	91.901	284	23	0	207	490	761810	761527	3.99e-110	398
KR855789.1	VLOF03000014.1	SIX6	vasinfectum	91.901	284	23	0	207	490	761810	761527	3.99e-110	398
KR855790.1	VLOF03000014.1	SIX6	vasinfectum	91.901	284	23	0	207	490	761810	761527	3.99e-110	398
KR855791.1	VLOF03000014.1	SIX6	vasinfectum	91.901	284	23	0	207	490	761810	761527	3.99e-110	398
KP681649.1	VLOF03000014.1	Six6	0	100	473	0	0	1	473	762003	761531	0	874
KP681650.1	VLOF03000014.1	Six6	0	100	473	0	0	1	473	762003	761531	0	874
KP681651.1	VLOF03000014.1	Six6	0	100	473	0	0	1	473	762003	761531	0	874
KP681652.1	VLOF03000014.1	Six6	0	100	473	0	0	1	473	762003	761531	0	874
KP681653.1	VLOF03000014.1	Six6	0	100	473	0	0	1	473	762003	761531	0	874
KP681654.1	VLOF03000014.1	Six6	0	100	473	0	0	1	473	762003	761531	0	874
KP681655.1	VLOF03000014.1	Six6	0	100	473	0	0	1	473	762003	761531	0	874
KP681656.1	VLOF03000014.1	Six6	0	100	473	0	0	1	473	762003	761531	0	874
KP681657.1	VLOF03000014.1	Six6	0	100	473	0	0	1	473	762003	761531	0	874
KP681658.1	VLOF03000014.1	Six6	0	100	473	0	0	1	473	762003	761531	0	874
KP681659.1	VLOF03000014.1	Six6	0	98.732	473	6	0	1	473	762003	761531	0	841
KP681660.1	VLOF03000014.1	Six6	0	100	473	0	0	1	473	762003	761531	0	874
KP681661.1	VLOF03000014.1	Six6	0	100	473	0	0	1	473	762003	761531	0	874
KP964967.1	VLOF03000014.1	SIX6	phaseoli	100	738	0	0	1	738	762151	761414	0	1363
KX435009.1	VLOF03000014.1	SIX7	cubense	89.893	653	58	5	1	645	1288730	1289382	0	833
KX435010.1	VLOF03000014.1	SIX7	cubense	89.893	653	58	5	1	645	1288730	1289382	0	833
KX435050.1	VLOF03000014.1	SIX7	zingiberi	93.109	653	37	5	1	645	1288730	1289382	0	950
MH743156.1	VLOF03000014.1	SIX7	canariensis	93.262	653	39	4	1	648	1288730	1289382	0	957
MH743157.1	VLOF03000014.1	SIX7	canariensis	89.803	559	53	2	1	555	1288730	1289288	0	713
MH743158.1	VLOF03000014.1	SIX7	canariensis	93.262	653	39	4	1	648	1288730	1289382	0	957
MH743159.1	VLOF03000014.1	SIX7	canariensis	93.262	653	39	4	1	648	1288730	1289382	0	957
MH743160.1	VLOF03000014.1	SIX7	canariensis	89.803	559	53	2	1	555	1288730	1289288	0	713
MH743161.1	VLOF03000014.1	SIX7	canariensis	93.262	653	39	4	1	648	1288730	1289382	0	957
MH743162.1	VLOF03000014.1	SIX7	canariensis	93.262	653	39	4	1	648	1288730	1289382	0	957
MH743163.1	VLOF03000014.1	SIX7	canariensis	93.262	653	39	4	1	648	1288730	1289382	0	957
MH743164.1	VLOF03000014.1	SIX7	canariensis	92.956	653	41	4	1	648	1288730	1289382	0	946
MH743165.1	VLOF03000014.1	SIX7	canariensis	93.262	653	39	4	1	648	1288730	1289382	0	957
MH743166.1	VLOF03000014.1	SIX7	canariensis	93.262	653	39	4	1	648	1288730	1289382	0	957
MH743167.1	VLOF03000014.1	SIX7	canariensis	89.803	559	53	2	1	555	1288730	1289288	0	713
MH743168.1	VLOF03000014.1	SIX7	canariensis	93.262	653	39	4	1	648	1288730	1289382	0	957
MH743169.1	VLOF03000014.1	SIX7	canariensis	93.262	653	39	4	1	648	1288730	1289382	0	957
MH743170.1	VLOF03000014.1	SIX7	canariensis	93.262	653	39	4	1	648	1288730	1289382	0	957
MH743171.1	VLOF03000014.1	SIX7	canariensis	93.262	653	39	4	1	648	1288730	1289382	0	957
MH743172.1	VLOF03000014.1	SIX7	canariensis	93.262	653	39	4	1	648	1288730	1289382	0	957
MH743173.1	VLOF03000014.1	SIX7	canariensis	93.262	653	39	4	1	648	1288730	1289382	0	957
MH743174.1	VLOF03000014.1	SIX7	canariensis	93.262	653	39	4	1	648	1288730	1289382	0	957
MH743175.1	VLOF03000014.1	SIX7	canariensis	93.262	653	39	4	1	648	1288730	1289382	0	957
MH743176.1	VLOF03000014.1	SIX7	canariensis	93.262	653	39	4	1	648	1288730	1289382	0	957
MH743177.1	VLOF03000014.1	SIX7	canariensis	93.262	653	39	4	1	648	1288730	1289382	0	957
MH743178.1	VLOF03000014.1	SIX7	canariensis	93.262	653	39	4	1	648	1288730	1289382	0	957
MH743179.1	VLOF03000014.1	SIX7	canariensis	93.262	653	39	4	1	648	1288730	1289382	0	957
MH743180.1	VLOF03000014.1	SIX7	canariensis	93.262	653	39	4	1	648	1288730	1289382	0	957
MH743181.1	VLOF03000014.1	SIX7	canariensis	93.109	653	40	4	1	648	1288730	1289382	0	953
MH743182.1	VLOF03000014.1	SIX7	canariensis	93.262	653	39	4	1	648	1288730	1289382	0	957
MH743183.1	VLOF03000014.1	SIX7	canariensis	93.262	653	39	4	1	648	1288730	1289382	0	957
MH743184.1	VLOF03000014.1	SIX7	canariensis	93.262	653	39	4	1	648	1288730	1289382	0	957
MH743185.1	VLOF03000014.1	SIX7	canariensis	93.262	653	39	4	1	648	1288730	1289382	0	957
MH743186.1	VLOF03000014.1	SIX7	canariensis	93.262	653	39	4	1	648	1288730	1289382	0	957
MH764405.1	VLOF03000014.1	SIX7	lycopersici	100	672	0	0	1	672	1288730	1289401	0	1242
MN078961.1	VLOF03000014.1	SIX7	narcissi	93.333	795	41	6	1	791	1288693	1289479	0	1164
MN417210.1	VLOF03000014.1	SIX7	sesami	90.559	519	46	2	1	516	1288730	1289248	0	684
MK906617.1	VLOF03000014.1	SIX7	0	100	834	0	0	1	834	1288650	1289483	0	1541
MK906618.1	VLOF03000014.1	SIX7	0	100	836	0	0	1	836	1288648	1289483	0	1544
MK906619.1	VLOF03000014.1	SIX7	0	100	834	0	0	1	834	1288650	1289483	0	1541
MK906620.1	VLOF03000014.1	SIX7	0	91.572	795	52	6	1	789	1288669	1289454	0	1083
MK906621.1	VLOF03000014.1	SIX7	0	91.572	795	52	6	1	789	1288669	1289454	0	1083
MK906622.1	VLOF03000014.1	SIX7	0	91.542	804	52	7	1	798	1288669	1289462	0	1094
MK906623.1	VLOF03000014.1	SIX7	0	91.572	795	52	6	1	789	1288669	1289454	0	1083
MT710729.1	VLOF03000014.1	SIX7	pisi	94.9	647	26	5	1	642	1288730	1289374	0	1005
MW076711.1	VLOF03000014.1	SIX7	0	97.059	68	2	0	2	69	1288918	1288985	4.55e-26	115
MW076714.1	VLOF03000014.1	SIX7	0	97.101	69	2	0	3	71	1288918	1288986	1.32e-26	117
MW076720.1	VLOF03000014.1	SIX7	0	96.923	65	2	0	1	65	1288921	1288985	1.94e-24	110
MW076722.1	VLOF03000014.1	SIX7	0	97.101	69	2	0	2	70	1288918	1288986	1.29e-26	117
MW076726.1	VLOF03000014.1	SIX7	0	97.101	69	2	0	3	71	1288918	1288986	1.32e-26	117
MW076728.1	VLOF03000014.1	SIX7	0	97.059	68	2	0	3	70	1288918	1288985	4.65e-26	115
MW076729.1	VLOF03000014.1	SIX7	0	95.385	65	3	0	1	65	1288922	1288986	9.01e-23	104
MW076730.1	VLOF03000014.1	SIX7	0	96.923	65	2	0	1	65	1288921	1288985	1.94e-24	110
MW076731.1	VLOF03000014.1	SIX7	0	97.101	69	2	0	2	70	1288918	1288986	1.29e-26	117
MW076733.1	VLOF03000014.1	SIX7	0	96.97	66	2	0	1	66	1288921	1288986	5.51e-25	111
MW076734.1	VLOF03000014.1	SIX7	0	96.875	64	2	0	1	64	1288922	1288985	6.8e-24	108
MW076735.1	VLOF03000014.1	SIX7	0	96.923	65	2	0	1	65	1288921	1288985	1.94e-24	110
MW076736.1	VLOF03000014.1	SIX7	0	96.875	64	2	0	1	64	1288922	1288985	6.8e-24	108
MW076737.1	VLOF03000014.1	SIX7	0	96.97	66	2	0	1	66	1288921	1288986	5.51e-25	111
MW076738.1	VLOF03000014.1	SIX7	0	96.97	66	2	0	1	66	1288921	1288986	5.51e-25	111
MW076739.1	VLOF03000014.1	SIX7	0	96.97	66	2	0	1	66	1288921	1288986	5.51e-25	111
MW076740.1	VLOF03000014.1	SIX7	0	96.923	65	2	0	1	65	1288922	1288986	1.94e-24	110
MW076741.1	VLOF03000014.1	SIX7	0	96.923	65	2	0	1	65	1288922	1288986	1.94e-24	110
MW076743.1	VLOF03000014.1	SIX7	0	97.101	69	2	0	3	71	1288918	1288986	1.32e-26	117
MW160865.1	VLOF03000014.1	SIX7	physali	99.389	491	3	0	1	491	1288739	1289229	0	891
MW160881.1	VLOF03000014.1	SIX7	physali	99.389	491	3	0	1	491	1288739	1289229	0	891
MW160897.1	VLOF03000014.1	SIX7	physali	99.389	491	3	0	1	491	1288739	1289229	0	891
GQ268954.1	VLOF03000014.1	SIX7	lycopersici	100	663	0	0	1	663	1288730	1289392	0	1225
GQ268960.1	VLOF03000014.1	SIX7	lilii	92.049	654	43	6	1	646	1288730	1289382	0	911
JF957139.1	VLOF03000014.1	SIX7	cubense	89.892	554	50	3	1	548	1288802	1289355	0	708
JF957140.1	VLOF03000014.1	SIX7	cubense	89.892	554	50	3	1	548	1288802	1289355	0	708
JF957141.1	VLOF03000014.1	SIX7	cubense	89.892	554	50	3	1	548	1288802	1289355	0	708
JF957142.1	VLOF03000014.1	SIX7	cubense	89.892	554	50	3	1	548	1288802	1289355	0	708
KM047039.1	VLOF03000014.1	SIX7	0	100	663	0	0	1	663	1288730	1289392	0	1225
KM047040.1	VLOF03000014.1	SIX7	0	100	663	0	0	1	663	1288730	1289392	0	1225
KM047041.1	VLOF03000014.1	SIX7	0	100	663	0	0	1	663	1288730	1289392	0	1225
KM893923.1	VLOF03000014.1	SIX7	cubense	89.893	653	58	5	1	645	1288730	1289382	0	833
KM893924.1	VLOF03000014.1	SIX7	cubense	89.893	653	58	5	1	645	1288730	1289382	0	833
KM893925.1	VLOF03000014.1	SIX7	cubense	89.893	653	58	5	1	645	1288730	1289382	0	833
KM893926.1	VLOF03000014.1	SIX7	cubense	89.893	653	58	5	1	645	1288730	1289382	0	833
KM893927.1	VLOF03000014.1	SIX7	cubense	89.893	653	58	5	1	645	1288730	1289382	0	833
KM893928.1	VLOF03000014.1	SIX7	lini	93.798	645	37	2	1	642	1288730	1289374	0	966
KM893929.1	VLOF03000014.1	SIX7	lini	93.643	645	38	2	1	642	1288730	1289374	0	961
KM893930.1	VLOF03000014.1	SIX7	canariensis	93.262	653	39	4	1	648	1288730	1289382	0	957
KM893931.1	VLOF03000014.1	SIX7	canariensis	93.262	653	39	4	1	648	1288730	1289382	0	957
KM893932.1	VLOF03000014.1	SIX7	canariensis	93.262	653	39	4	1	648	1288730	1289382	0	957
KM893933.1	VLOF03000014.1	SIX7	canariensis	93.262	653	39	4	1	648	1288730	1289382	0	957
KM893934.1	VLOF03000014.1	SIX7	canariensis	93.262	653	39	4	1	648	1288730	1289382	0	957
KM893935.1	VLOF03000014.1	SIX7	canariensis	93.262	653	39	4	1	648	1288730	1289382	0	957
KM893936.1	VLOF03000014.1	SIX7	canariensis	93.262	653	39	4	1	648	1288730	1289382	0	957
KM893937.1	VLOF03000014.1	SIX7	canariensis	93.262	653	39	4	1	648	1288730	1289382	0	957
KM893938.1	VLOF03000014.1	SIX7	canariensis	93.262	653	39	4	1	648	1288730	1289382	0	957
KM893939.1	VLOF03000014.1	SIX7	canariensis	93.262	653	39	4	1	648	1288730	1289382	0	957
KM893940.1	VLOF03000014.1	SIX7	lycopersici	100	660	0	0	1	660	1288730	1289389	0	1219
KM503196.1	VLOF03000014.1	SIX7	cubense	89.755	654	58	6	1	646	1288730	1289382	0	828
KM503197.1	VLOF03000014.1	SIX7	lycopersici	99.698	663	2	0	1	663	1288730	1289392	0	1214
KP964968.1	VLOF03000014.1	SIX7	cepae	91.771	875	54	9	6	874	1288631	1289493	0	1201
KP964969.1	VLOF03000014.1	SIX7	pisi	95.614	798	26	7	1	792	1288693	1289487	0	1271
KP964970.1	VLOF03000014.1	SIX7	dianthi	93.325	794	41	6	1	790	1288693	1289478	0	1162
KP964971.1	VLOF03000014.1	SIX7	narcissi	93.325	794	41	6	1	790	1288693	1289478	0	1162
KP964972.1	VLOF03000014.1	SIX7	narcissi	93.325	794	41	6	1	790	1288693	1289478	0	1162
KP964973.1	VLOF03000014.1	SIX7	0	80.874	366	57	9	1	358	1288802	1289162	1.42e-73	276
KX435033.1	VLOF03000014.1	SIX8	medicaginis	97.318	522	14	0	1	522	1231034	1230513	0	887
KX435039.1	VLOF03000014.1	SIX8	niveum	85.167	418	54	7	7	421	1231028	1230616	2.54e-117	422
KX435040.1	VLOF03000014.1	SIX8	niveum	84.928	418	55	7	7	421	1231028	1230616	1.18e-115	416
KX435046.1	VLOF03000014.1	SIX8	passiflorae	96.552	522	18	0	1	522	1231034	1230513	0	865
KY296402.1	VLOF03000014.1	SIX8	0	90.558	233	22	0	1	233	1230770	1230538	1.44e-86	318
MK007490.1	VLOF03000014.1	SIX8	elaeidis	90.749	227	21	0	5	231	1230576	1230802	3.98e-82	303
MK007491.1	VLOF03000014.1	SIX8	elaeidis	93.909	706	43	0	5	710	1230508	1231213	0	1066
MK007492.1	VLOF03000014.1	SIX8	elaeidis	93.75	672	42	0	1	672	1230503	1231174	0	1009
MK007493.1	VLOF03000014.1	SIX8	elaeidis	97	100	3	0	2	101	1230708	1230807	6.37e-42	169
MK007494.1	VLOF03000014.1	SIX8	elaeidis	93.723	701	43	1	4	704	1231169	1230470	0	1050
MK007495.1	VLOF03000014.1	SIX8	elaeidis	93.592	671	42	1	2	672	1230502	1231171	0	1000
MK007496.1	VLOF03000014.1	SIX8	elaeidis	94.228	693	39	1	9	701	1230522	1231213	0	1057
MK007497.1	VLOF03000014.1	SIX8	elaeidis	95.76	566	23	1	1	566	1230611	1231175	0	911
MK007498.1	VLOF03000014.1	SIX8	elaeidis	94.242	660	38	0	1	660	1230554	1231213	0	1009
MK007499.1	VLOF03000014.1	SIX8	elaeidis	93.567	684	44	0	1	684	1231179	1230496	0	1020
MK007500.1	VLOF03000014.1	SIX8	elaeidis	93.723	701	43	1	4	704	1231169	1230470	0	1050
MH636910.1	VLOF03000014.1	SIX8	palmarum	89.831	236	24	0	1	236	1230758	1230523	4.1e-82	303
MH636911.1	VLOF03000014.1	SIX8	palmarum	89.831	236	24	0	1	236	1230758	1230523	4.1e-82	303
MH636912.1	VLOF03000014.1	SIX8	palmarum	89.831	236	24	0	1	236	1230758	1230523	4.1e-82	303
MH636913.1	VLOF03000014.1	SIX8	palmarum	89.831	236	24	0	1	236	1230758	1230523	4.1e-82	303
MH636914.1	VLOF03000014.1	SIX8	palmarum	89.831	236	24	0	1	236	1230758	1230523	4.1e-82	303
MH636915.1	VLOF03000014.1	SIX8	palmarum	89.831	236	24	0	1	236	1230758	1230523	4.1e-82	303
MH636916.1	VLOF03000014.1	SIX8	palmarum	89.831	236	24	0	1	236	1230758	1230523	4.1e-82	303
MH636917.1	VLOF03000014.1	SIX8	palmarum	89.831	236	24	0	1	236	1230758	1230523	4.1e-82	303
MH636918.1	VLOF03000014.1	SIX8	palmarum	89.831	236	24	0	1	236	1230758	1230523	4.1e-82	303
MH636919.1	VLOF03000014.1	SIX8	palmarum	89.831	236	24	0	1	236	1230758	1230523	4.1e-82	303
MH636920.1	VLOF03000014.1	SIX8	palmarum	89.831	236	24	0	1	236	1230758	1230523	4.1e-82	303
MH636921.1	VLOF03000014.1	SIX8	palmarum	89.831	236	24	0	1	236	1230758	1230523	4.1e-82	303
MH636922.1	VLOF03000014.1	SIX8	palmarum	89.831	236	24	0	1	236	1230758	1230523	4.1e-82	303
MH636923.1	VLOF03000014.1	SIX8	palmarum	89.831	236	24	0	1	236	1230758	1230523	4.1e-82	303
MH636924.1	VLOF03000014.1	SIX8	palmarum	89.831	236	24	0	1	236	1230758	1230523	4.1e-82	303
MH636925.1	VLOF03000014.1	SIX8	palmarum	89.831	236	24	0	1	236	1230758	1230523	4.1e-82	303
MH636926.1	VLOF03000014.1	SIX8	palmarum	89.831	236	24	0	1	236	1230758	1230523	4.1e-82	303
MH636927.1	VLOF03000014.1	SIX8	palmarum	89.831	236	24	0	1	236	1230758	1230523	4.1e-82	303
MH636928.1	VLOF03000014.1	SIX8	palmarum	89.831	236	24	0	1	236	1230758	1230523	4.1e-82	303
MH636929.1	VLOF03000014.1	SIX8	palmarum	89.831	236	24	0	1	236	1230758	1230523	4.1e-82	303
MH636930.1	VLOF03000014.1	SIX8	palmarum	89.831	236	24	0	1	236	1230758	1230523	4.1e-82	303
MH636931.1	VLOF03000014.1	SIX8	palmarum	89.831	236	24	0	1	236	1230758	1230523	4.1e-82	303
MH636932.1	VLOF03000014.1	SIX8	palmarum	89.831	236	24	0	1	236	1230758	1230523	4.1e-82	303
MH636933.1	VLOF03000014.1	SIX8	palmarum	89.831	236	24	0	1	236	1230758	1230523	4.1e-82	303
MH636934.1	VLOF03000014.1	SIX8	palmarum	89.831	236	24	0	1	236	1230758	1230523	4.1e-82	303
MH636935.1	VLOF03000014.1	SIX8	palmarum	89.831	236	24	0	1	236	1230758	1230523	4.1e-82	303
MH636936.1	VLOF03000014.1	SIX8	palmarum	89.831	236	24	0	1	236	1230758	1230523	4.1e-82	303
MH636937.1	VLOF03000014.1	SIX8	palmarum	89.831	236	24	0	1	236	1230758	1230523	4.1e-82	303
MH636938.1	VLOF03000014.1	SIX8	palmarum	89.831	236	24	0	1	236	1230758	1230523	4.1e-82	303
MH636939.1	VLOF03000014.1	SIX8	palmarum	89.831	236	24	0	1	236	1230758	1230523	4.1e-82	303
MH636940.1	VLOF03000014.1	SIX8	palmarum	89.831	236	24	0	1	236	1230758	1230523	4.1e-82	303
MH636941.1	VLOF03000014.1	SIX8	palmarum	89.831	236	24	0	1	236	1230758	1230523	4.1e-82	303
MH636942.1	VLOF03000014.1	SIX8	palmarum	89.831	236	24	0	1	236	1230758	1230523	4.1e-82	303
MH764406.1	VLOF03000014.1	SIX8	lycopersici	100	236	0	0	1	236	1230758	1230523	3.87e-122	436
MN417222.1	VLOF03000014.1	SIX8	0	91.667	516	41	1	1	516	1231034	1230521	0	713
MK906624.1	VLOF03000014.1	SIX8	0	100	236	0	0	1	236	1230758	1230523	3.87e-122	436
MK906625.1	VLOF03000014.1	SIX8	0	100	221	0	0	1	221	1230758	1230538	7.81e-114	409
MK906626.1	VLOF03000014.1	SIX8	0	100	232	0	0	1	232	1230771	1230540	6.33e-120	429
MK906627.1	VLOF03000014.1	SIX8	0	92	250	20	0	2	251	1230772	1230523	1.55e-96	351
MK906628.1	VLOF03000014.1	SIX8	0	91.632	239	20	0	1	239	1230761	1230523	1.91e-90	331
MK906629.1	VLOF03000014.1	SIX8	0	92	250	20	0	3	252	1230772	1230523	1.55e-96	351
MK906630.1	VLOF03000014.1	SIX8	0	91.561	237	20	0	1	237	1230771	1230535	2.43e-89	327
MK906631.1	VLOF03000014.1	SIX8	0	91.968	249	20	0	1	249	1230771	1230523	5.48e-96	350
MK906632.1	VLOF03000014.1	SIX8	0	91.968	249	20	0	1	249	1230771	1230523	5.48e-96	350
MK906633.1	VLOF03000014.1	SIX8	0	91.968	249	20	0	1	249	1230771	1230523	5.48e-96	350
MK906634.1	VLOF03000014.1	SIX8	0	91.968	249	20	0	1	249	1230771	1230523	5.48e-96	350
MK906635.1	VLOF03000014.1	SIX8	0	91.968	249	20	0	1	249	1230771	1230523	5.48e-96	350
MK906636.1	VLOF03000014.1	SIX8	0	91.968	249	20	0	1	249	1230771	1230523	5.48e-96	350
MK906637.1	VLOF03000014.1	SIX8	0	91.968	249	20	0	1	249	1230771	1230523	5.48e-96	350
MK906638.1	VLOF03000014.1	SIX8	0	91.968	249	20	0	1	249	1230771	1230523	5.48e-96	350
MK906639.1	VLOF03000014.1	SIX8	0	91.968	249	20	0	1	249	1230771	1230523	5.48e-96	350
MK906640.1	VLOF03000014.1	SIX8	0	91.525	236	20	0	1	236	1230771	1230536	8.71e-89	326
MK906641.1	VLOF03000014.1	SIX8	0	92	250	20	0	2	251	1230772	1230523	1.55e-96	351
MK906642.1	VLOF03000014.1	SIX8	0	91.968	249	20	0	1	249	1230771	1230523	5.48e-96	350
MK906643.1	VLOF03000014.1	SIX8	0	92	250	20	0	3	252	1230772	1230523	1.56e-96	351
MK906644.1	VLOF03000014.1	SIX8	0	92	250	20	0	3	252	1230772	1230523	1.55e-96	351
MK906645.1	VLOF03000014.1	SIX8	0	91.968	249	20	0	2	250	1230772	1230524	5.51e-96	350
MK906646.1	VLOF03000014.1	SIX8	0	91.453	234	20	0	1	234	1230771	1230538	1.12e-87	322
MK906647.1	VLOF03000014.1	SIX8	0	92	250	20	0	2	251	1230772	1230523	1.56e-96	351
MK906648.1	VLOF03000014.1	SIX8	0	95.582	249	11	0	3	251	1230772	1230524	5.42e-111	399
MK906649.1	VLOF03000014.1	SIX8	0	95.6	250	11	0	3	252	1230772	1230523	1.52e-111	401
MK906650.1	VLOF03000014.1	SIX8	0	95.6	250	11	0	2	251	1230772	1230523	1.51e-111	401
MK906651.1	VLOF03000014.1	SIX8	0	95.6	250	11	0	2	251	1230772	1230523	1.51e-111	401
MK906652.1	VLOF03000014.1	SIX8	0	95.6	250	11	0	2	251	1230772	1230523	1.51e-111	401
MK906653.1	VLOF03000014.1	SIX8	0	95.6	250	11	0	2	251	1230772	1230523	1.51e-111	401
MK906654.1	VLOF03000014.1	SIX8	0	95.6	250	11	0	2	251	1230772	1230523	1.51e-111	401
MK906655.1	VLOF03000014.1	SIX8	0	94.378	249	14	0	1	249	1230771	1230523	5.41e-106	383
MK906656.1	VLOF03000014.1	SIX8	0	94.378	249	14	0	1	249	1230771	1230523	5.41e-106	383
MK906657.1	VLOF03000014.1	SIX8	0	95.984	249	10	0	1	249	1230771	1230523	1.15e-112	405
MW076746.1	VLOF03000014.1	SIX8	0	94.068	118	5	1	1	118	1230956	1230841	3.25e-45	180
MW076747.1	VLOF03000014.1	SIX8	0	94.215	121	5	1	1	121	1230959	1230841	7.2e-47	185
MW076751.1	VLOF03000014.1	SIX8	0	94.215	121	5	1	1	121	1230959	1230841	7.2e-47	185
MW076752.1	VLOF03000006.1	SIX8	0	96.639	119	4	0	1	119	3158483	3158601	9.06e-51	198
MW076753.1	VLOF03000014.1	SIX8	0	94.215	121	5	1	1	121	1230959	1230841	7.2e-47	185
MW076754.1	VLOF03000014.1	SIX8	0	94.262	122	5	1	1	122	1230960	1230841	2e-47	187
MW076755.1	VLOF03000014.1	SIX8	0	94.262	122	5	1	1	122	1230960	1230841	2e-47	187
MW076756.1	VLOF03000014.1	SIX8	0	94.215	121	5	1	1	121	1230959	1230841	7.2e-47	185
MW076757.1	VLOF03000014.1	SIX8	0	94.167	120	5	1	1	120	1230958	1230841	2.56e-46	183
MW076758.1	VLOF03000014.1	SIX8	0	94.262	122	5	1	1	122	1230960	1230841	2e-47	187
MW076759.1	VLOF03000014.1	SIX8	0	94.167	120	5	1	1	120	1230958	1230841	2.54e-46	183
MW076760.1	VLOF03000014.1	SIX8	0	94.215	121	5	1	1	121	1230959	1230841	7.2e-47	185
MW076761.1	VLOF03000014.1	SIX8	0	94.215	121	5	1	1	121	1230959	1230841	7.2e-47	185
MW076762.1	VLOF03000014.1	SIX8	0	94.215	121	5	1	1	121	1230959	1230841	7.2e-47	185
MW076763.1	VLOF03000014.1	SIX8	0	94.215	121	5	1	1	121	1230959	1230841	7.2e-47	185
MW076764.1	VLOF03000014.1	SIX8	0	94.215	121	5	1	1	121	1230959	1230841	7.2e-47	185
KP964974.1	VLOF03000014.1	SIX8	phaseoli	94.554	202	11	0	1	202	1230724	1230523	5.69e-85	313
MN417211.1	VLOF03000014.1	SIX8a1	sesami	92.871	519	35	1	1	519	1231034	1230518	0	752
MN417212.1	VLOF03000014.1	SIX8a2	sesami	94.38	516	29	0	1	516	1231034	1230519	0	793
MN417213.1	VLOF03000014.1	SIX8a3	sesami	95.785	522	22	0	1	522	1231034	1230513	0	843
MN417214.1	VLOF03000014.1	SIX8a4	sesami	93.834	519	30	1	1	519	1231034	1230518	0	780
MN417215.1	VLOF03000014.1	SIX8b	sesami	84.892	417	57	5	7	421	1231028	1230616	1.18e-115	416
KX435041.1	VLOF03000014.1	SIX9	niveum	91.884	345	28	0	1	345	605124	604780	7.39e-136	483
KX435047.1	VLOF03000014.1	SIX9	passiflorae	94.22	346	18	2	1	345	605124	604780	3.37e-149	527
MH764407.1	VLOF03000014.1	SIX9	lycopersici	100	255	0	0	1	255	605080	604826	1.15e-132	472
MH230159.1	VLOF03000014.1	SIX9	passiflorae	93.514	370	22	2	9	377	605131	604763	7.9e-156	549
MK906658.1	VLOF03000014.1	SIX9	0	100	431	0	0	1	431	605169	604739	0	797
MK906659.1	VLOF03000014.1	SIX9	0	100	431	0	0	1	431	605169	604739	0	797
MK906660.1	VLOF03000014.1	SIX9	0	100	381	0	0	1	381	605169	604789	0	704
KR855722.1	VLOF03000014.1	SIX9	passiflorae	92.969	256	16	2	1	255	605080	604826	1.2e-102	372
KR855723.1	VLOF03000014.1	SIX9	passiflorae	92.969	256	16	2	1	255	605080	604826	1.2e-102	372
KR855724.1	VLOF03000014.1	SIX9	passiflorae	92.969	256	16	2	1	255	605080	604826	1.2e-102	372
KR855725.1	VLOF03000014.1	SIX9	niveum	90.119	253	25	0	1	253	605080	604828	7.33e-90	329
KR855726.1	VLOF03000014.1	SIX9	niveum	90.119	253	25	0	1	253	605080	604828	7.33e-90	329
KR855727.1	VLOF03000014.1	SIX9	niveum	90.119	253	25	0	1	253	605080	604828	7.33e-90	329
KR855728.1	VLOF03000014.1	SIX9	niveum	90.119	253	25	0	1	253	605080	604828	7.33e-90	329
KR855729.1	VLOF03000014.1	SIX9	niveum	89.723	253	26	0	1	253	605080	604828	3.41e-88	324
KR855730.1	VLOF03000014.1	SIX9	lycopersici	100	255	0	0	1	255	605080	604826	1.15e-132	472
KR855731.1	VLOF03000014.1	SIX9	lycopersici	100	255	0	0	1	255	605080	604826	1.15e-132	472
KR855732.1	VLOF03000014.1	SIX9	0	93.333	255	15	1	1	253	605080	604826	9.21e-104	375
KR855733.1	VLOF03000014.1	SIX9	0	92.941	255	16	1	1	253	605080	604826	4.28e-102	370
KR855734.1	VLOF03000014.1	SIX9	0	93.333	255	15	1	1	253	605080	604826	2.56e-104	377
KX435048.1	VLOF03000014.1	SIX9b	passiflorae	94.286	70	4	0	1	70	605124	605055	7.77e-24	108

## Sheet: VCG0120
query acc.ver	subject acc.ver	Class	f.sp.	% identity	alignment length	mismatches	gap opens	q. start	q. end	s. start	s. end	evalue	bit score
LT160066.1	JAEMVV010000015.1	SIX6	niveum	89.791	1293	129	3	1	1290	1446931	1445639	0	1653
LT160066.1	JAEMVV010000015.1	SIX6	niveum	90.24	1291	121	4	1	1289	798830	797543	0	1681			Row Labels	Count of Class	Average of % identity	Min of s. start	Max of s. end	Max of q. end	Average of mismatches	Average of gap opens
LT160066.1	JAEMVV010000015.1	SIX6	niveum	90.388	1290	121	2	1	1289	244303	245590	0	1692			cubense	201	90.5068	1230722	4589376	942	41.4179	4.06468
LT160066.1	JAEMVV010000015.1	SIX6	niveum	90.388	1290	121	2	1	1289	619449	620736	0	1692			SIX1	45	87.189	1474160	1475014	840	64.7556	15.4
LT160066.1	JAEMVV010000015.1	SIX6	niveum	91.479	1291	106	3	1	1289	375157	376445	0	1772			JAEMVV010000014.1	45	87.189	1474160	1475014	840	64.7556	15.4
LT160066.1	JAEMVV010000015.1	SIX6	niveum	91.479	1291	106	3	1	1289	751633	752921	0	1772			SIX10	1	94.423	1284700	1284181	520	29	0
KX434991.1	JAEMVV010000014.1	SIX1	cubense	85.829	868	76	19	1	834	1474160	1475014	0	878			CM028826.1	1	94.423	1284700	1284181	520	29	0
KX434992.1	JAEMVV010000014.1	SIX1	cubense	85.369	868	80	18	1	834	1474160	1475014	0	856			SIX13	60	89.6941	4492791	4589376	942	37.8333	0.0666667
KX434993.1	JAEMVV010000014.1	SIX1	cubense	85.352	867	82	16	1	834	1474160	1475014	0	856			JAEMVV010000006.1	60	89.6941	4492791	4589376	942	37.8333	0.0666667
KX434994.1	JAEMVV010000014.1	SIX1	cubense	85.665	865	79	17	1	832	1474160	1475012	0	869			SIX1f	1	86.404	1474160	1474832	652	50	15
KX434995.1	JAEMVV010000014.1	SIX1	cubense	86.147	859	76	15	1	827	1474160	1475007	0	887			JAEMVV010000014.1	1	86.404	1474160	1474832	652	50	15
KX434996.1	JAEMVV010000014.1	SIX1	cubense	85.565	859	81	15	1	827	1474160	1475007	0	859			SIX3	2	99.797	1362750	1363241	492	1	0
KX434997.1	JAEMVV010000014.1	SIX1	cubense	87.194	859	67	15	1	827	1474160	1475007	0	937			JAEMVV010000014.1	2	99.797	1362750	1363241	492	1	0
KX434998.1	JAEMVV010000014.1	SIX1	cubense	83.45	858	97	16	1	816	1474160	1475014	0	756			SIX7	12	96.7698	1288728	1289395	663	13.8333	3.08333
KX434999.1	JAEMVV010000014.1	SIX1	cubense	80.417	863	138	21	1	840	1474160	1475014	2.27e-179	628			JAEMVV010000014.1	12	96.7698	1288728	1289395	663	13.8333	3.08333
KX435009.1	JAEMVV010000014.1	SIX7	cubense	97.081	651	13	3	1	645	1288728	1289378	0	1092			SIX8	80	91.8132	1230722	1826461	516	36.175	0.85
KX435010.1	JAEMVV010000014.1	SIX7	cubense	96.928	651	14	3	1	645	1288728	1289378	0	1086			JAEMVV010000014.1	80	91.8132	1230722	1826461	516	36.175	0.85
KX435011.1	JAEMVV010000014.1	SIX8	cubense	91.667	516	41	1	1	516	1231032	1230519	0	713			lycopersici	41	97.5652	33377	1826407	2805	11.0976	0.317073
KX435011.1	JAEMVV010000014.1	SIX8	cubense	91.667	516	41	1	1	516	1826918	1826405	0	713			SIX1	6	96.3053	1474160	1475014	855	19	0
KX435012.1	JAEMVV010000014.1	SIX8	cubense	91.667	516	41	1	1	516	1231032	1230519	0	713			JAEMVV010000014.1	6	96.3053	1474160	1475014	855	19	0
KX435012.1	JAEMVV010000014.1	SIX8	cubense	91.667	516	41	1	1	516	1826918	1826405	0	713			SIX10	2	100	1284694	1284186	509	0	0
KX435013.1	JAEMVV010000014.1	SIX8	cubense	91.86	516	40	1	1	516	1231032	1230519	0	719			CM028826.1	2	100	1284694	1284186	509	0	0
KX435013.1	JAEMVV010000014.1	SIX8	cubense	91.86	516	40	1	1	516	1826918	1826405	0	719			SIX12	1	100	1286246	1285923	324	0	0
KX435014.1	JAEMVV010000014.1	SIX8	cubense	93.81	517	28	3	1	516	1231032	1230519	0	774			JAEMVV010000014.1	1	100	1286246	1285923	324	0	0
KX435014.1	JAEMVV010000014.1	SIX8	cubense	93.81	517	28	3	1	516	1826918	1826405	0	774			SIX2	3	99.948	1467382	1466760	699	0	0.333333
KX435018.1	CM028826.1	SIX10	cubense	94.423	520	29	0	1	520	1284700	1284181	0	800			JAEMVV010000014.1	3	99.948	1467382	1466760	699	0	0.333333
KX435019.1	JAEMVV010000006.1	SIX13	cubense	92.675	942	69	0	1	942	4492936	4491995	0	1358			SIX3	7	99.913	1362682	1363279	598	0.428571	0
KX435019.1	JAEMVV010000006.1	SIX13	cubense	92.675	942	69	0	1	942	4588435	4589376	0	1358			JAEMVV010000014.1	7	99.913	1362682	1363279	598	0.428571	0
KX435020.1	JAEMVV010000006.1	SIX13	cubense	92.569	942	70	0	1	942	4492936	4491995	0	1352			SIX4	7	93.4023	33377	1058915	2805	22.1429	0.857143
KX435020.1	JAEMVV010000006.1	SIX13	cubense	92.569	942	70	0	1	942	4588435	4589376	0	1352			JAEMVV010000015.1	5	97.378	89275	1058915	2805	15.6	0
KX435022.1	JAEMVV010000006.1	SIX13	cubense	95.648	942	35	1	1	936	4492936	4491995	0	1507			JAEMVV010000017.1	2	83.463	33377	334575	1884	38.5	3
KX435022.1	JAEMVV010000006.1	SIX13	cubense	95.648	942	35	1	1	936	4588435	4589376	0	1507			SIX5	3	99.8217	1361552	1361030	589	0.333333	0.666667
KX435023.1	JAEMVV010000006.1	SIX13	cubense	95.648	942	35	1	1	936	4492936	4491995	0	1507			JAEMVV010000014.1	3	99.8217	1361552	1361030	589	0.333333	0.666667
KX435023.1	JAEMVV010000006.1	SIX13	cubense	95.648	942	35	1	1	936	4588435	4589376	0	1507			SIX6	3	100	761983	761491	648	0	0
KX435024.1	JAEMVV010000014.1	SIX1f	cubense	86.404	684	50	15	1	652	1474160	1474832	0	708			JAEMVV010000014.1	3	100	761983	761491	648	0	0
KX435025.1	JAEMVV010000014.1	SIX8	cubense	91.957	460	35	1	1	460	1231032	1230575	0	643			SIX7	4	92.4565	1288728	1289404	672	45.5	1
KX435025.1	JAEMVV010000014.1	SIX8	cubense	91.957	460	35	1	1	460	1826918	1826461	0	643			JAEMVV010000014.1	4	92.4565	1288728	1289404	672	45.5	1
KX435029.1	JAEMVV010000006.1	SIX13	fragariae	96.072	942	34	1	1	939	4492936	4491995	0	1531			SIX8	2	100	1230756	1826407	236	0	0
KX435029.1	JAEMVV010000006.1	SIX13	fragariae	96.072	942	34	1	1	939	4588435	4589376	0	1531			JAEMVV010000014.1	2	100	1230756	1826407	236	0	0
KX435030.1	JAEMVV010000014.1	SIX1	medicaginis	79.677	866	142	19	1	843	1474160	1475014	8.33e-169	593			SIX9	3	100	605056	604802	255	0	0
KX435031.1	JAEMVV010000014.1	SIX1	medicaginis	88.25	400	42	4	1	399	1474160	1474555	1.13e-132	473			JAEMVV010000014.1	3	100	605056	604802	255	0	0
KX435033.1	JAEMVV010000014.1	SIX8	medicaginis	97.318	522	14	0	1	522	1231032	1230511	0	887			Grand Total	242	91.7026	33377	4589376	2805	36.281	3.42975
KX435033.1	JAEMVV010000014.1	SIX8	medicaginis	97.318	522	14	0	1	522	1826918	1826397	0	887
KX435034.1	JAEMVV010000006.1	SIX13	medicaginis	94.055	942	56	0	1	942	4492936	4491995	0	1430
KX435034.1	JAEMVV010000006.1	SIX13	medicaginis	94.055	942	56	0	1	942	4588435	4589376	0	1430			Row Labels	Count of f.sp.
KX435035.1	JAEMVV010000006.1	SIX13	medicaginis	94.374	942	53	0	1	942	4492936	4491995	0	1447			SIX8	284
KX435035.1	JAEMVV010000006.1	SIX13	medicaginis	94.374	942	53	0	1	942	4588435	4589376	0	1447			0	104
KX435038.1	JAEMVV010000014.1	SIX6	niveum	94.907	648	33	0	1	648	762089	761442	0	1014			cubense	80
KX435039.1	JAEMVV010000014.1	SIX8	niveum	85.167	418	54	7	7	421	1231026	1230614	2.54e-117	422			palmarum	66
KX435039.1	JAEMVV010000014.1	SIX8	niveum	85.167	418	54	7	7	421	1826912	1826500	2.54e-117	422			elaeidis	22
KX435040.1	JAEMVV010000014.1	SIX8	niveum	84.928	418	55	7	7	421	1231026	1230614	1.18e-115	416			niveum	4
KX435040.1	JAEMVV010000014.1	SIX8	niveum	84.928	418	55	7	7	421	1826912	1826500	1.18e-115	416			passiflorae	2
KX435041.1	JAEMVV010000014.1	SIX9	niveum	91.884	345	28	0	1	345	605100	604756	7.38e-136	483			phaseoli	2
KX435042.1	CM028826.1	SIX11	niveum	96.429	336	9	2	1	336	806988	806656	1.83e-156	551			lycopersici	2
KX435043.1	JAEMVV010000006.1	SIX13	niveum	96.815	942	30	0	1	942	4492936	4491995	0	1574			medicaginis	2
KX435043.1	JAEMVV010000006.1	SIX13	niveum	96.815	942	30	0	1	942	4588435	4589376	0	1574			SIX1	136
KX435044.1	JAEMVV010000006.1	SIX13	niveum	96.815	942	30	0	1	942	4492936	4491995	0	1574			canariensis	47
KX435044.1	JAEMVV010000006.1	SIX13	niveum	96.815	942	30	0	1	942	4588435	4589376	0	1574			cubense	45
KX435045.1	JAEMVV010000014.1	SIX6	passiflorae	95.37	648	30	0	1	648	762089	761442	0	1031			0	23
KX435046.1	JAEMVV010000014.1	SIX8	passiflorae	96.552	522	18	0	1	522	1231032	1230511	0	865			pisi	7
KX435046.1	JAEMVV010000014.1	SIX8	passiflorae	96.552	522	18	0	1	522	1826918	1826397	0	865			lycopersici	6
KX435047.1	JAEMVV010000014.1	SIX9	passiflorae	94.22	346	18	2	1	345	605100	604756	3.36e-149	527			medicaginis	2
KX435048.1	JAEMVV010000014.1	SIX9b	passiflorae	94.286	70	4	0	1	70	605100	605031	7.76e-24	108			apii	2
KX435049.1	CM028826.1	SIX11	passiflorae	97.917	336	4	1	1	336	806988	806656	8.39e-165	579			lini	2
KX435050.1	JAEMVV010000014.1	SIX7	zingiberi	96.313	651	18	3	1	645	1288728	1289378	0	1064			sesami	1
KX435051.1	CM028826.1	SIX10	zingiberi	95	520	26	0	1	520	1284700	1284181	0	817			conglutinans	1
KX435052.1	JAEMVV010000014.1	SIX12	zingiberi	93.215	339	23	0	4	342	1286262	1285924	7.26e-141	499			SIX13	110
KY296398.1	JAEMVV010000014.1	SIX1	cubense	97.312	186	2	2	1	183	1474188	1474373	5.78e-85	313			cubense	60
KY296399.1	JAEMVV010000014.1	SIX3	cubense	99.797	492	1	0	1	492	1362750	1363241	0	904			0	16
KY296400.1	JAEMVV010000014.1	SIX3	cubense	99.797	492	1	0	1	492	1362750	1363241	0	904			pisi	12
KY296401.1	JAEMVV010000014.1	SIX8	cubense	100	233	0	0	1	233	1230768	1230536	1.77e-120	431			physali	8
KY296401.1	JAEMVV010000014.1	SIX8	cubense	100	233	0	0	1	233	1826654	1826422	1.77e-120	431			niveum	4
KY296402.1	JAEMVV010000014.1	SIX8	0	90.558	233	22	0	1	233	1230768	1230536	1.43e-86	318			medicaginis	4
KY296402.1	JAEMVV010000014.1	SIX8	0	90.558	233	22	0	1	233	1826654	1826422	1.43e-86	318			lini	2
KY296403.1	JAEMVV010000014.1	SIX8	cubense	90.987	233	21	0	1	233	1230768	1230536	3.93e-97	353			narcissi	2
KY296403.1	JAEMVV010000014.1	SIX8	cubense	90.987	233	21	0	1	233	1826654	1826422	3.93e-97	353			fragariae	2
KX435021.2	JAEMVV010000006.1	SIX13	cubense	92.994	942	66	0	1	942	4492936	4491995	0	1375			SIX7	102
KX435021.2	JAEMVV010000006.1	SIX13	cubense	92.994	942	66	0	1	942	4588435	4589376	0	1375			canariensis	41
MF314833.1	JAEMVV010000014.1	SIX6	0	98.787	742	8	1	12	752	762122	761381	0	1319			0	30
MF314834.1	JAEMVV010000014.1	SIX6	0	98.423	761	9	3	8	767	762128	761370	0	1336			cubense	12
MF314835.1	JAEMVV010000014.1	SIX6	0	98.785	741	8	1	13	752	762121	761381	0	1317			lycopersici	4
MF314836.1	JAEMVV010000014.1	SIX6	0	98.541	754	8	3	13	765	762122	761371	0	1328			physali	3
MF314837.1	JAEMVV010000014.1	SIX6	0	98.785	741	8	1	11	750	762121	761381	0	1317			narcissi	3
MF314838.1	JAEMVV010000014.1	SIX6	0	98.547	757	9	2	3	757	762131	761375	0	1336			pisi	2
MF314839.1	JAEMVV010000014.1	SIX6	0	98.787	742	8	1	12	752	762122	761381	0	1319			lini	2
MH814710.1	CM028826.1	SIX11	0	99.624	266	1	0	1	266	806942	806677	4.06e-137	486			sesami	1
MH814711.1	CM028826.1	SIX11	0	99.624	266	1	0	1	266	806942	806677	4.06e-137	486			lilii	1
MH814712.1	CM028826.1	SIX11	0	99.624	266	1	0	1	266	806942	806677	4.06e-137	486			zingiberi	1
MH814713.1	CM028826.1	SIX11	0	99.624	266	1	0	1	266	806942	806677	4.06e-137	486			cepae	1
MH814714.1	CM028826.1	SIX11	0	98.872	266	3	0	1	266	806942	806677	8.79e-134	475			dianthi	1
MH814715.1	CM028826.1	SIX11	0	99.624	266	1	0	1	266	806942	806677	4.06e-137	486			SIX6	99
MH814716.1	CM028826.1	SIX11	0	99.624	266	1	0	1	266	806942	806677	4.06e-137	486			0	29
MH814717.1	CM028826.1	SIX11	0	99.624	266	1	0	1	266	806942	806677	4.06e-137	486			pisi	15
MH734307.1	JAEMVV010000014.1	SIX1	cubense	85.055	823	76	19	1	789	1474205	1475014	0	795			cucumerinum	14
MH734308.1	JAEMVV010000014.1	SIX1	cubense	85.055	823	76	19	1	789	1474205	1475014	0	795			niveum	14
MH734309.1	JAEMVV010000014.1	SIX1	cubense	85.055	823	76	19	1	789	1474205	1475014	0	795			radicis-cucumerinum	12
MH734310.1	JAEMVV010000014.1	SIX1	cubense	85.055	823	76	19	1	789	1474205	1475014	0	795			vasinfectum	5
MH734311.1	JAEMVV010000014.1	SIX1	cubense	85.055	823	76	19	1	789	1474205	1475014	0	795			passiflorae	5
MH734312.1	JAEMVV010000014.1	SIX1	cubense	85.055	823	76	19	1	789	1474205	1475014	0	795			lycopersici	3
MH734313.1	JAEMVV010000014.1	SIX1	cubense	85.055	823	76	19	1	789	1474205	1475014	0	795			melonis	1
MH734314.1	JAEMVV010000014.1	SIX1	cubense	85.055	823	76	19	1	789	1474205	1475014	0	795			phaseoli	1
MH734315.1	JAEMVV010000014.1	SIX1	cubense	85.055	823	76	19	1	789	1474205	1475014	0	795			SIX10	73
MH734316.1	JAEMVV010000014.1	SIX1	cubense	85.055	823	76	19	1	789	1474205	1475014	0	795			canariensis	38
MH734317.1	JAEMVV010000014.1	SIX1	cubense	85.055	823	76	19	1	789	1474205	1475014	0	795			0	10
MH734318.1	JAEMVV010000014.1	SIX1	cubense	85.055	823	76	19	1	789	1474205	1475014	0	795			palmarum	7
MH734319.1	JAEMVV010000014.1	SIX1	cubense	85.055	823	76	19	1	789	1474205	1475014	0	795			physali	3
MH734320.1	JAEMVV010000014.1	SIX1	cubense	85.055	823	76	19	1	789	1474205	1475014	0	795			lini	3
MH734321.1	JAEMVV010000014.1	SIX1	cubense	85.055	823	76	19	1	789	1474205	1475014	0	795			narcissi	3
MH734322.1	JAEMVV010000014.1	SIX1	cubense	85.055	823	76	19	1	789	1474205	1475014	0	795			pisi	2
MH734323.1	JAEMVV010000014.1	SIX1	cubense	85.055	823	76	19	1	789	1474205	1475014	0	795			lycopersici	2
MH734324.1	JAEMVV010000014.1	SIX1	cubense	85.055	823	76	19	1	789	1474205	1475014	0	795			sesami	1
MH734325.1	JAEMVV010000014.1	SIX1	cubense	85.055	823	76	19	1	789	1474205	1475014	0	795			cepae	1
MH734326.1	JAEMVV010000014.1	SIX1	cubense	85.055	823	76	19	1	789	1474205	1475014	0	795			zingiberi	1
MH734327.1	JAEMVV010000014.1	SIX1	cubense	85.055	823	76	19	1	789	1474205	1475014	0	795			cubense	1
MH734328.1	JAEMVV010000014.1	SIX1	cubense	85.055	823	76	19	1	789	1474205	1475014	0	795			dianthi	1
MH734329.1	JAEMVV010000014.1	SIX1	cubense	85.055	823	76	19	1	789	1474205	1475014	0	795			SIX14	56
MH734330.1	JAEMVV010000014.1	SIX1	cubense	83.894	565	48	15	1	533	1474205	1474758	1.17e-140	499			0	48
MH734331.1	JAEMVV010000014.1	SIX1	cubense	85.055	823	76	19	1	789	1474205	1475014	0	795			pisi	7
MH734332.1	JAEMVV010000014.1	SIX1	cubense	85.055	823	76	19	1	789	1474205	1475014	0	795			cepae	1
MH734333.1	JAEMVV010000014.1	SIX1	cubense	85.055	823	76	19	1	789	1474205	1475014	0	795			SIX12	49
MH752354.1	JAEMVV010000014.1	SIX8	cubense	91.473	516	42	1	1	516	1231032	1230519	0	708			canariensis	26
MH752354.1	JAEMVV010000014.1	SIX8	cubense	91.473	516	42	1	1	516	1826918	1826405	0	708			0	10
MH752355.1	JAEMVV010000014.1	SIX8	cubense	91.667	516	41	1	1	516	1231032	1230519	0	713			physali	3
MH752355.1	JAEMVV010000014.1	SIX8	cubense	91.667	516	41	1	1	516	1826918	1826405	0	713			narcissi	3
MH752356.1	JAEMVV010000014.1	SIX8	cubense	91.473	516	42	1	1	516	1231032	1230519	0	708			pisi	2
MH752356.1	JAEMVV010000014.1	SIX8	cubense	91.473	516	42	1	1	516	1826918	1826405	0	708			dianthi	1
MH752357.1	JAEMVV010000014.1	SIX8	cubense	91.667	516	41	1	1	516	1231032	1230519	0	713			cepae	1
MH752357.1	JAEMVV010000014.1	SIX8	cubense	91.667	516	41	1	1	516	1826918	1826405	0	713			zingiberi	1
MH752358.1	JAEMVV010000014.1	SIX8	cubense	91.667	516	41	1	1	516	1231032	1230519	0	713			lycopersici	1
MH752358.1	JAEMVV010000014.1	SIX8	cubense	91.667	516	41	1	1	516	1826918	1826405	0	713			lini	1
MH752359.1	JAEMVV010000014.1	SIX8	cubense	91.667	516	41	1	1	516	1231032	1230519	0	713			SIX11	32
MH752359.1	JAEMVV010000014.1	SIX8	cubense	91.667	516	41	1	1	516	1826918	1826405	0	713			0	19
MH752360.1	JAEMVV010000014.1	SIX8	cubense	91.667	516	41	1	1	516	1231032	1230519	0	713			elaeidis	6
MH752360.1	JAEMVV010000014.1	SIX8	cubense	91.667	516	41	1	1	516	1826918	1826405	0	713			pisi	2
MH752361.1	JAEMVV010000014.1	SIX8	cubense	91.667	516	41	1	1	516	1231032	1230519	0	713			phaseoli	1
MH752361.1	JAEMVV010000014.1	SIX8	cubense	91.667	516	41	1	1	516	1826918	1826405	0	713			niveum	1
MH752362.1	JAEMVV010000014.1	SIX8	cubense	91.667	516	41	1	1	516	1231032	1230519	0	713			sesami	1
MH752362.1	JAEMVV010000014.1	SIX8	cubense	91.667	516	41	1	1	516	1826918	1826405	0	713			tracheiphilum	1
MH752363.1	JAEMVV010000014.1	SIX8	cubense	91.473	516	42	1	1	516	1231032	1230519	0	708			passiflorae	1
MH752363.1	JAEMVV010000014.1	SIX8	cubense	91.473	516	42	1	1	516	1826918	1826405	0	708			SIX3	22
MH752364.1	JAEMVV010000014.1	SIX8	cubense	91.667	516	41	1	1	516	1231032	1230519	0	713			0	11
MH752364.1	JAEMVV010000014.1	SIX8	cubense	91.667	516	41	1	1	516	1826918	1826405	0	713			lycopersici	7
MH752365.1	JAEMVV010000014.1	SIX8	cubense	91.473	516	42	1	1	516	1231032	1230519	0	708			cubense	2
MH752365.1	JAEMVV010000014.1	SIX8	cubense	91.473	516	42	1	1	516	1826918	1826405	0	708			sesami	1
MH752366.1	JAEMVV010000014.1	SIX8	cubense	91.473	516	42	1	1	516	1231032	1230519	0	708			cepae	1
MH752366.1	JAEMVV010000014.1	SIX8	cubense	91.473	516	42	1	1	516	1826918	1826405	0	708			SIX9	20
MH752367.1	JAEMVV010000014.1	SIX8	cubense	91.667	516	41	1	1	516	1231032	1230519	0	713			niveum	6
MH752367.1	JAEMVV010000014.1	SIX8	cubense	91.667	516	41	1	1	516	1826918	1826405	0	713			0	6
MH752368.1	JAEMVV010000014.1	SIX8	cubense	91.667	516	41	1	1	516	1231032	1230519	0	713			passiflorae	5
MH752368.1	JAEMVV010000014.1	SIX8	cubense	91.667	516	41	1	1	516	1826918	1826405	0	713			lycopersici	3
MH752369.1	JAEMVV010000014.1	SIX8	cubense	91.667	516	41	1	1	516	1231032	1230519	0	713			SIX5	15
MH752369.1	JAEMVV010000014.1	SIX8	cubense	91.667	516	41	1	1	516	1826918	1826405	0	713			0	10
MH752370.1	JAEMVV010000014.1	SIX8	cubense	91.667	516	41	1	1	516	1231032	1230519	0	713			lycopersici	3
MH752370.1	JAEMVV010000014.1	SIX8	cubense	91.667	516	41	1	1	516	1826918	1826405	0	713			cepae	2
MH752371.1	JAEMVV010000014.1	SIX8	cubense	91.667	516	41	1	1	516	1231032	1230519	0	713			SIX2	9
MH752371.1	JAEMVV010000014.1	SIX8	cubense	91.667	516	41	1	1	516	1826918	1826405	0	713			0	6
MH752372.1	JAEMVV010000014.1	SIX8	cubense	91.667	516	41	1	1	516	1231032	1230519	0	713			lycopersici	3
MH752372.1	JAEMVV010000014.1	SIX8	cubense	91.667	516	41	1	1	516	1826918	1826405	0	713			SIX4	7
MH752373.1	JAEMVV010000014.1	SIX8	cubense	91.667	516	41	1	1	516	1231032	1230519	0	713			lycopersici	7
MH752373.1	JAEMVV010000014.1	SIX8	cubense	91.667	516	41	1	1	516	1826918	1826405	0	713			SIX15	3
MH752374.1	JAEMVV010000014.1	SIX8	cubense	91.667	516	41	1	1	516	1231032	1230519	0	713			physali	3
MH752374.1	JAEMVV010000014.1	SIX8	cubense	91.667	516	41	1	1	516	1826918	1826405	0	713			SIX1a	3
MH752375.1	JAEMVV010000014.1	SIX8	cubense	91.667	516	41	1	1	516	1231032	1230519	0	713			physali	3
MH752375.1	JAEMVV010000014.1	SIX8	cubense	91.667	516	41	1	1	516	1826918	1826405	0	713			SIX1b	3
MH752376.1	JAEMVV010000014.1	SIX8	cubense	91.667	516	41	1	1	516	1231032	1230519	0	713			physali	3
MH752376.1	JAEMVV010000014.1	SIX8	cubense	91.667	516	41	1	1	516	1826918	1826405	0	713			SIX8a3	2
MH752377.1	JAEMVV010000014.1	SIX8	cubense	91.667	516	41	1	1	516	1231032	1230519	0	713			sesami	2
MH752377.1	JAEMVV010000014.1	SIX8	cubense	91.667	516	41	1	1	516	1826918	1826405	0	713			SIX8b	2
MH752378.1	JAEMVV010000014.1	SIX8	cubense	91.473	516	42	1	1	516	1231032	1230519	0	708			sesami	2
MH752378.1	JAEMVV010000014.1	SIX8	cubense	91.473	516	42	1	1	516	1826918	1826405	0	708			SIX8a4	2
MH752379.1	JAEMVV010000014.1	SIX8	cubense	91.667	516	41	1	1	516	1231032	1230519	0	713			sesami	2
MH752379.1	JAEMVV010000014.1	SIX8	cubense	91.667	516	41	1	1	516	1826918	1826405	0	713			SIX13a	2
MH752380.1	JAEMVV010000014.1	SIX8	cubense	91.667	516	41	1	1	516	1231032	1230519	0	713			sesami	2
MH752380.1	JAEMVV010000014.1	SIX8	cubense	91.667	516	41	1	1	516	1826918	1826405	0	713			SIX13b	2
MK007490.1	JAEMVV010000014.1	SIX8	elaeidis	90.749	227	21	0	5	231	1230574	1230800	3.98e-82	303			sesami	2
MK007490.1	JAEMVV010000014.1	SIX8	elaeidis	90.749	227	21	0	5	231	1826460	1826686	3.98e-82	303			SIX8a2	2
MK007491.1	JAEMVV010000014.1	SIX8	elaeidis	93.909	706	43	0	5	710	1230506	1231211	0	1066			sesami	2
MK007491.1	JAEMVV010000014.1	SIX8	elaeidis	93.909	706	43	0	5	710	1826392	1827097	0	1066			SIX8a1	2
MK007492.1	JAEMVV010000014.1	SIX8	elaeidis	93.75	672	42	0	1	672	1230501	1231172	0	1009			sesami	2
MK007492.1	JAEMVV010000014.1	SIX8	elaeidis	93.75	672	42	0	1	672	1826387	1827058	0	1009			SIX9b	1
MK007493.1	JAEMVV010000014.1	SIX8	elaeidis	97	100	3	0	2	101	1230706	1230805	6.36e-42	169			passiflorae	1
MK007493.1	JAEMVV010000014.1	SIX8	elaeidis	97	100	3	0	2	101	1826592	1826691	6.36e-42	169			SIX1f	1
MK007494.1	JAEMVV010000014.1	SIX8	elaeidis	93.723	701	43	1	4	704	1231167	1230468	0	1050			cubense	1
MK007494.1	JAEMVV010000014.1	SIX8	elaeidis	93.723	701	43	1	4	704	1827053	1826354	0	1050			Grand Total	1039
MK007495.1	JAEMVV010000014.1	SIX8	elaeidis	93.592	671	42	1	2	672	1230500	1231169	0	1000
MK007495.1	JAEMVV010000014.1	SIX8	elaeidis	93.592	671	42	1	2	672	1826386	1827055	0	1000
MK007496.1	JAEMVV010000014.1	SIX8	elaeidis	94.228	693	39	1	9	701	1230520	1231211	0	1057
MK007496.1	JAEMVV010000014.1	SIX8	elaeidis	94.228	693	39	1	9	701	1826406	1827097	0	1057
MK007497.1	JAEMVV010000014.1	SIX8	elaeidis	95.76	566	23	1	1	566	1230609	1231173	0	911
MK007497.1	JAEMVV010000014.1	SIX8	elaeidis	95.76	566	23	1	1	566	1826495	1827059	0	911
MK007498.1	JAEMVV010000014.1	SIX8	elaeidis	94.242	660	38	0	1	660	1230552	1231211	0	1009
MK007498.1	JAEMVV010000014.1	SIX8	elaeidis	94.242	660	38	0	1	660	1826438	1827097	0	1009
MK007499.1	JAEMVV010000014.1	SIX8	elaeidis	93.567	684	44	0	1	684	1231177	1230494	0	1020
MK007499.1	JAEMVV010000014.1	SIX8	elaeidis	93.567	684	44	0	1	684	1827063	1826380	0	1020
MK007500.1	JAEMVV010000014.1	SIX8	elaeidis	93.723	701	43	1	4	704	1231167	1230468	0	1050
MK007500.1	JAEMVV010000014.1	SIX8	elaeidis	93.723	701	43	1	4	704	1827053	1826354	0	1050
MK007519.1	JAEMVV010000014.1	SIX11	elaeidis	95.69	232	10	0	1	232	1230665	1230896	3.02e-103	374
MK007519.1	JAEMVV010000014.1	SIX11	elaeidis	95.69	232	10	0	1	232	1826551	1826782	3.02e-103	374
MK007520.1	JAEMVV010000014.1	SIX11	elaeidis	97.122	139	4	0	4	142	1230749	1230887	8.46e-62	235
MK007520.1	JAEMVV010000014.1	SIX11	elaeidis	97.122	139	4	0	4	142	1826635	1826773	8.46e-62	235
MK007521.1	JAEMVV010000014.1	SIX11	elaeidis	97.08	137	4	0	1	137	1230748	1230884	1.05e-60	231
MK007521.1	JAEMVV010000014.1	SIX11	elaeidis	97.08	137	4	0	1	137	1826634	1826770	1.05e-60	231
MH616592.1	JAEMVV010000014.1	SIX1	canariensis	96.791	187	3	2	1	184	1474187	1474373	7.31e-84	309
MH616593.1	JAEMVV010000014.1	SIX1	canariensis	96.791	187	3	2	1	184	1474187	1474373	7.31e-84	309
MH616594.1	JAEMVV010000014.1	SIX1	canariensis	96.791	187	3	2	1	184	1474187	1474373	7.31e-84	309
MH616595.1	JAEMVV010000014.1	SIX1	canariensis	96.791	187	3	2	1	184	1474187	1474373	7.31e-84	309
MH616596.1	JAEMVV010000014.1	SIX1	canariensis	96.791	187	3	2	1	184	1474187	1474373	7.31e-84	309
MH616597.1	JAEMVV010000014.1	SIX1	canariensis	96.791	187	3	2	1	184	1474187	1474373	7.31e-84	309
MH616598.1	JAEMVV010000014.1	SIX1	canariensis	96.791	187	3	2	1	184	1474187	1474373	7.31e-84	309
MH616599.1	JAEMVV010000014.1	SIX1	canariensis	96.791	187	3	2	1	184	1474187	1474373	7.31e-84	309
MH616600.1	JAEMVV010000014.1	SIX1	canariensis	96.791	187	3	2	1	184	1474187	1474373	7.31e-84	309
MH616601.1	JAEMVV010000014.1	SIX1	canariensis	96.791	187	3	2	1	184	1474187	1474373	7.31e-84	309
MH616602.1	JAEMVV010000014.1	SIX1	canariensis	96.791	187	3	2	1	184	1474187	1474373	7.31e-84	309
MH616603.1	JAEMVV010000014.1	SIX1	canariensis	96.791	187	3	2	1	184	1474187	1474373	7.31e-84	309
MH616604.1	JAEMVV010000014.1	SIX1	canariensis	96.791	187	3	2	1	184	1474187	1474373	7.31e-84	309
MH616605.1	JAEMVV010000014.1	SIX1	canariensis	96.791	187	3	2	1	184	1474187	1474373	7.31e-84	309
MH616606.1	JAEMVV010000014.1	SIX1	canariensis	96.791	187	3	2	1	184	1474187	1474373	7.31e-84	309
MH616607.1	JAEMVV010000014.1	SIX1	canariensis	96.791	187	3	2	1	184	1474187	1474373	7.31e-84	309
MH616608.1	JAEMVV010000014.1	SIX1	canariensis	96.791	187	3	2	1	184	1474187	1474373	7.31e-84	309
MH616609.1	JAEMVV010000014.1	SIX1	canariensis	96.791	187	3	2	1	184	1474187	1474373	7.31e-84	309
MH616610.1	JAEMVV010000014.1	SIX1	canariensis	96.791	187	3	2	1	184	1474187	1474373	7.31e-84	309
MH616611.1	JAEMVV010000014.1	SIX1	canariensis	96.791	187	3	2	1	184	1474187	1474373	7.31e-84	309
MH616612.1	JAEMVV010000014.1	SIX1	canariensis	96.791	187	3	2	1	184	1474187	1474373	7.31e-84	309
MH616613.1	JAEMVV010000014.1	SIX1	canariensis	96.791	187	3	2	1	184	1474187	1474373	7.31e-84	309
MH616614.1	JAEMVV010000014.1	SIX1	canariensis	96.791	187	3	2	1	184	1474187	1474373	7.31e-84	309
MH616615.1	JAEMVV010000014.1	SIX1	canariensis	96.791	187	3	2	1	184	1474187	1474373	7.31e-84	309
MH616616.1	JAEMVV010000014.1	SIX1	canariensis	96.791	187	3	2	1	184	1474187	1474373	7.31e-84	309
MH616617.1	JAEMVV010000014.1	SIX1	canariensis	96.791	187	3	2	1	184	1474187	1474373	7.31e-84	309
MH616618.1	JAEMVV010000014.1	SIX1	canariensis	96.791	187	3	2	1	184	1474187	1474373	7.31e-84	309
MH616619.1	JAEMVV010000014.1	SIX1	canariensis	96.791	187	3	2	1	184	1474187	1474373	7.31e-84	309
MH819250.1	CM028826.1	SIX11	tracheiphilum	98.905	274	3	0	1	274	806948	806675	3.24e-138	490
MH636910.1	JAEMVV010000014.1	SIX8	palmarum	89.831	236	24	0	1	236	1230756	1230521	4.09e-82	303
MH636910.1	JAEMVV010000014.1	SIX8	palmarum	89.831	236	24	0	1	236	1826642	1826407	4.09e-82	303
MH636911.1	JAEMVV010000014.1	SIX8	palmarum	89.831	236	24	0	1	236	1230756	1230521	4.09e-82	303
MH636911.1	JAEMVV010000014.1	SIX8	palmarum	89.831	236	24	0	1	236	1826642	1826407	4.09e-82	303
MH636912.1	JAEMVV010000014.1	SIX8	palmarum	89.831	236	24	0	1	236	1230756	1230521	4.09e-82	303
MH636912.1	JAEMVV010000014.1	SIX8	palmarum	89.831	236	24	0	1	236	1826642	1826407	4.09e-82	303
MH636913.1	JAEMVV010000014.1	SIX8	palmarum	89.831	236	24	0	1	236	1230756	1230521	4.09e-82	303
MH636913.1	JAEMVV010000014.1	SIX8	palmarum	89.831	236	24	0	1	236	1826642	1826407	4.09e-82	303
MH636914.1	JAEMVV010000014.1	SIX8	palmarum	89.831	236	24	0	1	236	1230756	1230521	4.09e-82	303
MH636914.1	JAEMVV010000014.1	SIX8	palmarum	89.831	236	24	0	1	236	1826642	1826407	4.09e-82	303
MH636915.1	JAEMVV010000014.1	SIX8	palmarum	89.831	236	24	0	1	236	1230756	1230521	4.09e-82	303
MH636915.1	JAEMVV010000014.1	SIX8	palmarum	89.831	236	24	0	1	236	1826642	1826407	4.09e-82	303
MH636916.1	JAEMVV010000014.1	SIX8	palmarum	89.831	236	24	0	1	236	1230756	1230521	4.09e-82	303
MH636916.1	JAEMVV010000014.1	SIX8	palmarum	89.831	236	24	0	1	236	1826642	1826407	4.09e-82	303
MH636917.1	JAEMVV010000014.1	SIX8	palmarum	89.831	236	24	0	1	236	1230756	1230521	4.09e-82	303
MH636917.1	JAEMVV010000014.1	SIX8	palmarum	89.831	236	24	0	1	236	1826642	1826407	4.09e-82	303
MH636918.1	JAEMVV010000014.1	SIX8	palmarum	89.831	236	24	0	1	236	1230756	1230521	4.09e-82	303
MH636918.1	JAEMVV010000014.1	SIX8	palmarum	89.831	236	24	0	1	236	1826642	1826407	4.09e-82	303
MH636919.1	JAEMVV010000014.1	SIX8	palmarum	89.831	236	24	0	1	236	1230756	1230521	4.09e-82	303
MH636919.1	JAEMVV010000014.1	SIX8	palmarum	89.831	236	24	0	1	236	1826642	1826407	4.09e-82	303
MH636920.1	JAEMVV010000014.1	SIX8	palmarum	89.831	236	24	0	1	236	1230756	1230521	4.09e-82	303
MH636920.1	JAEMVV010000014.1	SIX8	palmarum	89.831	236	24	0	1	236	1826642	1826407	4.09e-82	303
MH636921.1	JAEMVV010000014.1	SIX8	palmarum	89.831	236	24	0	1	236	1230756	1230521	4.09e-82	303
MH636921.1	JAEMVV010000014.1	SIX8	palmarum	89.831	236	24	0	1	236	1826642	1826407	4.09e-82	303
MH636922.1	JAEMVV010000014.1	SIX8	palmarum	89.831	236	24	0	1	236	1230756	1230521	4.09e-82	303
MH636922.1	JAEMVV010000014.1	SIX8	palmarum	89.831	236	24	0	1	236	1826642	1826407	4.09e-82	303
MH636923.1	JAEMVV010000014.1	SIX8	palmarum	89.831	236	24	0	1	236	1230756	1230521	4.09e-82	303
MH636923.1	JAEMVV010000014.1	SIX8	palmarum	89.831	236	24	0	1	236	1826642	1826407	4.09e-82	303
MH636924.1	JAEMVV010000014.1	SIX8	palmarum	89.831	236	24	0	1	236	1230756	1230521	4.09e-82	303
MH636924.1	JAEMVV010000014.1	SIX8	palmarum	89.831	236	24	0	1	236	1826642	1826407	4.09e-82	303
MH636925.1	JAEMVV010000014.1	SIX8	palmarum	89.831	236	24	0	1	236	1230756	1230521	4.09e-82	303
MH636925.1	JAEMVV010000014.1	SIX8	palmarum	89.831	236	24	0	1	236	1826642	1826407	4.09e-82	303
MH636926.1	JAEMVV010000014.1	SIX8	palmarum	89.831	236	24	0	1	236	1230756	1230521	4.09e-82	303
MH636926.1	JAEMVV010000014.1	SIX8	palmarum	89.831	236	24	0	1	236	1826642	1826407	4.09e-82	303
MH636927.1	JAEMVV010000014.1	SIX8	palmarum	89.831	236	24	0	1	236	1230756	1230521	4.09e-82	303
MH636927.1	JAEMVV010000014.1	SIX8	palmarum	89.831	236	24	0	1	236	1826642	1826407	4.09e-82	303
MH636928.1	JAEMVV010000014.1	SIX8	palmarum	89.831	236	24	0	1	236	1230756	1230521	4.09e-82	303
MH636928.1	JAEMVV010000014.1	SIX8	palmarum	89.831	236	24	0	1	236	1826642	1826407	4.09e-82	303
MH636929.1	JAEMVV010000014.1	SIX8	palmarum	89.831	236	24	0	1	236	1230756	1230521	4.09e-82	303
MH636929.1	JAEMVV010000014.1	SIX8	palmarum	89.831	236	24	0	1	236	1826642	1826407	4.09e-82	303
MH636930.1	JAEMVV010000014.1	SIX8	palmarum	89.831	236	24	0	1	236	1230756	1230521	4.09e-82	303
MH636930.1	JAEMVV010000014.1	SIX8	palmarum	89.831	236	24	0	1	236	1826642	1826407	4.09e-82	303
MH636931.1	JAEMVV010000014.1	SIX8	palmarum	89.831	236	24	0	1	236	1230756	1230521	4.09e-82	303
MH636931.1	JAEMVV010000014.1	SIX8	palmarum	89.831	236	24	0	1	236	1826642	1826407	4.09e-82	303
MH636932.1	JAEMVV010000014.1	SIX8	palmarum	89.831	236	24	0	1	236	1230756	1230521	4.09e-82	303
MH636932.1	JAEMVV010000014.1	SIX8	palmarum	89.831	236	24	0	1	236	1826642	1826407	4.09e-82	303
MH636933.1	JAEMVV010000014.1	SIX8	palmarum	89.831	236	24	0	1	236	1230756	1230521	4.09e-82	303
MH636933.1	JAEMVV010000014.1	SIX8	palmarum	89.831	236	24	0	1	236	1826642	1826407	4.09e-82	303
MH636934.1	JAEMVV010000014.1	SIX8	palmarum	89.831	236	24	0	1	236	1230756	1230521	4.09e-82	303
MH636934.1	JAEMVV010000014.1	SIX8	palmarum	89.831	236	24	0	1	236	1826642	1826407	4.09e-82	303
MH636935.1	JAEMVV010000014.1	SIX8	palmarum	89.831	236	24	0	1	236	1230756	1230521	4.09e-82	303
MH636935.1	JAEMVV010000014.1	SIX8	palmarum	89.831	236	24	0	1	236	1826642	1826407	4.09e-82	303
MH636936.1	JAEMVV010000014.1	SIX8	palmarum	89.831	236	24	0	1	236	1230756	1230521	4.09e-82	303
MH636936.1	JAEMVV010000014.1	SIX8	palmarum	89.831	236	24	0	1	236	1826642	1826407	4.09e-82	303
MH636937.1	JAEMVV010000014.1	SIX8	palmarum	89.831	236	24	0	1	236	1230756	1230521	4.09e-82	303
MH636937.1	JAEMVV010000014.1	SIX8	palmarum	89.831	236	24	0	1	236	1826642	1826407	4.09e-82	303
MH636938.1	JAEMVV010000014.1	SIX8	palmarum	89.831	236	24	0	1	236	1230756	1230521	4.09e-82	303
MH636938.1	JAEMVV010000014.1	SIX8	palmarum	89.831	236	24	0	1	236	1826642	1826407	4.09e-82	303
MH636939.1	JAEMVV010000014.1	SIX8	palmarum	89.831	236	24	0	1	236	1230756	1230521	4.09e-82	303
MH636939.1	JAEMVV010000014.1	SIX8	palmarum	89.831	236	24	0	1	236	1826642	1826407	4.09e-82	303
MH636940.1	JAEMVV010000014.1	SIX8	palmarum	89.831	236	24	0	1	236	1230756	1230521	4.09e-82	303
MH636940.1	JAEMVV010000014.1	SIX8	palmarum	89.831	236	24	0	1	236	1826642	1826407	4.09e-82	303
MH636941.1	JAEMVV010000014.1	SIX8	palmarum	89.831	236	24	0	1	236	1230756	1230521	4.09e-82	303
MH636941.1	JAEMVV010000014.1	SIX8	palmarum	89.831	236	24	0	1	236	1826642	1826407	4.09e-82	303
MH636942.1	JAEMVV010000014.1	SIX8	palmarum	89.831	236	24	0	1	236	1230756	1230521	4.09e-82	303
MH636942.1	JAEMVV010000014.1	SIX8	palmarum	89.831	236	24	0	1	236	1826642	1826407	4.09e-82	303
AM234064.2	JAEMVV010000015.1	SIX4	lycopersici	94.958	595	30	0	2211	2805	1059509	1058915	0	933
AM234064.2	JAEMVV010000015.1	SIX4	lycopersici	97.647	595	14	0	2211	2805	203388	202794	0	1022
AM234064.2	JAEMVV010000015.1	SIX4	lycopersici	97.647	595	14	0	2211	2805	578524	577930	0	1022
AM234064.2	JAEMVV010000015.1	SIX4	lycopersici	98.319	595	10	0	2211	2805	464137	464731	0	1044
AM234064.2	JAEMVV010000015.1	SIX4	lycopersici	98.319	595	10	0	2211	2805	89275	89869	0	1044
MH743156.1	JAEMVV010000014.1	SIX7	canariensis	94.931	651	30	2	1	648	1288728	1289378	0	1016
MH743157.1	JAEMVV010000014.1	SIX7	canariensis	94.275	559	28	2	1	555	1288728	1289286	0	852
MH743158.1	JAEMVV010000014.1	SIX7	canariensis	94.931	651	30	2	1	648	1288728	1289378	0	1016
MH743159.1	JAEMVV010000014.1	SIX7	canariensis	94.931	651	30	2	1	648	1288728	1289378	0	1016
MH743160.1	JAEMVV010000014.1	SIX7	canariensis	94.275	559	28	2	1	555	1288728	1289286	0	852
MH743161.1	JAEMVV010000014.1	SIX7	canariensis	94.931	651	30	2	1	648	1288728	1289378	0	1016
MH743162.1	JAEMVV010000014.1	SIX7	canariensis	94.931	651	30	2	1	648	1288728	1289378	0	1016
MH743163.1	JAEMVV010000014.1	SIX7	canariensis	94.931	651	30	2	1	648	1288728	1289378	0	1016
MH743164.1	JAEMVV010000014.1	SIX7	canariensis	94.624	651	32	2	1	648	1288728	1289378	0	1005
MH743165.1	JAEMVV010000014.1	SIX7	canariensis	94.931	651	30	2	1	648	1288728	1289378	0	1016
MH743166.1	JAEMVV010000014.1	SIX7	canariensis	94.931	651	30	2	1	648	1288728	1289378	0	1016
MH743167.1	JAEMVV010000014.1	SIX7	canariensis	94.275	559	28	2	1	555	1288728	1289286	0	852
MH743168.1	JAEMVV010000014.1	SIX7	canariensis	94.931	651	30	2	1	648	1288728	1289378	0	1016
MH743169.1	JAEMVV010000014.1	SIX7	canariensis	94.931	651	30	2	1	648	1288728	1289378	0	1016
MH743170.1	JAEMVV010000014.1	SIX7	canariensis	94.931	651	30	2	1	648	1288728	1289378	0	1016
MH743171.1	JAEMVV010000014.1	SIX7	canariensis	94.931	651	30	2	1	648	1288728	1289378	0	1016
MH743172.1	JAEMVV010000014.1	SIX7	canariensis	94.931	651	30	2	1	648	1288728	1289378	0	1016
MH743173.1	JAEMVV010000014.1	SIX7	canariensis	94.931	651	30	2	1	648	1288728	1289378	0	1016
MH743174.1	JAEMVV010000014.1	SIX7	canariensis	94.931	651	30	2	1	648	1288728	1289378	0	1016
MH743175.1	JAEMVV010000014.1	SIX7	canariensis	94.931	651	30	2	1	648	1288728	1289378	0	1016
MH743176.1	JAEMVV010000014.1	SIX7	canariensis	94.931	651	30	2	1	648	1288728	1289378	0	1016
MH743177.1	JAEMVV010000014.1	SIX7	canariensis	94.931	651	30	2	1	648	1288728	1289378	0	1016
MH743178.1	JAEMVV010000014.1	SIX7	canariensis	94.931	651	30	2	1	648	1288728	1289378	0	1016
MH743179.1	JAEMVV010000014.1	SIX7	canariensis	94.931	651	30	2	1	648	1288728	1289378	0	1016
MH743180.1	JAEMVV010000014.1	SIX7	canariensis	94.931	651	30	2	1	648	1288728	1289378	0	1016
MH743181.1	JAEMVV010000014.1	SIX7	canariensis	94.777	651	31	2	1	648	1288728	1289378	0	1013
MH743182.1	JAEMVV010000014.1	SIX7	canariensis	94.931	651	30	2	1	648	1288728	1289378	0	1016
MH743183.1	JAEMVV010000014.1	SIX7	canariensis	94.931	651	30	2	1	648	1288728	1289378	0	1016
MH743184.1	JAEMVV010000014.1	SIX7	canariensis	94.931	651	30	2	1	648	1288728	1289378	0	1016
MH743185.1	JAEMVV010000014.1	SIX7	canariensis	94.931	651	30	2	1	648	1288728	1289378	0	1016
MH743186.1	JAEMVV010000014.1	SIX7	canariensis	94.931	651	30	2	1	648	1288728	1289378	0	1016
MH743187.1	CM028826.1	SIX10	canariensis	95.678	509	22	0	1	509	1284694	1284186	0	819
MH743188.1	CM028826.1	SIX10	canariensis	95.481	509	23	0	1	509	1284694	1284186	0	813
MH743189.1	CM028826.1	SIX10	canariensis	95.678	509	22	0	1	509	1284694	1284186	0	819
MH743190.1	CM028826.1	SIX10	canariensis	95.678	509	22	0	1	509	1284694	1284186	0	819
MH743191.1	CM028826.1	SIX10	canariensis	95.678	509	22	0	1	509	1284694	1284186	0	819
MH743192.1	CM028826.1	SIX10	canariensis	95.678	509	22	0	1	509	1284694	1284186	0	819
MH743193.1	CM028826.1	SIX10	canariensis	95.678	509	22	0	1	509	1284694	1284186	0	819
MH743194.1	CM028826.1	SIX10	canariensis	95.678	509	22	0	1	509	1284694	1284186	0	819
MH743195.1	CM028826.1	SIX10	canariensis	95.678	509	22	0	1	509	1284694	1284186	0	819
MH743196.1	CM028826.1	SIX10	canariensis	95.678	509	22	0	1	509	1284694	1284186	0	819
MH743197.1	CM028826.1	SIX10	canariensis	95.678	509	22	0	1	509	1284694	1284186	0	819
MH743198.1	CM028826.1	SIX10	canariensis	95.678	509	22	0	1	509	1284694	1284186	0	819
MH743199.1	CM028826.1	SIX10	canariensis	95.678	509	22	0	1	509	1284694	1284186	0	819
MH743200.1	CM028826.1	SIX10	canariensis	95.678	509	22	0	1	509	1284694	1284186	0	819
MH743201.1	CM028826.1	SIX10	canariensis	94.792	480	25	0	1	480	1284694	1284215	0	749
MH743202.1	CM028826.1	SIX10	canariensis	95.678	509	22	0	1	509	1284694	1284186	0	819
MH743203.1	CM028826.1	SIX10	canariensis	95.678	509	22	0	1	509	1284694	1284186	0	819
MH743204.1	CM028826.1	SIX10	canariensis	95.678	509	22	0	1	509	1284694	1284186	0	819
MH743205.1	CM028826.1	SIX10	canariensis	95.678	509	22	0	1	509	1284694	1284186	0	819
MH743206.1	CM028826.1	SIX10	canariensis	95.678	509	22	0	1	509	1284694	1284186	0	819
MH743207.1	CM028826.1	SIX10	canariensis	95.678	509	22	0	1	509	1284694	1284186	0	819
MH743208.1	CM028826.1	SIX10	canariensis	95.678	509	22	0	1	509	1284694	1284186	0	819
MH743209.1	CM028826.1	SIX10	palmarum	95.285	509	24	0	1	509	1284694	1284186	0	808
MH743210.1	CM028826.1	SIX10	palmarum	95.678	509	22	0	1	509	1284694	1284186	0	819
MH743211.1	CM028826.1	SIX10	palmarum	95.481	509	23	0	1	509	1284694	1284186	0	813
MH743212.1	CM028826.1	SIX10	palmarum	94.589	462	25	0	1	462	1284694	1284233	0	715
MH743213.1	CM028826.1	SIX10	palmarum	95.678	509	22	0	1	509	1284694	1284186	0	819
MH743214.1	CM028826.1	SIX10	palmarum	95.678	509	22	0	1	509	1284694	1284186	0	819
MH743215.1	CM028826.1	SIX10	palmarum	95.088	509	25	0	1	509	1284694	1284186	0	802
MH746895.1	JAEMVV010000014.1	SIX12	canariensis	96.914	324	10	0	1	324	1286246	1285923	3.12e-154	544
MH746896.1	JAEMVV010000014.1	SIX12	canariensis	93.21	324	22	0	1	324	1286246	1285923	3.21e-134	477
MH746897.1	JAEMVV010000014.1	SIX12	canariensis	96.914	324	10	0	1	324	1286246	1285923	3.12e-154	544
MH746898.1	JAEMVV010000014.1	SIX12	canariensis	96.914	324	10	0	1	324	1286246	1285923	3.12e-154	544
MH746899.1	JAEMVV010000014.1	SIX12	canariensis	93.21	324	22	0	1	324	1286246	1285923	3.21e-134	477
MH746900.1	JAEMVV010000014.1	SIX12	canariensis	96.914	324	10	0	1	324	1286246	1285923	3.12e-154	544
MH746901.1	JAEMVV010000014.1	SIX12	canariensis	96.914	324	10	0	1	324	1286246	1285923	3.12e-154	544
MH746902.1	JAEMVV010000014.1	SIX12	canariensis	96.914	324	10	0	1	324	1286246	1285923	3.12e-154	544
MH746903.1	JAEMVV010000014.1	SIX12	canariensis	96.914	324	10	0	1	324	1286246	1285923	3.12e-154	544
MH746904.1	JAEMVV010000014.1	SIX12	canariensis	96.914	324	10	0	1	324	1286246	1285923	3.12e-154	544
MH746905.1	JAEMVV010000014.1	SIX12	canariensis	96.914	324	10	0	1	324	1286246	1285923	3.12e-154	544
MH746906.1	JAEMVV010000014.1	SIX12	canariensis	93.21	324	22	0	1	324	1286246	1285923	3.21e-134	477
MH746907.1	JAEMVV010000014.1	SIX12	canariensis	95.988	324	13	0	1	324	1286246	1285923	2.43e-150	531
MH746908.1	JAEMVV010000014.1	SIX12	canariensis	93.21	324	22	0	1	324	1286246	1285923	3.21e-134	477
MH746909.1	JAEMVV010000014.1	SIX12	canariensis	93.21	324	22	0	1	324	1286246	1285923	3.21e-134	477
MH746910.1	JAEMVV010000014.1	SIX12	canariensis	93.21	324	22	0	1	324	1286246	1285923	3.21e-134	477
MH746911.1	JAEMVV010000014.1	SIX12	canariensis	93.21	324	22	0	1	324	1286246	1285923	3.21e-134	477
MH746912.1	JAEMVV010000014.1	SIX12	canariensis	96.914	324	10	0	1	324	1286246	1285923	3.12e-154	544
MH746913.1	JAEMVV010000014.1	SIX12	canariensis	96.914	324	10	0	1	324	1286246	1285923	3.12e-154	544
MH746914.1	JAEMVV010000014.1	SIX12	canariensis	96.914	324	10	0	1	324	1286246	1285923	3.12e-154	544
MH746915.1	JAEMVV010000014.1	SIX12	canariensis	96.914	324	10	0	1	324	1286246	1285923	3.12e-154	544
MH746916.1	JAEMVV010000014.1	SIX12	canariensis	96.914	324	10	0	1	324	1286246	1285923	3.12e-154	544
MH746917.1	JAEMVV010000014.1	SIX12	canariensis	96.914	324	10	0	1	324	1286246	1285923	3.12e-154	544
MH746918.1	JAEMVV010000014.1	SIX12	canariensis	96.914	324	10	0	1	324	1286246	1285923	3.12e-154	544
MH746919.1	JAEMVV010000014.1	SIX12	canariensis	93.21	324	22	0	1	324	1286246	1285923	3.21e-134	477
MH746920.1	JAEMVV010000014.1	SIX12	canariensis	93.21	324	22	0	1	324	1286246	1285923	3.21e-134	477
MK554820.1	JAEMVV010000014.1	SIX1	canariensis	96.735	245	8	0	1	245	1474187	1474431	8.75e-114	409
MH764404.1	JAEMVV010000014.1	SIX1	lycopersici	96.154	208	8	0	1	208	1474187	1474394	2.69e-93	340
MH764405.1	JAEMVV010000014.1	SIX7	lycopersici	92.614	677	45	1	1	672	1288728	1289404	0	968
MH764406.1	JAEMVV010000014.1	SIX8	lycopersici	100	236	0	0	1	236	1230756	1230521	3.87e-122	436
MH764406.1	JAEMVV010000014.1	SIX8	lycopersici	100	236	0	0	1	236	1826642	1826407	3.87e-122	436
MH764407.1	JAEMVV010000014.1	SIX9	lycopersici	100	255	0	0	1	255	605056	604802	1.15e-132	472
MH764408.1	CM028826.1	SIX10	lycopersici	100	509	0	0	1	509	1284694	1284186	0	941
MH764409.1	JAEMVV010000014.1	SIX12	lycopersici	100	324	0	0	1	324	1286246	1285923	6.57e-171	599
MH230159.1	JAEMVV010000014.1	SIX9	passiflorae	93.514	370	22	2	9	377	605107	604739	7.89e-156	549
MH230160.1	JAEMVV010000014.1	SIX6	passiflorae	95.31	661	31	0	1	661	762105	761445	0	1050
MN078961.1	JAEMVV010000014.1	SIX7	narcissi	94.081	794	40	4	1	791	1288691	1289480	0	1199
MN078963.1	JAEMVV010000014.1	SIX10	narcissi	95.455	572	26	0	1	572	1284681	1284110	0	917
MN078964.1	JAEMVV010000014.1	SIX12	narcissi	97.143	385	11	0	3	387	1286246	1285862	0	651
MN078965.1	JAEMVV010000006.1	SIX13	narcissi	93.778	884	55	0	35	918	4492945	4492062	0	1328
MN078965.1	JAEMVV010000006.1	SIX13	narcissi	93.778	884	55	0	35	918	4588426	4589309	0	1328
MN745203.1	JAEMVV010000014.1	SIX1	lycopersici	96.386	830	30	0	1	830	1474185	1475014	0	1367
MN745204.1	JAEMVV010000014.1	SIX1	lycopersici	96.407	835	30	0	1	835	1474180	1475014	0	1376
MN745205.1	JAEMVV010000014.1	SIX2	lycopersici	99.844	642	0	1	1	641	1467401	1466760	0	1179
MN745206.1	JAEMVV010000014.1	SIX2	lycopersici	100	644	0	0	1	644	1467401	1466758	0	1190
MN745207.1	JAEMVV010000014.1	SIX3	lycopersici	100	598	0	0	1	598	1362682	1363279	0	1105
MN745208.1	JAEMVV010000014.1	SIX3	lycopersici	100	590	0	0	1	590	1362690	1363279	0	1090
MN745209.1	JAEMVV010000014.1	SIX5	lycopersici	99.825	570	0	1	5	573	1361573	1361004	0	1046
MN745210.1	JAEMVV010000014.1	SIX5	lycopersici	99.831	590	0	1	1	589	1361604	1361015	0	1083
MN417207.1	JAEMVV010000014.1	SIX1	sesami	81.299	385	55	12	1	375	1474160	1474537	2.62e-79	296
MN417208.1	JAEMVV010000014.1	SIX3	sesami	92.323	495	35	1	1	495	1362750	1363241	0	701
MN417210.1	JAEMVV010000014.1	SIX7	sesami	91.522	519	41	2	1	516	1288728	1289246	0	712
MN417211.1	JAEMVV010000014.1	SIX8a1	sesami	92.871	519	35	1	1	519	1231032	1230516	0	752
MN417211.1	JAEMVV010000014.1	SIX8a1	sesami	92.871	519	35	1	1	519	1826918	1826402	0	752
MN417212.1	JAEMVV010000014.1	SIX8a2	sesami	94.38	516	29	0	1	516	1231032	1230517	0	793
MN417212.1	JAEMVV010000014.1	SIX8a2	sesami	94.38	516	29	0	1	516	1826918	1826403	0	793
MN417213.1	JAEMVV010000014.1	SIX8a3	sesami	95.785	522	22	0	1	522	1231032	1230511	0	843
MN417213.1	JAEMVV010000014.1	SIX8a3	sesami	95.785	522	22	0	1	522	1826918	1826397	0	843
MN417214.1	JAEMVV010000014.1	SIX8a4	sesami	93.834	519	30	1	1	519	1231032	1230516	0	780
MN417214.1	JAEMVV010000014.1	SIX8a4	sesami	93.834	519	30	1	1	519	1826918	1826402	0	780
MN417215.1	JAEMVV010000014.1	SIX8b	sesami	84.892	417	57	5	7	421	1231026	1230614	1.18e-115	416
MN417215.1	JAEMVV010000014.1	SIX8b	sesami	84.892	417	57	5	7	421	1826912	1826500	1.18e-115	416
MN417217.1	JAEMVV010000014.1	SIX10	sesami	95.01	521	24	2	1	520	1284700	1284181	0	817
MN417218.1	JAEMVV010000014.1	SIX11	sesami	97.321	336	6	2	1	336	806988	806656	1.93e-161	568
MN417219.1	JAEMVV010000006.1	SIX13a	sesami	94.586	942	51	0	1	942	4492936	4491995	0	1458
MN417219.1	JAEMVV010000006.1	SIX13a	sesami	94.586	942	51	0	1	942	4588435	4589376	0	1458
MN417220.1	JAEMVV010000006.1	SIX13b	sesami	94.268	942	54	0	1	942	4492936	4491995	0	1441
MN417220.1	JAEMVV010000006.1	SIX13b	sesami	94.268	942	54	0	1	942	4588435	4589376	0	1441
MN417222.1	JAEMVV010000014.1	SIX8	0	91.667	516	41	1	1	516	1231032	1230519	0	713
MN417222.1	JAEMVV010000014.1	SIX8	0	91.667	516	41	1	1	516	1826918	1826405	0	713
MK906591.1	JAEMVV010000014.1	SIX1	0	96.743	921	30	0	1	921	1474171	1475091	0	1535
MK906592.1	JAEMVV010000014.1	SIX1	0	96.774	930	30	0	1	930	1474170	1475099	0	1552
MK906593.1	JAEMVV010000014.1	SIX1	0	96.774	930	30	0	1	930	1474170	1475099	0	1552
MK906594.1	JAEMVV010000014.1	SIX2	0	100	722	0	0	1	722	1467442	1466721	0	1334
MK906595.1	JAEMVV010000014.1	SIX2	0	100	725	0	0	1	725	1467442	1466718	0	1339
MK906596.1	JAEMVV010000014.1	SIX2	0	100	723	0	0	1	723	1467442	1466720	0	1336
MK906597.1	JAEMVV010000014.1	SIX3	0	100	598	0	0	2	599	1362672	1363269	0	1105
MK906598.1	JAEMVV010000014.1	SIX3	0	100	595	0	0	2	596	1362672	1363266	0	1099
MK906599.1	JAEMVV010000014.1	SIX3	0	99.497	596	2	1	2	597	1362672	1363266	0	1083
MK906600.1	JAEMVV010000014.1	SIX3	0	91.461	609	49	3	2	608	1362672	1363279	0	833
MK906601.1	JAEMVV010000014.1	SIX3	0	91.246	594	49	3	1	592	1362673	1363265	0	806
MK906602.1	JAEMVV010000014.1	SIX3	0	91.461	609	49	3	2	608	1362672	1363279	0	833
MK906603.1	JAEMVV010000014.1	SIX3	0	91.148	610	50	4	2	609	1362672	1363279	0	824
MK906604.1	JAEMVV010000014.1	SIX3	0	89.615	597	56	5	2	596	1362672	1363264	0	754
MK906606.1	JAEMVV010000014.1	SIX5	0	100	638	0	0	1	638	1361608	1360971	0	1179
MK906607.1	JAEMVV010000014.1	SIX5	0	99.541	654	2	1	1	654	1361608	1360956	0	1190
MK906608.1	JAEMVV010000014.1	SIX5	0	100	637	0	0	1	637	1361608	1360972	0	1177
MK906609.1	JAEMVV010000014.1	SIX5	0	88.308	650	58	12	1	646	1361608	1360973	0	763
MK906610.1	JAEMVV010000014.1	SIX5	0	88.456	641	56	12	5	641	1361599	1360973	0	758
MK906611.1	JAEMVV010000014.1	SIX5	0	88.456	641	56	12	5	641	1361599	1360973	0	758
MK906612.1	JAEMVV010000014.1	SIX5	0	88.456	641	56	12	2	638	1361599	1360973	0	758
MK906614.1	JAEMVV010000014.1	SIX6	0	100	759	0	0	1	759	762144	761386	0	1402
MK906615.1	JAEMVV010000014.1	SIX6	0	100	760	0	0	1	760	762145	761386	0	1404
MK906616.1	JAEMVV010000014.1	SIX6	0	100	759	0	0	1	759	762144	761386	0	1402
MK906617.1	JAEMVV010000014.1	SIX7	0	92.849	839	53	2	1	834	1288648	1289484	0	1210
MK906618.1	JAEMVV010000014.1	SIX7	0	92.866	841	53	2	1	836	1288646	1289484	0	1214
MK906619.1	JAEMVV010000014.1	SIX7	0	92.849	839	53	2	1	834	1288648	1289484	0	1210
MK906620.1	JAEMVV010000014.1	SIX7	0	94.088	795	37	4	1	789	1288667	1289457	0	1199
MK906621.1	JAEMVV010000014.1	SIX7	0	94.088	795	37	4	1	789	1288667	1289457	0	1199
MK906622.1	JAEMVV010000014.1	SIX7	0	94.03	804	37	5	1	798	1288667	1289465	0	1208
MK906623.1	JAEMVV010000014.1	SIX7	0	94.088	795	37	4	1	789	1288667	1289457	0	1199
MK906624.1	JAEMVV010000014.1	SIX8	0	100	236	0	0	1	236	1230756	1230521	3.87e-122	436
MK906624.1	JAEMVV010000014.1	SIX8	0	100	236	0	0	1	236	1826642	1826407	3.87e-122	436
MK906625.1	JAEMVV010000014.1	SIX8	0	100	221	0	0	1	221	1230756	1230536	7.8e-114	409
MK906625.1	JAEMVV010000014.1	SIX8	0	100	221	0	0	1	221	1826642	1826422	7.8e-114	409
MK906626.1	JAEMVV010000014.1	SIX8	0	100	232	0	0	1	232	1230769	1230538	6.32e-120	429
MK906626.1	JAEMVV010000014.1	SIX8	0	100	232	0	0	1	232	1826655	1826424	6.32e-120	429
MK906627.1	JAEMVV010000014.1	SIX8	0	92	250	20	0	2	251	1230770	1230521	1.54e-96	351
MK906627.1	JAEMVV010000014.1	SIX8	0	92	250	20	0	2	251	1826656	1826407	1.54e-96	351
MK906628.1	JAEMVV010000014.1	SIX8	0	91.632	239	20	0	1	239	1230759	1230521	1.9e-90	331
MK906628.1	JAEMVV010000014.1	SIX8	0	91.632	239	20	0	1	239	1826645	1826407	1.9e-90	331
MK906629.1	JAEMVV010000014.1	SIX8	0	92	250	20	0	3	252	1230770	1230521	1.55e-96	351
MK906629.1	JAEMVV010000014.1	SIX8	0	92	250	20	0	3	252	1826656	1826407	1.55e-96	351
MK906630.1	JAEMVV010000014.1	SIX8	0	91.561	237	20	0	1	237	1230769	1230533	2.43e-89	327
MK906630.1	JAEMVV010000014.1	SIX8	0	91.561	237	20	0	1	237	1826655	1826419	2.43e-89	327
MK906631.1	JAEMVV010000014.1	SIX8	0	91.968	249	20	0	1	249	1230769	1230521	5.48e-96	350
MK906631.1	JAEMVV010000014.1	SIX8	0	91.968	249	20	0	1	249	1826655	1826407	5.48e-96	350
MK906632.1	JAEMVV010000014.1	SIX8	0	91.968	249	20	0	1	249	1230769	1230521	5.48e-96	350
MK906632.1	JAEMVV010000014.1	SIX8	0	91.968	249	20	0	1	249	1826655	1826407	5.48e-96	350
MK906633.1	JAEMVV010000014.1	SIX8	0	91.968	249	20	0	1	249	1230769	1230521	5.48e-96	350
MK906633.1	JAEMVV010000014.1	SIX8	0	91.968	249	20	0	1	249	1826655	1826407	5.48e-96	350
MK906634.1	JAEMVV010000014.1	SIX8	0	91.968	249	20	0	1	249	1230769	1230521	5.48e-96	350
MK906634.1	JAEMVV010000014.1	SIX8	0	91.968	249	20	0	1	249	1826655	1826407	5.48e-96	350
MK906635.1	JAEMVV010000014.1	SIX8	0	91.968	249	20	0	1	249	1230769	1230521	5.48e-96	350
MK906635.1	JAEMVV010000014.1	SIX8	0	91.968	249	20	0	1	249	1826655	1826407	5.48e-96	350
MK906636.1	JAEMVV010000014.1	SIX8	0	91.968	249	20	0	1	249	1230769	1230521	5.48e-96	350
MK906636.1	JAEMVV010000014.1	SIX8	0	91.968	249	20	0	1	249	1826655	1826407	5.48e-96	350
MK906637.1	JAEMVV010000014.1	SIX8	0	91.968	249	20	0	1	249	1230769	1230521	5.48e-96	350
MK906637.1	JAEMVV010000014.1	SIX8	0	91.968	249	20	0	1	249	1826655	1826407	5.48e-96	350
MK906638.1	JAEMVV010000014.1	SIX8	0	91.968	249	20	0	1	249	1230769	1230521	5.48e-96	350
MK906638.1	JAEMVV010000014.1	SIX8	0	91.968	249	20	0	1	249	1826655	1826407	5.48e-96	350
MK906639.1	JAEMVV010000014.1	SIX8	0	91.968	249	20	0	1	249	1230769	1230521	5.48e-96	350
MK906639.1	JAEMVV010000014.1	SIX8	0	91.968	249	20	0	1	249	1826655	1826407	5.48e-96	350
MK906640.1	JAEMVV010000014.1	SIX8	0	91.525	236	20	0	1	236	1230769	1230534	8.69e-89	326
MK906640.1	JAEMVV010000014.1	SIX8	0	91.525	236	20	0	1	236	1826655	1826420	8.69e-89	326
MK906641.1	JAEMVV010000014.1	SIX8	0	92	250	20	0	2	251	1230770	1230521	1.54e-96	351
MK906641.1	JAEMVV010000014.1	SIX8	0	92	250	20	0	2	251	1826656	1826407	1.54e-96	351
MK906642.1	JAEMVV010000014.1	SIX8	0	91.968	249	20	0	1	249	1230769	1230521	5.48e-96	350
MK906642.1	JAEMVV010000014.1	SIX8	0	91.968	249	20	0	1	249	1826655	1826407	5.48e-96	350
MK906643.1	JAEMVV010000014.1	SIX8	0	92	250	20	0	3	252	1230770	1230521	1.56e-96	351
MK906643.1	JAEMVV010000014.1	SIX8	0	92	250	20	0	3	252	1826656	1826407	1.56e-96	351
MK906644.1	JAEMVV010000014.1	SIX8	0	92	250	20	0	3	252	1230770	1230521	1.55e-96	351
MK906644.1	JAEMVV010000014.1	SIX8	0	92	250	20	0	3	252	1826656	1826407	1.55e-96	351
MK906645.1	JAEMVV010000014.1	SIX8	0	91.968	249	20	0	2	250	1230770	1230522	5.5e-96	350
MK906645.1	JAEMVV010000014.1	SIX8	0	91.968	249	20	0	2	250	1826656	1826408	5.5e-96	350
MK906646.1	JAEMVV010000014.1	SIX8	0	91.453	234	20	0	1	234	1230769	1230536	1.11e-87	322
MK906646.1	JAEMVV010000014.1	SIX8	0	91.453	234	20	0	1	234	1826655	1826422	1.11e-87	322
MK906647.1	JAEMVV010000014.1	SIX8	0	92	250	20	0	2	251	1230770	1230521	1.56e-96	351
MK906647.1	JAEMVV010000014.1	SIX8	0	92	250	20	0	2	251	1826656	1826407	1.56e-96	351
MK906648.1	JAEMVV010000014.1	SIX8	0	95.582	249	11	0	3	251	1230770	1230522	5.41e-111	399
MK906648.1	JAEMVV010000014.1	SIX8	0	95.582	249	11	0	3	251	1826656	1826408	5.41e-111	399
MK906649.1	JAEMVV010000014.1	SIX8	0	95.6	250	11	0	3	252	1230770	1230521	1.52e-111	401
MK906649.1	JAEMVV010000014.1	SIX8	0	95.6	250	11	0	3	252	1826656	1826407	1.52e-111	401
MK906650.1	JAEMVV010000014.1	SIX8	0	95.6	250	11	0	2	251	1230770	1230521	1.51e-111	401
MK906650.1	JAEMVV010000014.1	SIX8	0	95.6	250	11	0	2	251	1826656	1826407	1.51e-111	401
MK906651.1	JAEMVV010000014.1	SIX8	0	95.6	250	11	0	2	251	1230770	1230521	1.51e-111	401
MK906651.1	JAEMVV010000014.1	SIX8	0	95.6	250	11	0	2	251	1826656	1826407	1.51e-111	401
MK906652.1	JAEMVV010000014.1	SIX8	0	95.6	250	11	0	2	251	1230770	1230521	1.51e-111	401
MK906652.1	JAEMVV010000014.1	SIX8	0	95.6	250	11	0	2	251	1826656	1826407	1.51e-111	401
MK906653.1	JAEMVV010000014.1	SIX8	0	95.6	250	11	0	2	251	1230770	1230521	1.51e-111	401
MK906653.1	JAEMVV010000014.1	SIX8	0	95.6	250	11	0	2	251	1826656	1826407	1.51e-111	401
MK906654.1	JAEMVV010000014.1	SIX8	0	95.6	250	11	0	2	251	1230770	1230521	1.51e-111	401
MK906654.1	JAEMVV010000014.1	SIX8	0	95.6	250	11	0	2	251	1826656	1826407	1.51e-111	401
MK906655.1	JAEMVV010000014.1	SIX8	0	94.378	249	14	0	1	249	1230769	1230521	5.4e-106	383
MK906655.1	JAEMVV010000014.1	SIX8	0	94.378	249	14	0	1	249	1826655	1826407	5.4e-106	383
MK906656.1	JAEMVV010000014.1	SIX8	0	94.378	249	14	0	1	249	1230769	1230521	5.4e-106	383
MK906656.1	JAEMVV010000014.1	SIX8	0	94.378	249	14	0	1	249	1826655	1826407	5.4e-106	383
MK906657.1	JAEMVV010000014.1	SIX8	0	95.984	249	10	0	1	249	1230769	1230521	1.15e-112	405
MK906657.1	JAEMVV010000014.1	SIX8	0	95.984	249	10	0	1	249	1826655	1826407	1.15e-112	405
MK906658.1	JAEMVV010000014.1	SIX9	0	100	431	0	0	1	431	605145	604715	0	797
MK906659.1	JAEMVV010000014.1	SIX9	0	100	431	0	0	1	431	605145	604715	0	797
MK906660.1	JAEMVV010000014.1	SIX9	0	100	381	0	0	1	381	605145	604765	0	704
MK906665.1	CM028826.1	SIX10	0	100	615	0	0	1	615	1284722	1284108	0	1136
MK906666.1	CM028826.1	SIX10	0	100	613	0	0	1	613	1284722	1284110	0	1133
MK906667.1	CM028826.1	SIX10	0	100	614	0	0	1	614	1284720	1284107	0	1134
MK906668.1	CM028826.1	SIX10	0	96.066	610	23	1	1	609	1284719	1284110	0	992
MK906669.1	CM028826.1	SIX10	0	96.025	629	23	2	1	628	1284735	1284108	0	1022
MK906670.1	CM028826.1	SIX10	0	96.085	613	23	1	1	612	1284720	1284108	0	998
MK906671.1	CM028826.1	SIX10	0	96.085	613	23	1	1	612	1284722	1284110	0	998
MK906672.1	CM028826.1	SIX10	0	96.9	613	19	0	1	613	1284722	1284110	0	1027
MK906673.1	CM028826.1	SIX10	0	97.017	637	19	0	1	637	1284735	1284099	0	1072
MK906674.1	CM028826.1	SIX11	0	99.819	551	0	1	1	551	807006	806457	0	1011
MK906675.1	CM028826.1	SIX11	0	99.821	559	1	0	1	559	807015	806457	0	1027
MK906676.1	CM028826.1	SIX11	0	99.817	547	0	1	1	547	807004	806459	0	1003
MK906677.1	CM028826.1	SIX11	0	99.641	557	0	2	1	557	807012	806458	0	1016
MK906678.1	CM028826.1	SIX11	0	95.572	542	18	2	1	539	807004	806466	0	863
MK906679.1	CM028826.1	SIX11	0	95.58	543	18	2	2	541	807004	806465	0	865
MK906680.1	CM028826.1	SIX11	0	95.564	541	18	2	1	538	807004	806467	0	861
MK906681.1	CM028826.1	SIX11	0	95.564	541	18	2	2	539	807004	806467	0	861
MK906682.1	CM028826.1	SIX11	0	95.572	542	18	2	1	539	807004	806466	0	863
MK906683.1	CM028826.1	SIX11	0	95.722	561	18	2	1	558	807014	806457	0	898
MK906684.1	CM028826.1	SIX11	0	95.636	527	17	2	1	524	807012	806489	0	841
MK906685.1	JAEMVV010000014.1	SIX12	0	100	428	0	0	1	428	1286291	1285864	0	791
MK906686.1	JAEMVV010000014.1	SIX12	0	100	428	0	0	1	428	1286290	1285863	0	791
MK906687.1	JAEMVV010000014.1	SIX12	0	100	426	0	0	2	427	1286289	1285864	0	787
MK906688.1	JAEMVV010000014.1	SIX12	0	95.571	429	19	0	1	429	1286291	1285863	0	688
MK906689.1	JAEMVV010000014.1	SIX12	0	95.571	429	19	0	1	429	1286291	1285863	0	688
MK906690.1	JAEMVV010000014.1	SIX12	0	95.581	430	19	0	1	430	1286291	1285862	0	689
MK906691.1	JAEMVV010000014.1	SIX12	0	95.519	424	19	0	1	424	1286285	1285862	0	678
MK906692.1	JAEMVV010000006.1	SIX13	0	100	966	0	0	1	966	4492979	4492014	0	1784
MK906692.1	JAEMVV010000006.1	SIX13	0	100	966	0	0	1	966	4588392	4589357	0	1784
MK906693.1	JAEMVV010000006.1	SIX13	0	100	987	0	0	1	987	4492981	4491995	0	1823
MK906693.1	JAEMVV010000006.1	SIX13	0	100	987	0	0	1	987	4588390	4589376	0	1823
MK906694.1	JAEMVV010000006.1	SIX13	0	100	984	0	0	2	985	4492979	4491996	0	1818
MK906694.1	JAEMVV010000006.1	SIX13	0	100	984	0	0	2	985	4588392	4589375	0	1818
MK906695.1	JAEMVV010000006.1	SIX13	0	93.668	995	58	5	1	994	4492986	4491996	0	1483
MK906695.1	JAEMVV010000006.1	SIX13	0	93.668	995	58	5	1	994	4588385	4589375	0	1483
MK906696.1	JAEMVV010000014.1	SIX14	0	99.515	412	2	0	3	414	1494010	1493599	0	750
MK906697.1	JAEMVV010000014.1	SIX14	0	99.292	424	2	1	1	424	1494010	1493588	0	765
MK906698.1	JAEMVV010000014.1	SIX14	0	99.529	425	0	2	1	425	1494010	1493588	0	773
MK906699.1	JAEMVV010000014.1	SIX14	0	91.198	409	35	1	1	409	1493995	1493588	5.13e-158	556
MK906700.1	JAEMVV010000014.1	SIX14	0	90.557	413	37	2	3	415	1493998	1493588	3.14e-155	547
MK906701.1	JAEMVV010000014.1	SIX14	0	91.429	420	35	1	1	420	1494006	1493588	4.05e-164	577
MK906702.1	JAEMVV010000014.1	SIX14	0	90.588	425	37	3	1	424	1494010	1493588	1.15e-159	562
MK906703.1	JAEMVV010000014.1	SIX14	0	90.998	411	35	2	1	411	1493996	1493588	1.85e-157	555
MK906704.1	JAEMVV010000014.1	SIX14	0	91.283	413	35	1	1	413	1493999	1493588	3.1e-160	564
MK906705.1	JAEMVV010000014.1	SIX14	0	91.283	413	35	1	1	413	1493999	1493588	1.11e-159	562
MK906706.1	JAEMVV010000014.1	SIX14	0	91.429	420	35	1	1	420	1494006	1493588	1.46e-163	575
MK906707.1	JAEMVV010000014.1	SIX14	0	90.955	398	35	1	1	398	1493998	1493602	6.49e-152	536
MK906708.1	JAEMVV010000014.1	SIX14	0	91.241	411	35	1	1	411	1493997	1493588	3.99e-159	560
MK906709.1	JAEMVV010000014.1	SIX14	0	91.198	409	35	1	1	409	1493995	1493588	5.13e-158	556
MK906710.1	JAEMVV010000014.1	SIX14	0	90.955	398	35	1	1	398	1493996	1493600	6.49e-152	536
MK906711.1	JAEMVV010000014.1	SIX14	0	91.304	414	35	1	1	414	1494000	1493588	3.11e-160	564
MK906712.1	JAEMVV010000014.1	SIX14	0	90.886	395	35	1	1	395	1493995	1493602	3e-150	531
MK906713.1	JAEMVV010000014.1	SIX14	0	91.304	414	35	1	1	414	1494000	1493588	8.63e-161	566
MK906714.1	JAEMVV010000014.1	SIX14	0	90.998	411	35	2	1	411	1493996	1493588	1.85e-157	555
MK906715.1	JAEMVV010000014.1	SIX14	0	90.955	398	35	1	1	398	1493996	1493600	6.49e-152	536
MK906716.1	JAEMVV010000014.1	SIX14	0	91.429	420	35	1	1	420	1494006	1493588	4.05e-164	577
MK906717.1	JAEMVV010000014.1	SIX14	0	91.304	414	35	1	1	414	1494000	1493588	8.63e-161	566
MK906718.1	JAEMVV010000014.1	SIX14	0	90.998	411	35	2	1	411	1493996	1493588	1.85e-157	555
MK906719.1	JAEMVV010000014.1	SIX14	0	91.509	424	35	1	1	424	1494010	1493588	2.45e-166	584
MK906720.1	JAEMVV010000014.1	SIX14	0	90.118	425	38	3	1	423	1494010	1493588	8.92e-156	549
MK906721.1	JAEMVV010000014.1	SIX14	0	90.376	426	37	3	1	425	1494010	1493588	1.49e-158	558
MK906722.1	JAEMVV010000014.1	SIX14	0	90.632	427	35	4	1	426	1494010	1493588	3.21e-160	564
MK906723.1	JAEMVV010000014.1	SIX14	0	91.509	424	35	1	1	424	1494010	1493588	8.82e-166	582
MK906724.1	JAEMVV010000014.1	SIX14	0	91.294	425	35	2	1	425	1494010	1493588	3.18e-165	580
MK906725.1	JAEMVV010000014.1	SIX14	0	91.038	424	35	3	3	425	1494009	1493588	1.91e-162	571
MK906726.1	JAEMVV010000014.1	SIX14	0	90.566	424	39	1	1	424	1494010	1493588	1.15e-159	562
MK906727.1	JAEMVV010000014.1	SIX14	0	93.396	424	27	1	1	424	1494010	1493588	4.02e-179	627
MK906728.1	JAEMVV010000014.1	SIX14	0	93.144	423	29	0	1	423	1494010	1493588	1.86e-177	621
MK906729.1	JAEMVV010000014.1	SIX14	0	93.176	425	27	2	1	425	1494010	1493588	5.21e-178	623
MK906730.1	JAEMVV010000014.1	SIX14	0	92.941	425	27	3	1	424	1494010	1493588	8.69e-176	616
MK906731.1	JAEMVV010000014.1	SIX14	0	92.925	424	29	1	1	424	1494010	1493588	8.69e-176	616
MK906732.1	JAEMVV010000014.1	SIX14	0	90.819	403	36	1	1	403	1494000	1493599	1.83e-152	538
MK906733.1	JAEMVV010000014.1	SIX14	0	90.974	421	35	3	1	421	1494005	1493588	3.16e-160	564
MK906734.1	JAEMVV010000014.1	SIX14	0	91.304	414	35	1	1	414	1494000	1493588	3.11e-160	564
MK906736.1	JAEMVV010000014.1	SIX14	0	90.932	397	35	1	1	397	1493996	1493601	2.33e-151	534
MK906737.1	JAEMVV010000014.1	SIX14	0	91.253	423	36	1	1	422	1494010	1493588	1.47e-163	575
MK906738.1	JAEMVV010000014.1	SIX14	0	91.253	423	36	1	1	422	1494010	1493588	1.47e-163	575
MK906739.1	JAEMVV010000006.1	SIX14	0	93.878	147	5	1	1	143	1668687	1668541	2.81e-56	219
MK906740.1	JAEMVV010000006.1	SIX14	0	93.75	144	5	1	1	140	1668684	1668541	1.3e-54	213
MK906741.1	JAEMVV010000006.1	SIX14	0	93.793	145	5	1	1	141	1668685	1668541	3.58e-55	215
MK906742.1	JAEMVV010000006.1	SIX14	0	93.75	144	5	1	1	140	1668684	1668541	1.29e-54	213
MT710715.1	JAEMVV010000017.1	SIX1	pisi	94.118	51	3	0	674	724	7187	7237	8.86e-14	78.7
MT710715.1	JAEMVV010000017.1	SIX1	pisi	94.231	52	3	0	673	724	244223	244172	2.46e-14	80.5
MT710716.1	JAEMVV010000014.1	SIX1	pisi	83.875	862	119	13	1	849	1474160	1475014	0	804
MT710717.1	JAEMVV010000014.1	SIX1	pisi	87.065	402	45	6	1	400	1474160	1474556	6.86e-125	448
MT710718.1	JAEMVV010000014.1	SIX1	pisi	83.875	862	119	13	1	849	1474160	1475014	0	804
MT710719.1	JAEMVV010000014.1	SIX1	pisi	87.065	402	45	6	1	400	1474160	1474556	6.86e-125	448
MT710720.1	JAEMVV010000014.1	SIX1	pisi	80.064	938	151	26	1	914	1474160	1475085	0	664
MT710721.1	JAEMVV010000014.1	SIX6	pisi	93.81	727	45	0	1	727	762089	761363	0	1094
MT710723.1	JAEMVV010000014.1	SIX6	pisi	92.857	728	50	2	1	727	762089	761363	0	1055
MT710724.1	JAEMVV010000014.1	SIX6	pisi	92.857	728	50	2	1	727	762089	761363	0	1055
MT710725.1	JAEMVV010000014.1	SIX6	0	94.014	568	34	0	4	571	761949	761382	0	861
MT710726.1	JAEMVV010000014.1	SIX6	pisi	93.31	568	38	0	4	571	761949	761382	0	839
MT710727.1	JAEMVV010000014.1	SIX6	pisi	93.31	568	38	0	4	571	761949	761382	0	839
MT710728.1	JAEMVV010000014.1	SIX6	pisi	94.336	565	32	0	1	565	761946	761382	0	867
MT710729.1	JAEMVV010000014.1	SIX7	pisi	92.403	645	46	1	1	642	1288728	1289372	0	917
MT710732.1	CM028826.1	SIX10	pisi	96.923	520	16	0	1	520	1284700	1284181	0	872
MT710733.1	CM028826.1	SIX11	pisi	97.024	336	7	1	1	336	806988	806656	8.45e-160	562
MT710734.1	JAEMVV010000014.1	SIX12	pisi	97.953	342	7	0	1	342	1286265	1285924	3.24e-169	593
MT710735.1	JAEMVV010000006.1	SIX13	pisi	93.763	962	60	0	1	962	4492936	4491975	0	1445
MT710735.1	JAEMVV010000006.1	SIX13	pisi	93.763	962	60	0	1	962	4588435	4589396	0	1445
MT710736.1	JAEMVV010000006.1	SIX13	pisi	93.718	971	61	0	1	971	4492945	4491975	0	1456
MT710736.1	JAEMVV010000006.1	SIX13	pisi	93.718	971	61	0	1	971	4588426	4589396	0	1456
MT710737.1	JAEMVV010000006.1	SIX13	pisi	92.135	534	42	0	1	534	4492942	4492409	0	754
MT710737.1	JAEMVV010000006.1	SIX13	pisi	92.135	534	42	0	1	534	4588429	4588962	0	754
MT710738.1	JAEMVV010000006.1	SIX13	pisi	93.457	810	53	0	1	810	4492939	4492130	0	1203
MT710738.1	JAEMVV010000006.1	SIX13	pisi	93.457	810	53	0	1	810	4588432	4589241	0	1203
MT710739.1	JAEMVV010000014.1	SIX14	pisi	93.103	319	22	0	1	319	1493933	1493615	1.9e-131	468
MT710740.1	JAEMVV010000014.1	SIX14	pisi	90.536	317	30	0	1	317	1493931	1493615	5.36e-117	420
MT710741.1	JAEMVV010000014.1	SIX14	pisi	93.313	329	22	0	1	329	1493931	1493603	5.42e-137	486
MT710742.1	JAEMVV010000014.1	SIX14	pisi	91.608	286	24	0	4	289	1493900	1493615	8.17e-110	396
MT364385.1	JAEMVV010000014.1	SIX1	apii	81.649	861	122	22	1	831	1474160	1475014	0	682
MT364398.1	JAEMVV010000014.1	SIX1	apii	83.043	861	122	15	1	843	1474160	1475014	0	760
MW076647.1	JAEMVV010000014.1	SIX1	0	85.736	673	53	15	1	641	1474127	1474788	0	688
MW076648.1	JAEMVV010000014.1	SIX1	0	87.482	679	42	14	1	647	1474122	1474789	0	745
MW076649.1	JAEMVV010000014.1	SIX1	0	87.24	674	42	15	1	641	1474126	1474788	0	730
MW076650.1	JAEMVV010000014.1	SIX1	0	85.882	680	53	15	1	648	1474126	1474794	0	704
MW076651.1	JAEMVV010000014.1	SIX1	0	87.334	679	42	15	1	646	1474123	1474790	0	739
MW076652.1	JAEMVV010000014.1	SIX1	0	87.482	679	42	14	1	647	1474125	1474792	0	745
MW076653.1	JAEMVV010000014.1	SIX1	0	87.701	683	41	15	1	651	1474122	1474793	0	756
MW076654.1	JAEMVV010000014.1	SIX1	0	87.445	677	42	14	1	645	1474128	1474793	0	741
MW076655.1	JAEMVV010000014.1	SIX1	0	87.537	682	42	14	1	650	1474126	1474796	0	750
MW076656.1	JAEMVV010000014.1	SIX1	0	87.5	672	41	15	1	640	1474129	1474789	0	736
MW076657.1	JAEMVV010000014.1	SIX1	0	87.611	678	41	15	1	646	1474125	1474791	0	747
MW076658.1	JAEMVV010000014.1	SIX1	0	87.556	675	41	15	1	643	1474126	1474789	0	741
MW076659.1	JAEMVV010000014.1	SIX1	0	87.482	679	42	14	1	647	1474127	1474794	0	745
MW076660.1	JAEMVV010000014.1	SIX1	0	87.278	676	42	15	1	643	1474125	1474789	0	734
MW076661.1	JAEMVV010000014.1	SIX1	0	87.463	678	42	14	1	646	1474125	1474791	0	743
MW076711.1	JAEMVV010000014.1	SIX7	0	100	69	0	0	1	69	1288915	1288983	5.83e-30	128
MW076714.1	JAEMVV010000014.1	SIX7	0	100	71	0	0	1	71	1288914	1288984	4.7e-31	132
MW076720.1	JAEMVV010000014.1	SIX7	0	100	65	0	0	1	65	1288919	1288983	8.93e-28	121
MW076722.1	JAEMVV010000014.1	SIX7	0	100	70	0	0	1	70	1288915	1288984	1.66e-30	130
MW076726.1	JAEMVV010000014.1	SIX7	0	100	71	0	0	1	71	1288914	1288984	4.7e-31	132
MW076728.1	JAEMVV010000014.1	SIX7	0	100	70	0	0	1	70	1288914	1288983	1.66e-30	130
MW076729.1	JAEMVV010000014.1	SIX7	0	100	59	0	0	7	65	1288926	1288984	1.93e-24	110
MW076730.1	JAEMVV010000014.1	SIX7	0	100	65	0	0	1	65	1288919	1288983	8.93e-28	121
MW076731.1	JAEMVV010000014.1	SIX7	0	100	70	0	0	1	70	1288915	1288984	1.66e-30	130
MW076733.1	JAEMVV010000014.1	SIX7	0	100	66	0	0	1	66	1288919	1288984	2.54e-28	122
MW076734.1	JAEMVV010000014.1	SIX7	0	100	64	0	0	1	64	1288920	1288983	3.14e-27	119
MW076735.1	JAEMVV010000014.1	SIX7	0	100	65	0	0	1	65	1288919	1288983	8.93e-28	121
MW076736.1	JAEMVV010000014.1	SIX7	0	100	64	0	0	1	64	1288920	1288983	3.14e-27	119
MW076737.1	JAEMVV010000014.1	SIX7	0	100	66	0	0	1	66	1288919	1288984	2.54e-28	122
MW076738.1	JAEMVV010000014.1	SIX7	0	100	66	0	0	1	66	1288919	1288984	2.54e-28	122
MW076739.1	JAEMVV010000014.1	SIX7	0	100	66	0	0	1	66	1288919	1288984	2.54e-28	122
MW076740.1	JAEMVV010000014.1	SIX7	0	100	65	0	0	1	65	1288920	1288984	8.93e-28	121
MW076741.1	JAEMVV010000014.1	SIX7	0	100	65	0	0	1	65	1288920	1288984	8.93e-28	121
MW076743.1	JAEMVV010000014.1	SIX7	0	100	71	0	0	1	71	1288914	1288984	4.7e-31	132
MW076746.1	JAEMVV010000014.1	SIX8	0	94.068	118	5	1	1	118	1230954	1230839	3.24e-45	180
MW076746.1	JAEMVV010000014.1	SIX8	0	94.068	118	5	1	1	118	1826840	1826725	3.24e-45	180
MW076747.1	JAEMVV010000014.1	SIX8	0	94.215	121	5	1	1	121	1230957	1230839	7.19e-47	185
MW076747.1	JAEMVV010000014.1	SIX8	0	94.215	121	5	1	1	121	1826843	1826725	7.19e-47	185
MW076751.1	JAEMVV010000014.1	SIX8	0	94.215	121	5	1	1	121	1230957	1230839	7.19e-47	185
MW076751.1	JAEMVV010000014.1	SIX8	0	94.215	121	5	1	1	121	1826843	1826725	7.19e-47	185
MW076752.1	JAEMVV010000006.1	SIX8	0	96.639	119	4	0	1	119	3158499	3158617	9.05e-51	198
MW076752.1	JAEMVV010000006.1	SIX8	0	96.639	119	4	0	1	119	3415261	3415379	9.05e-51	198
MW076753.1	JAEMVV010000014.1	SIX8	0	94.215	121	5	1	1	121	1230957	1230839	7.19e-47	185
MW076753.1	JAEMVV010000014.1	SIX8	0	94.215	121	5	1	1	121	1826843	1826725	7.19e-47	185
MW076754.1	JAEMVV010000014.1	SIX8	0	94.262	122	5	1	1	122	1230958	1230839	2e-47	187
MW076754.1	JAEMVV010000014.1	SIX8	0	94.262	122	5	1	1	122	1826844	1826725	2e-47	187
MW076755.1	JAEMVV010000014.1	SIX8	0	94.262	122	5	1	1	122	1230958	1230839	2e-47	187
MW076755.1	JAEMVV010000014.1	SIX8	0	94.262	122	5	1	1	122	1826844	1826725	2e-47	187
MW076756.1	JAEMVV010000014.1	SIX8	0	94.215	121	5	1	1	121	1230957	1230839	7.19e-47	185
MW076756.1	JAEMVV010000014.1	SIX8	0	94.215	121	5	1	1	121	1826843	1826725	7.19e-47	185
MW076757.1	JAEMVV010000014.1	SIX8	0	94.167	120	5	1	1	120	1230956	1230839	2.56e-46	183
MW076757.1	JAEMVV010000014.1	SIX8	0	94.167	120	5	1	1	120	1826842	1826725	2.56e-46	183
MW076758.1	JAEMVV010000014.1	SIX8	0	94.262	122	5	1	1	122	1230958	1230839	2e-47	187
MW076758.1	JAEMVV010000014.1	SIX8	0	94.262	122	5	1	1	122	1826844	1826725	2e-47	187
MW076759.1	JAEMVV010000014.1	SIX8	0	94.167	120	5	1	1	120	1230956	1230839	2.53e-46	183
MW076759.1	JAEMVV010000014.1	SIX8	0	94.167	120	5	1	1	120	1826842	1826725	2.53e-46	183
MW076760.1	JAEMVV010000014.1	SIX8	0	94.215	121	5	1	1	121	1230957	1230839	7.19e-47	185
MW076760.1	JAEMVV010000014.1	SIX8	0	94.215	121	5	1	1	121	1826843	1826725	7.19e-47	185
MW076761.1	JAEMVV010000014.1	SIX8	0	94.215	121	5	1	1	121	1230957	1230839	7.19e-47	185
MW076761.1	JAEMVV010000014.1	SIX8	0	94.215	121	5	1	1	121	1826843	1826725	7.19e-47	185
MW076762.1	JAEMVV010000014.1	SIX8	0	94.215	121	5	1	1	121	1230957	1230839	7.19e-47	185
MW076762.1	JAEMVV010000014.1	SIX8	0	94.215	121	5	1	1	121	1826843	1826725	7.19e-47	185
MW076763.1	JAEMVV010000014.1	SIX8	0	94.215	121	5	1	1	121	1230957	1230839	7.19e-47	185
MW076763.1	JAEMVV010000014.1	SIX8	0	94.215	121	5	1	1	121	1826843	1826725	7.19e-47	185
MW076764.1	JAEMVV010000014.1	SIX8	0	94.215	121	5	1	1	121	1230957	1230839	7.19e-47	185
MW076764.1	JAEMVV010000014.1	SIX8	0	94.215	121	5	1	1	121	1826843	1826725	7.19e-47	185
MW076815.1	JAEMVV010000014.1	SIX12	0	96.396	111	4	0	1	111	1286130	1286020	2.3e-46	183
MW076816.1	JAEMVV010000014.1	SIX12	0	97.196	107	3	0	3	109	1286126	1286020	8.08e-46	182
MW076817.1	JAEMVV010000006.1	SIX13	0	91.565	735	62	0	1	735	4492783	4492049	0	1016
MW076817.1	JAEMVV010000006.1	SIX13	0	91.565	735	62	0	1	735	4588588	4589322	0	1016
MW076818.1	JAEMVV010000006.1	SIX13	0	91.444	748	63	1	1	748	4492785	4492039	0	1027
MW076818.1	JAEMVV010000006.1	SIX13	0	91.444	748	63	1	1	748	4588586	4589332	0	1027
MW076819.1	JAEMVV010000006.1	SIX13	0	91.667	744	62	0	1	744	4492783	4492040	0	1033
MW076819.1	JAEMVV010000006.1	SIX13	0	91.667	744	62	0	1	744	4588588	4589331	0	1033
MW076821.1	JAEMVV010000014.1	SIX14	0	94.286	70	4	0	1	70	79056	78987	1.8e-23	108
MT738929.1	JAEMVV010000006.1	SIX13	physali	99.469	942	4	1	1	941	4492936	4491995	0	1711
MT738929.1	JAEMVV010000006.1	SIX13	physali	99.469	942	4	1	1	941	4588435	4589376	0	1711
MW160863.1	JAEMVV010000014.1	SIX1a	physali	82.584	890	120	22	1	874	1474160	1475030	0	752
MW160864.1	JAEMVV010000014.1	SIX1b	physali	88.798	857	94	2	1	856	1474175	1475030	0	1050
MW160865.1	JAEMVV010000014.1	SIX7	physali	92.464	491	37	0	1	491	1288737	1289227	0	702
MW160866.1	CM028826.1	SIX10	physali	99.615	520	2	0	1	520	1284700	1284181	0	950
MW160867.1	JAEMVV010000014.1	SIX12	physali	100	432	0	0	1	432	1286355	1285924	0	798
MW160868.1	JAEMVV010000006.1	SIX13	physali	99.575	942	4	0	1	942	4492936	4491995	0	1718
MW160868.1	JAEMVV010000006.1	SIX13	physali	99.575	942	4	0	1	942	4588435	4589376	0	1718
MW160869.1	JAEMVV010000014.1	SIX15	physali	98.246	399	6	1	1	399	1352345	1351948	0	697
MW160879.1	JAEMVV010000014.1	SIX1a	physali	82.584	890	120	22	1	874	1474160	1475030	0	752
MW160880.1	JAEMVV010000014.1	SIX1b	physali	88.798	857	94	2	1	856	1474175	1475030	0	1050
MW160881.1	JAEMVV010000014.1	SIX7	physali	92.464	491	37	0	1	491	1288737	1289227	0	702
MW160882.1	CM028826.1	SIX10	physali	99.615	520	2	0	1	520	1284700	1284181	0	950
MW160883.1	JAEMVV010000014.1	SIX12	physali	100	432	0	0	1	432	1286355	1285924	0	798
MW160884.1	JAEMVV010000006.1	SIX13	physali	99.469	942	4	1	1	941	4492936	4491995	0	1711
MW160884.1	JAEMVV010000006.1	SIX13	physali	99.469	942	4	1	1	941	4588435	4589376	0	1711
MW160885.1	JAEMVV010000014.1	SIX15	physali	98.246	399	6	1	1	399	1352345	1351948	0	697
MW160895.1	JAEMVV010000014.1	SIX1a	physali	82.584	890	120	22	1	874	1474160	1475030	0	752
MW160896.1	JAEMVV010000014.1	SIX1b	physali	88.798	857	94	2	1	856	1474175	1475030	0	1050
MW160897.1	JAEMVV010000014.1	SIX7	physali	92.464	491	37	0	1	491	1288737	1289227	0	702
MW160898.1	CM028826.1	SIX10	physali	99.615	520	2	0	1	520	1284700	1284181	0	950
MW160899.1	JAEMVV010000014.1	SIX12	physali	100	432	0	0	1	432	1286355	1285924	0	798
MW160900.1	JAEMVV010000006.1	SIX13	physali	99.469	942	4	1	1	941	4492936	4491995	0	1711
MW160900.1	JAEMVV010000006.1	SIX13	physali	99.469	942	4	1	1	941	4588435	4589376	0	1711
MW160901.1	JAEMVV010000014.1	SIX15	physali	98.246	399	6	1	1	399	1352345	1351948	0	697
MW323426.1	JAEMVV010000006.1	SIX13	cubense	88.776	294	33	0	1	294	4492797	4492504	3.04e-99	361
MW323426.1	JAEMVV010000006.1	SIX13	cubense	88.776	294	33	0	1	294	4588574	4588867	3.04e-99	361
MW323427.1	JAEMVV010000006.1	SIX13	cubense	88.66	291	33	0	1	291	4492795	4492505	1.4e-97	355
MW323427.1	JAEMVV010000006.1	SIX13	cubense	88.66	291	33	0	1	291	4588576	4588866	1.4e-97	355
MW323428.1	JAEMVV010000006.1	SIX13	cubense	88.514	296	34	0	1	296	4588571	4588866	1.1e-98	359
MW323428.1	JAEMVV010000006.1	SIX13	cubense	88.737	293	33	0	4	296	4492797	4492505	1.1e-98	359
MW323429.1	JAEMVV010000006.1	SIX13	cubense	88.814	295	33	0	1	295	4492797	4492503	8.47e-100	363
MW323429.1	JAEMVV010000006.1	SIX13	cubense	88.814	295	33	0	1	295	4588574	4588868	8.47e-100	363
MW323430.1	JAEMVV010000006.1	SIX13	cubense	88.889	297	33	0	1	297	4492800	4492504	6.6e-101	366
MW323430.1	JAEMVV010000006.1	SIX13	cubense	88.889	297	33	0	1	297	4588571	4588867	6.6e-101	366
MW323431.1	JAEMVV010000006.1	SIX13	cubense	88.591	298	34	0	1	298	4588571	4588868	8.56e-100	363
MW323431.1	JAEMVV010000006.1	SIX13	cubense	88.814	295	33	0	4	298	4492797	4492503	8.56e-100	363
MW323432.1	JAEMVV010000006.1	SIX13	cubense	89.262	298	32	0	1	298	4492800	4492503	3.96e-103	374
MW323432.1	JAEMVV010000006.1	SIX13	cubense	89.262	298	32	0	1	298	4588571	4588868	3.96e-103	374
MW323433.1	JAEMVV010000006.1	SIX13	cubense	88.963	299	33	0	1	299	4492803	4492505	5.14e-102	370
MW323433.1	JAEMVV010000006.1	SIX13	cubense	88.963	299	33	0	1	299	4588568	4588866	5.14e-102	370
MW323434.1	JAEMVV010000006.1	SIX13	cubense	88.737	293	33	0	1	293	4492795	4492503	1.09e-98	359
MW323434.1	JAEMVV010000006.1	SIX13	cubense	88.737	293	33	0	1	293	4588576	4588868	1.09e-98	359
MW323435.1	JAEMVV010000006.1	SIX13	cubense	88.699	292	33	0	1	292	4492794	4492503	3.9e-98	357
MW323435.1	JAEMVV010000006.1	SIX13	cubense	88.699	292	33	0	1	292	4588577	4588868	3.9e-98	357
MW323436.1	JAEMVV010000006.1	SIX13	cubense	88.699	292	33	0	1	292	4492794	4492503	3.9e-98	357
MW323436.1	JAEMVV010000006.1	SIX13	cubense	88.699	292	33	0	1	292	4588577	4588868	3.9e-98	357
MW323437.1	JAEMVV010000006.1	SIX13	cubense	88.737	293	33	0	1	293	4492795	4492503	1.09e-98	359
MW323437.1	JAEMVV010000006.1	SIX13	cubense	88.737	293	33	0	1	293	4588576	4588868	1.09e-98	359
MW323438.1	JAEMVV010000006.1	SIX13	cubense	88.814	295	33	0	1	295	4492797	4492503	8.47e-100	363
MW323438.1	JAEMVV010000006.1	SIX13	cubense	88.814	295	33	0	1	295	4588574	4588868	8.47e-100	363
MW323439.1	JAEMVV010000006.1	SIX13	cubense	88.814	295	33	0	1	295	4492797	4492503	8.47e-100	363
MW323439.1	JAEMVV010000006.1	SIX13	cubense	88.814	295	33	0	1	295	4588574	4588868	8.47e-100	363
MW323440.1	JAEMVV010000006.1	SIX13	cubense	89	300	33	0	1	300	4492800	4492501	1.43e-102	372
MW323440.1	JAEMVV010000006.1	SIX13	cubense	89	300	33	0	1	300	4588571	4588870	1.43e-102	372
MW340845.1	JAEMVV010000006.1	SIX13	cubense	88.542	288	33	0	1	288	4492792	4492505	6.42e-96	350
MW340845.1	JAEMVV010000006.1	SIX13	cubense	88.542	288	33	0	1	288	4588579	4588866	6.42e-96	350
MW340846.1	JAEMVV010000006.1	SIX13	cubense	88.153	287	34	0	1	287	4492791	4492505	1.07e-93	342
MW340846.1	JAEMVV010000006.1	SIX13	cubense	88.153	287	34	0	1	287	4588580	4588866	1.07e-93	342
MW340847.1	JAEMVV010000006.1	SIX13	cubense	88.502	287	33	0	1	287	4492791	4492505	2.3e-95	348
MW340847.1	JAEMVV010000006.1	SIX13	cubense	88.502	287	33	0	1	287	4588580	4588866	2.3e-95	348
MW340848.1	JAEMVV010000006.1	SIX13	cubense	88.542	288	33	0	1	288	4492792	4492505	6.42e-96	350
MW340848.1	JAEMVV010000006.1	SIX13	cubense	88.542	288	33	0	1	288	4588579	4588866	6.42e-96	350
MW340849.1	JAEMVV010000006.1	SIX13	cubense	88.621	290	33	0	1	290	4492794	4492505	5e-97	353
MW340849.1	JAEMVV010000006.1	SIX13	cubense	88.621	290	33	0	1	290	4588577	4588866	5e-97	353
MW340850.1	JAEMVV010000006.1	SIX13	cubense	88.542	288	33	0	1	288	4492794	4492507	6.42e-96	350
MW340850.1	JAEMVV010000006.1	SIX13	cubense	88.542	288	33	0	1	288	4588577	4588864	6.42e-96	350
MW340851.1	JAEMVV010000006.1	SIX13	cubense	88.276	290	34	0	1	290	4492794	4492505	2.33e-95	348
MW340851.1	JAEMVV010000006.1	SIX13	cubense	88.276	290	34	0	1	290	4588577	4588866	2.33e-95	348
MW340852.1	JAEMVV010000006.1	SIX13	cubense	88.621	290	33	0	1	290	4492794	4492505	5e-97	353
MW340852.1	JAEMVV010000006.1	SIX13	cubense	88.621	290	33	0	1	290	4588577	4588866	5e-97	353
MW340853.1	JAEMVV010000006.1	SIX13	cubense	88.542	288	33	0	1	288	4492792	4492505	6.42e-96	350
MW340853.1	JAEMVV010000006.1	SIX13	cubense	88.542	288	33	0	1	288	4588579	4588866	6.42e-96	350
GQ268948.1	JAEMVV010000014.1	SIX1	lycopersici	96.491	855	30	0	1	855	1474160	1475014	0	1413
GQ268949.1	JAEMVV010000014.1	SIX2	lycopersici	100	699	0	0	1	699	1467382	1466684	0	1291
GQ268950.1	JAEMVV010000014.1	SIX3	lycopersici	100	492	0	0	1	492	1362750	1363241	0	909
GQ268952.1	JAEMVV010000014.1	SIX5	lycopersici	99.809	523	1	0	1	523	1361552	1361030	0	961
GQ268953.1	JAEMVV010000014.1	SIX6	lycopersici	100	648	0	0	1	648	762089	761442	0	1197
GQ268954.1	JAEMVV010000014.1	SIX7	lycopersici	92.515	668	45	1	1	663	1288728	1289395	0	952
GQ268955.1	JAEMVV010000014.1	SIX3	lycopersici	99.797	492	1	0	1	492	1362750	1363241	0	904
GQ268956.1	JAEMVV010000014.1	SIX3	lycopersici	99.797	492	1	0	1	492	1362750	1363241	0	904
GQ268957.1	JAEMVV010000014.1	SIX3	lycopersici	99.797	492	1	0	1	492	1362750	1363241	0	904
GQ268958.1	JAEMVV010000014.1	SIX6	radicis-cucumerinum	94.907	648	33	0	1	648	762089	761442	0	1014
GQ268959.1	JAEMVV010000014.1	SIX6	melonis	94.907	648	33	0	1	648	762089	761442	0	1014
GQ268960.1	JAEMVV010000014.1	SIX7	lilii	95.815	669	21	4	1	663	1288728	1289395	0	1074
JF957139.1	JAEMVV010000014.1	SIX7	cubense	96.39	554	14	3	1	548	1288800	1289353	0	907
JF957140.1	JAEMVV010000014.1	SIX7	cubense	96.39	554	14	3	1	548	1288800	1289353	0	907
JF957141.1	JAEMVV010000014.1	SIX7	cubense	96.39	554	14	3	1	548	1288800	1289353	0	907
JF957142.1	JAEMVV010000014.1	SIX7	cubense	96.39	554	14	3	1	548	1288800	1289353	0	907
JF957143.1	JAEMVV010000014.1	SIX8	cubense	91.129	248	22	0	4	251	1230768	1230521	4.32e-92	337
JF957143.1	JAEMVV010000014.1	SIX8	cubense	91.129	248	22	0	4	251	1826654	1826407	4.32e-92	337
JF957144.1	JAEMVV010000014.1	SIX8	cubense	91.129	248	22	0	4	251	1230768	1230521	4.32e-92	337
JF957144.1	JAEMVV010000014.1	SIX8	cubense	91.129	248	22	0	4	251	1826654	1826407	4.32e-92	337
JF957145.1	JAEMVV010000014.1	SIX8	cubense	91.129	248	22	0	4	251	1230768	1230521	4.32e-92	337
JF957145.1	JAEMVV010000014.1	SIX8	cubense	91.129	248	22	0	4	251	1826654	1826407	4.32e-92	337
JF957146.1	JAEMVV010000014.1	SIX8	cubense	91.129	248	22	0	4	251	1230768	1230521	4.32e-92	337
JF957146.1	JAEMVV010000014.1	SIX8	cubense	91.129	248	22	0	4	251	1826654	1826407	4.32e-92	337
JF957147.1	JAEMVV010000014.1	SIX8	cubense	91.129	248	22	0	4	251	1230768	1230521	4.32e-92	337
JF957147.1	JAEMVV010000014.1	SIX8	cubense	91.129	248	22	0	4	251	1826654	1826407	4.32e-92	337
AB674509.1	JAEMVV010000017.1	SIX4	lycopersici	83.268	257	39	3	1628	1884	33377	33125	4.84e-60	233
AB674509.1	JAEMVV010000017.1	SIX4	lycopersici	83.658	257	38	3	1628	1884	334827	334575	1.04e-61	239
KM047024.1	JAEMVV010000014.1	SIX2	0	100	663	0	0	1	663	1467382	1466720	0	1225
KM047025.1	JAEMVV010000014.1	SIX2	0	100	663	0	0	1	663	1467382	1466720	0	1225
KM047026.1	JAEMVV010000014.1	SIX2	0	100	663	0	0	1	663	1467382	1466720	0	1225
KM047027.1	JAEMVV010000014.1	SIX1	0	96.491	855	30	0	1	855	1474160	1475014	0	1413
KM047028.1	JAEMVV010000014.1	SIX1	0	96.491	855	30	0	1	855	1474160	1475014	0	1413
KM047029.1	JAEMVV010000014.1	SIX1	0	96.491	855	30	0	1	855	1474160	1475014	0	1413
KM047030.1	JAEMVV010000014.1	SIX3	0	99.796	489	1	0	1	489	1362750	1363238	0	898
KM047031.1	JAEMVV010000014.1	SIX3	0	99.796	489	1	0	1	489	1362750	1363238	0	898
KM047032.1	JAEMVV010000014.1	SIX3	0	99.796	489	1	0	1	489	1362750	1363238	0	898
KM047033.1	JAEMVV010000014.1	SIX5	0	100	523	0	0	1	523	1361552	1361030	0	966
KM047034.1	JAEMVV010000014.1	SIX5	0	100	523	0	0	1	523	1361552	1361030	0	966
KM047035.1	JAEMVV010000014.1	SIX5	0	100	523	0	0	1	523	1361552	1361030	0	966
KM047036.1	JAEMVV010000014.1	SIX6	0	100	648	0	0	1	648	762089	761442	0	1197
KM047037.1	JAEMVV010000014.1	SIX6	0	100	648	0	0	1	648	762089	761442	0	1197
KM047038.1	JAEMVV010000014.1	SIX6	0	100	648	0	0	1	648	762089	761442	0	1197
KM047039.1	JAEMVV010000014.1	SIX7	0	92.515	668	45	1	1	663	1288728	1289395	0	952
KM047040.1	JAEMVV010000014.1	SIX7	0	92.515	668	45	1	1	663	1288728	1289395	0	952
KM047041.1	JAEMVV010000014.1	SIX7	0	92.515	668	45	1	1	663	1288728	1289395	0	952
KM893895.1	JAEMVV010000014.1	SIX1	cubense	97.872	188	1	2	1	185	1474186	1474373	9.44e-88	322
KM893896.1	JAEMVV010000014.1	SIX1	canariensis	96.809	188	3	2	1	185	1474186	1474373	2.04e-84	311
KM893897.1	JAEMVV010000014.1	SIX1	canariensis	96.277	188	4	2	1	185	1474186	1474373	9.51e-83	305
KM893898.1	JAEMVV010000014.1	SIX1	canariensis	96.809	188	3	2	1	185	1474186	1474373	2.04e-84	311
KM893899.1	JAEMVV010000014.1	SIX1	cubense	97.34	188	2	2	1	185	1474186	1474373	4.39e-86	316
KM893900.1	JAEMVV010000014.1	SIX1	canariensis	96.809	188	3	2	1	185	1474186	1474373	2.04e-84	311
KM893901.1	JAEMVV010000014.1	SIX1	canariensis	96.809	188	3	2	1	185	1474186	1474373	2.04e-84	311
KM893902.1	JAEMVV010000014.1	SIX1	cubense	97.872	188	1	2	1	185	1474186	1474373	9.44e-88	322
KM893903.1	JAEMVV010000014.1	SIX1	cubense	97.34	188	2	2	1	185	1474186	1474373	4.39e-86	316
KM893904.1	JAEMVV010000014.1	SIX1	canariensis	96.809	188	3	2	1	185	1474186	1474373	2.04e-84	311
KM893905.1	JAEMVV010000014.1	SIX1	canariensis	95.745	188	5	2	1	185	1474186	1474373	4.42e-81	300
KM893906.1	JAEMVV010000014.1	SIX1	canariensis	96.809	188	3	2	1	185	1474186	1474373	2.04e-84	311
KM893907.1	JAEMVV010000014.1	SIX1	cubense	97.34	188	2	2	1	185	1474186	1474373	4.39e-86	316
KM893908.1	JAEMVV010000014.1	SIX1	canariensis	96.809	188	3	2	1	185	1474186	1474373	2.04e-84	311
KM893909.1	JAEMVV010000014.1	SIX1	canariensis	96.277	188	4	2	1	185	1474186	1474373	9.51e-83	305
KM893910.1	JAEMVV010000014.1	SIX1	cubense	97.34	188	2	2	1	185	1474186	1474373	4.39e-86	316
KM893911.1	JAEMVV010000014.1	SIX1	cubense	97.872	188	1	2	1	185	1474186	1474373	9.44e-88	322
KM893912.1	JAEMVV010000014.1	SIX1	canariensis	96.809	188	3	2	1	185	1474186	1474373	2.04e-84	311
KM893913.1	JAEMVV010000014.1	SIX1	canariensis	96.809	188	3	2	1	185	1474186	1474373	2.04e-84	311
KM893914.1	JAEMVV010000014.1	SIX1	canariensis	96.809	188	3	2	1	185	1474186	1474373	2.04e-84	311
KM893915.1	JAEMVV010000014.1	SIX1	canariensis	96.809	188	3	2	1	185	1474186	1474373	2.04e-84	311
KM893916.1	JAEMVV010000014.1	SIX1	canariensis	96.809	188	3	2	1	185	1474186	1474373	2.04e-84	311
KM893917.1	JAEMVV010000014.1	SIX1	canariensis	96.809	188	3	2	1	185	1474186	1474373	2.04e-84	311
KM893918.1	JAEMVV010000014.1	SIX1	lini	95.745	188	5	2	1	185	1474186	1474373	4.42e-81	300
KM893920.1	JAEMVV010000014.1	SIX1	lini	95.745	188	5	2	1	185	1474186	1474373	4.42e-81	300
KM893921.1	JAEMVV010000014.1	SIX1	lycopersici	96.098	205	8	0	1	205	1474186	1474390	1.23e-91	335
KM893922.1	JAEMVV010000014.1	SIX1	canariensis	96.809	188	3	2	1	185	1474186	1474373	2.04e-84	311
KM893923.1	JAEMVV010000014.1	SIX7	cubense	97.081	651	13	3	1	645	1288728	1289378	0	1092
KM893924.1	JAEMVV010000014.1	SIX7	cubense	97.081	651	13	3	1	645	1288728	1289378	0	1092
KM893925.1	JAEMVV010000014.1	SIX7	cubense	97.081	651	13	3	1	645	1288728	1289378	0	1092
KM893926.1	JAEMVV010000014.1	SIX7	cubense	97.081	651	13	3	1	645	1288728	1289378	0	1092
KM893927.1	JAEMVV010000014.1	SIX7	cubense	97.081	651	13	3	1	645	1288728	1289378	0	1092
KM893928.1	JAEMVV010000014.1	SIX7	lini	95.084	651	29	2	1	648	1288728	1289378	0	1022
KM893929.1	JAEMVV010000014.1	SIX7	lini	94.931	651	30	2	1	648	1288728	1289378	0	1016
KM893930.1	JAEMVV010000014.1	SIX7	canariensis	94.931	651	30	2	1	648	1288728	1289378	0	1016
KM893931.1	JAEMVV010000014.1	SIX7	canariensis	94.931	651	30	2	1	648	1288728	1289378	0	1016
KM893932.1	JAEMVV010000014.1	SIX7	canariensis	94.931	651	30	2	1	648	1288728	1289378	0	1016
KM893933.1	JAEMVV010000014.1	SIX7	canariensis	94.931	651	30	2	1	648	1288728	1289378	0	1016
KM893934.1	JAEMVV010000014.1	SIX7	canariensis	94.931	651	30	2	1	648	1288728	1289378	0	1016
KM893935.1	JAEMVV010000014.1	SIX7	canariensis	94.931	651	30	2	1	648	1288728	1289378	0	1016
KM893936.1	JAEMVV010000014.1	SIX7	canariensis	94.931	651	30	2	1	648	1288728	1289378	0	1016
KM893937.1	JAEMVV010000014.1	SIX7	canariensis	94.931	651	30	2	1	648	1288728	1289378	0	1016
KM893938.1	JAEMVV010000014.1	SIX7	canariensis	94.931	651	30	2	1	648	1288728	1289378	0	1016
KM893939.1	JAEMVV010000014.1	SIX7	canariensis	94.931	651	30	2	1	648	1288728	1289378	0	1016
KM893940.1	JAEMVV010000014.1	SIX7	lycopersici	92.481	665	45	1	1	660	1288728	1289392	0	946
KM893941.1	CM028826.1	SIX10	lini	97.053	509	15	0	1	509	1284694	1284186	0	857
KM893942.1	CM028826.1	SIX10	lini	97.053	509	15	0	1	509	1284694	1284186	0	857
KM893943.1	CM028826.1	SIX10	lycopersici	100	509	0	0	1	509	1284694	1284186	0	941
KM893944.1	CM028826.1	SIX10	canariensis	95.678	509	22	0	1	509	1284694	1284186	0	819
KM893945.1	CM028826.1	SIX10	canariensis	95.678	509	22	0	1	509	1284694	1284186	0	819
KM893946.1	CM028826.1	SIX10	canariensis	95.678	509	22	0	1	509	1284694	1284186	0	819
KM893947.1	CM028826.1	SIX10	canariensis	95.481	509	23	0	1	509	1284694	1284186	0	815
KM893948.1	CM028826.1	SIX10	canariensis	97.446	509	13	0	1	509	1284694	1284186	0	878
KM893949.1	CM028826.1	SIX10	canariensis	95.678	509	22	0	1	509	1284694	1284186	0	819
KM893950.1	CM028826.1	SIX10	canariensis	95.678	509	22	0	1	509	1284694	1284186	0	819
KM893951.1	CM028826.1	SIX10	canariensis	95.481	509	23	0	1	509	1284694	1284186	0	815
KM893952.1	CM028826.1	SIX10	canariensis	95.678	509	22	0	1	509	1284694	1284186	0	819
KM893953.1	CM028826.1	SIX10	canariensis	95.678	509	22	0	1	509	1284694	1284186	0	819
KM893954.1	CM028826.1	SIX10	canariensis	95.678	509	22	0	1	509	1284694	1284186	0	819
KM893955.1	CM028826.1	SIX10	canariensis	95.678	509	22	0	1	509	1284694	1284186	0	819
KM893956.1	CM028826.1	SIX10	canariensis	95.678	509	22	0	1	509	1284694	1284186	0	819
KM893957.1	CM028826.1	SIX10	canariensis	95.678	509	22	0	1	509	1284694	1284186	0	819
KM893958.1	CM028826.1	SIX10	canariensis	95.678	509	22	0	1	509	1284694	1284186	0	819
KM893959.1	CM028826.1	SIX10	canariensis	95.678	509	22	0	1	509	1284694	1284186	0	819
KM503196.1	JAEMVV010000014.1	SIX7	cubense	96.263	669	18	4	1	663	1288728	1289395	0	1090
KM503197.1	JAEMVV010000014.1	SIX7	lycopersici	92.216	668	47	1	1	663	1288728	1289395	0	941
AM234063.1	JAEMVV010000014.1	SIX3	lycopersici	100	561	0	0	1	561	1362714	1363274	0	1037
KR855716.1	JAEMVV010000014.1	SIX1	lycopersici	96.296	216	8	0	1	216	1474175	1474390	1e-97	355
KR855717.1	JAEMVV010000014.1	SIX1	0	91.667	204	17	0	1	204	1474187	1474390	4.51e-76	283
KR855718.1	JAEMVV010000014.1	SIX1	0	89.756	205	19	2	1	204	1474187	1474390	2.11e-69	261
KR855720.1	JAEMVV010000014.1	SIX1	conglutinans	90.909	187	14	3	1	184	1474187	1474373	1.62e-65	248
KR855721.1	JAEMVV010000014.1	SIX1	canariensis	96.791	187	3	2	1	184	1474187	1474373	7.31e-84	309
KR855722.1	JAEMVV010000014.1	SIX9	passiflorae	92.969	256	16	2	1	255	605056	604802	1.2e-102	372
KR855723.1	JAEMVV010000014.1	SIX9	passiflorae	92.969	256	16	2	1	255	605056	604802	1.2e-102	372
KR855724.1	JAEMVV010000014.1	SIX9	passiflorae	92.969	256	16	2	1	255	605056	604802	1.2e-102	372
KR855725.1	JAEMVV010000014.1	SIX9	niveum	90.119	253	25	0	1	253	605056	604804	7.32e-90	329
KR855726.1	JAEMVV010000014.1	SIX9	niveum	90.119	253	25	0	1	253	605056	604804	7.32e-90	329
KR855727.1	JAEMVV010000014.1	SIX9	niveum	90.119	253	25	0	1	253	605056	604804	7.32e-90	329
KR855728.1	JAEMVV010000014.1	SIX9	niveum	90.119	253	25	0	1	253	605056	604804	7.32e-90	329
KR855729.1	JAEMVV010000014.1	SIX9	niveum	89.723	253	26	0	1	253	605056	604804	3.41e-88	324
KR855730.1	JAEMVV010000014.1	SIX9	lycopersici	100	255	0	0	1	255	605056	604802	1.15e-132	472
KR855731.1	JAEMVV010000014.1	SIX9	lycopersici	100	255	0	0	1	255	605056	604802	1.15e-132	472
KR855732.1	JAEMVV010000014.1	SIX9	0	93.333	255	15	1	1	253	605056	604802	9.19e-104	375
KR855733.1	JAEMVV010000014.1	SIX9	0	92.941	255	16	1	1	253	605056	604802	4.28e-102	370
KR855734.1	JAEMVV010000014.1	SIX9	0	93.333	255	15	1	1	253	605056	604802	2.56e-104	377
KR855739.1	JAEMVV010000014.1	SIX6	niveum	94.32	493	28	0	1	493	761983	761491	0	756
KR855740.1	JAEMVV010000014.1	SIX6	niveum	94.32	493	28	0	1	493	761983	761491	0	756
KR855741.1	JAEMVV010000014.1	SIX6	niveum	94.32	493	28	0	1	493	761983	761491	0	756
KR855742.1	JAEMVV010000014.1	SIX6	niveum	94.32	493	28	0	1	493	761983	761491	0	756
KR855743.1	JAEMVV010000014.1	SIX6	niveum	94.32	493	28	0	1	493	761983	761491	0	756
KR855744.1	JAEMVV010000014.1	SIX6	niveum	94.32	493	28	0	1	493	761983	761491	0	756
KR855745.1	JAEMVV010000014.1	SIX6	radicis-cucumerinum	94.32	493	28	0	1	493	761983	761491	0	756
KR855746.1	JAEMVV010000014.1	SIX6	radicis-cucumerinum	94.32	493	28	0	1	493	761983	761491	0	756
KR855747.1	JAEMVV010000014.1	SIX6	radicis-cucumerinum	94.32	493	28	0	1	493	761983	761491	0	756
KR855748.1	JAEMVV010000014.1	SIX6	radicis-cucumerinum	94.32	493	28	0	1	493	761983	761491	0	756
KR855749.1	JAEMVV010000014.1	SIX6	radicis-cucumerinum	94.32	493	28	0	1	493	761983	761491	0	756
KR855750.1	JAEMVV010000014.1	SIX6	radicis-cucumerinum	94.32	493	28	0	1	493	761983	761491	0	756
KR855751.1	JAEMVV010000014.1	SIX6	radicis-cucumerinum	94.32	493	28	0	1	493	761983	761491	0	756
KR855752.1	JAEMVV010000014.1	SIX6	radicis-cucumerinum	94.32	493	28	0	1	493	761983	761491	0	756
KR855753.1	JAEMVV010000014.1	SIX6	radicis-cucumerinum	94.32	493	28	0	1	493	761983	761491	0	756
KR855754.1	JAEMVV010000014.1	SIX6	radicis-cucumerinum	94.32	493	28	0	1	493	761983	761491	0	756
KR855755.1	JAEMVV010000014.1	SIX6	radicis-cucumerinum	94.32	493	28	0	1	493	761983	761491	0	756
KR855756.1	JAEMVV010000014.1	SIX6	niveum	94.32	493	28	0	1	493	761983	761491	0	756
KR855757.1	JAEMVV010000014.1	SIX6	cucumerinum	93.306	493	33	0	1	493	761983	761491	0	728
KR855758.1	JAEMVV010000014.1	SIX6	cucumerinum	93.306	493	33	0	1	493	761983	761491	0	728
KR855759.1	JAEMVV010000014.1	SIX6	cucumerinum	93.306	493	33	0	1	493	761983	761491	0	728
KR855760.1	JAEMVV010000014.1	SIX6	cucumerinum	93.306	493	33	0	1	493	761983	761491	0	728
KR855761.1	JAEMVV010000014.1	SIX6	cucumerinum	93.306	493	33	0	1	493	761983	761491	0	728
KR855762.1	JAEMVV010000014.1	SIX6	cucumerinum	93.306	493	33	0	1	493	761983	761491	0	728
KR855763.1	JAEMVV010000014.1	SIX6	cucumerinum	93.306	493	33	0	1	493	761983	761491	0	728
KR855764.1	JAEMVV010000014.1	SIX6	cucumerinum	93.306	493	33	0	1	493	761983	761491	0	728
KR855765.1	JAEMVV010000014.1	SIX6	cucumerinum	93.306	493	33	0	1	493	761983	761491	0	728
KR855766.1	JAEMVV010000014.1	SIX6	cucumerinum	93.306	493	33	0	1	493	761983	761491	0	728
KR855767.1	JAEMVV010000014.1	SIX6	cucumerinum	93.306	493	33	0	1	493	761983	761491	0	728
KR855768.1	JAEMVV010000014.1	SIX6	cucumerinum	93.306	493	33	0	1	493	761983	761491	0	728
KR855769.1	JAEMVV010000014.1	SIX6	cucumerinum	93.306	493	33	0	1	493	761983	761491	0	728
KR855770.1	JAEMVV010000014.1	SIX6	cucumerinum	93.306	493	33	0	1	493	761983	761491	0	728
KR855771.1	JAEMVV010000014.1	SIX6	pisi	92.089	493	39	0	1	493	761983	761491	0	708
KR855772.1	JAEMVV010000014.1	SIX6	pisi	92.089	493	39	0	1	493	761983	761491	0	704
KR855773.1	JAEMVV010000014.1	SIX6	pisi	92.292	493	38	0	1	493	761983	761491	0	712
KR855774.1	JAEMVV010000014.1	SIX6	pisi	92.292	493	38	0	1	493	761983	761491	0	712
KR855775.1	JAEMVV010000014.1	SIX6	pisi	92.292	493	38	0	1	493	761983	761491	0	712
KR855776.1	JAEMVV010000014.1	SIX6	pisi	92.292	493	38	0	1	493	761983	761491	0	713
KR855777.1	JAEMVV010000014.1	SIX6	pisi	92.495	493	37	0	1	493	761983	761491	0	712
KR855778.1	JAEMVV010000014.1	SIX6	pisi	92.495	493	37	0	1	493	761983	761491	0	715
KR855779.1	JAEMVV010000014.1	SIX6	pisi	92.698	493	36	0	1	493	761983	761491	0	715
KR855780.1	JAEMVV010000014.1	SIX6	passiflorae	95.132	493	24	0	1	493	761983	761491	0	778
KR855781.1	JAEMVV010000014.1	SIX6	passiflorae	95.132	493	24	0	1	493	761983	761491	0	778
KR855782.1	JAEMVV010000014.1	SIX6	passiflorae	95.132	493	24	0	1	493	761983	761491	0	778
KR855783.1	JAEMVV010000014.1	SIX6	0	93.306	493	33	0	1	493	761983	761491	0	730
KR855784.1	JAEMVV010000014.1	SIX6	0	93.103	493	34	0	1	493	761983	761491	0	728
KR855785.1	JAEMVV010000014.1	SIX6	lycopersici	100	493	0	0	1	493	761983	761491	0	911
KR855786.1	JAEMVV010000014.1	SIX6	lycopersici	100	493	0	0	1	493	761983	761491	0	911
KR855787.1	JAEMVV010000014.1	SIX6	vasinfectum	91.901	284	23	0	207	490	761774	761491	3.98e-110	398
KR855788.1	JAEMVV010000014.1	SIX6	vasinfectum	91.901	284	23	0	207	490	761774	761491	3.98e-110	398
KR855789.1	JAEMVV010000014.1	SIX6	vasinfectum	91.901	284	23	0	207	490	761774	761491	3.98e-110	398
KR855790.1	JAEMVV010000014.1	SIX6	vasinfectum	91.901	284	23	0	207	490	761774	761491	3.98e-110	398
KR855791.1	JAEMVV010000014.1	SIX6	vasinfectum	91.901	284	23	0	207	490	761774	761491	3.98e-110	398
KP681649.1	JAEMVV010000014.1	Six6	0	100	473	0	0	1	473	761967	761495	0	874
KP681650.1	JAEMVV010000014.1	Six6	0	100	473	0	0	1	473	761967	761495	0	874
KP681651.1	JAEMVV010000014.1	Six6	0	100	473	0	0	1	473	761967	761495	0	874
KP681652.1	JAEMVV010000014.1	Six6	0	100	473	0	0	1	473	761967	761495	0	874
KP681653.1	JAEMVV010000014.1	Six6	0	100	473	0	0	1	473	761967	761495	0	874
KP681654.1	JAEMVV010000014.1	Six6	0	100	473	0	0	1	473	761967	761495	0	874
KP681655.1	JAEMVV010000014.1	Six6	0	100	473	0	0	1	473	761967	761495	0	874
KP681656.1	JAEMVV010000014.1	Six6	0	100	473	0	0	1	473	761967	761495	0	874
KP681657.1	JAEMVV010000014.1	Six6	0	100	473	0	0	1	473	761967	761495	0	874
KP681658.1	JAEMVV010000014.1	Six6	0	100	473	0	0	1	473	761967	761495	0	874
KP681659.1	JAEMVV010000014.1	Six6	0	98.732	473	6	0	1	473	761967	761495	0	841
KP681660.1	JAEMVV010000014.1	Six6	0	100	473	0	0	1	473	761967	761495	0	874
KP681661.1	JAEMVV010000014.1	Six6	0	100	473	0	0	1	473	761967	761495	0	874
KP964963.1	JAEMVV010000014.1	SIX1	cubense	82.904	854	101	16	1	812	1475053	1474203	0	726
KP964964.1	JAEMVV010000014.1	SIX3	cepae	91.493	529	43	2	2	529	1362740	1363267	0	726
KP964965.1	JAEMVV010000014.1	SIX5	cepae	88.079	604	54	12	1	600	1361559	1360970	0	701
KP964966.1	JAEMVV010000014.1	SIX5	cepae	88.322	608	53	13	1	604	1361559	1360966	0	713
KP964967.1	JAEMVV010000014.1	SIX6	phaseoli	100	738	0	0	1	738	762115	761378	0	1363
KP964968.1	JAEMVV010000014.1	SIX7	cepae	93.486	875	42	8	6	874	1288629	1289494	0	1286
KP964969.1	JAEMVV010000014.1	SIX7	pisi	92.135	801	51	5	1	792	1288691	1289488	0	1120
KP964970.1	JAEMVV010000014.1	SIX7	dianthi	94.073	793	40	4	1	790	1288691	1289479	0	1197
KP964971.1	JAEMVV010000014.1	SIX7	narcissi	94.073	793	40	4	1	790	1288691	1289479	0	1197
KP964972.1	JAEMVV010000014.1	SIX7	narcissi	94.073	793	40	4	1	790	1288691	1289479	0	1197
KP964973.1	JAEMVV010000014.1	SIX7	0	82.656	369	55	6	1	363	1288800	1289165	2.33e-86	318
KP964974.1	JAEMVV010000014.1	SIX8	phaseoli	94.554	202	11	0	1	202	1230722	1230521	5.68e-85	313
KP964974.1	JAEMVV010000014.1	SIX8	phaseoli	94.554	202	11	0	1	202	1826608	1826407	5.68e-85	313
KP964975.1	JAEMVV010000014.1	SIX8	cubense	91.089	202	18	0	1	202	1230722	1230521	2.7e-73	274
KP964975.1	JAEMVV010000014.1	SIX8	cubense	91.089	202	18	0	1	202	1826608	1826407	2.7e-73	274
KP964981.1	CM028826.1	SIX10	dianthi	96.115	489	19	0	1	489	1284675	1284187	0	798
KP964982.1	CM028826.1	SIX10	lini	96.082	587	22	1	1	587	1284685	1284100	0	955
KP964983.1	CM028826.1	SIX10	pisi	97.028	572	17	0	1	572	1284682	1284111	0	963
KP964984.1	CM028826.1	SIX10	0	95.092	489	24	0	1	489	1284675	1284187	0	774
KP964985.1	CM028826.1	SIX10	narcissi	95.455	572	26	0	1	572	1284681	1284110	0	917
KP964986.1	CM028826.1	SIX10	narcissi	94.615	390	21	0	1	390	1284616	1284227	1.26e-173	608
KP964987.1	CM028826.1	SIX10	cepae	96.537	693	24	0	2	694	1284873	1284181	0	1147
KP964988.1	CM028826.1	SIX11	pisi	95.808	501	18	1	4	501	806964	806464	0	806
KP964989.1	CM028826.1	SIX11	phaseoli	100	486	0	0	1	486	806949	806464	0	898
KP964990.1	JAEMVV010000014.1	SIX12	narcissi	97.113	381	11	0	1	381	1286246	1285866	0	643
KP964991.1	JAEMVV010000014.1	SIX12	dianthi	97.113	381	11	0	1	381	1286246	1285866	0	643
KP964992.1	JAEMVV010000014.1	SIX12	lini	96.979	331	10	0	1	331	1286254	1285924	3.17e-159	560
KP964993.1	JAEMVV010000014.1	SIX12	pisi	98.442	385	6	0	3	387	1286246	1285862	0	678
KP964994.1	JAEMVV010000014.1	SIX12	0	94.545	385	21	0	3	387	1286246	1285862	1.02e-169	595
KP964995.1	JAEMVV010000014.1	SIX12	narcissi	97.143	385	11	0	3	387	1286246	1285862	0	651
KP964996.1	JAEMVV010000014.1	SIX12	cepae	95.529	425	19	0	1	425	1286289	1285865	0	680
KP964997.1	JAEMVV010000006.1	SIX13	0	97.161	951	27	0	10	960	4492945	4491995	0	1607
KP964997.1	JAEMVV010000006.1	SIX13	0	97.161	951	27	0	10	960	4588426	4589376	0	1607
KP964998.1	JAEMVV010000006.1	SIX13	lini	96.122	722	28	0	1	722	4492939	4492218	0	1179
KP964998.1	JAEMVV010000006.1	SIX13	lini	96.122	722	28	0	1	722	4588432	4589153	0	1179
KP964999.1	JAEMVV010000006.1	SIX13	pisi	93.695	904	57	0	6	909	4492945	4492042	0	1356
KP964999.1	JAEMVV010000006.1	SIX13	pisi	93.695	904	57	0	6	909	4588426	4589329	0	1356
KP965000.1	JAEMVV010000006.1	SIX13	pisi	93.695	904	57	0	6	909	4492945	4492042	0	1358
KP965000.1	JAEMVV010000006.1	SIX13	pisi	93.695	904	57	0	6	909	4588426	4589329	0	1358
KP965001.1	JAEMVV010000006.1	SIX13	cubense	92.755	911	66	0	4	914	4492921	4492011	0	1319
KP965001.1	JAEMVV010000006.1	SIX13	cubense	92.755	911	66	0	4	914	4588450	4589360	0	1319
KP965002.1	JAEMVV010000014.1	SIX14	0	93.301	209	14	0	1	209	1493683	1493891	7.64e-84	309
KP965003.1	JAEMVV010000014.1	SIX14	pisi	93.269	208	14	0	1	208	1493683	1493890	2.73e-83	307
KP965004.1	JAEMVV010000014.1	SIX14	pisi	93.333	210	14	0	1	210	1493683	1493892	2.14e-84	311
KP965005.1	JAEMVV010000014.1	SIX14	pisi	94.231	208	12	0	1	208	1493683	1493890	1.26e-86	318
KP965006.1	JAEMVV010000006.1	SIX14	cepae	98.02	101	2	0	1	101	1668641	1668541	1.54e-43	176

## Sheet: VCG01213-16
query acc.ver	subject acc.ver	Class	f.sp.	% identity	alignment length	mismatches	gap opens	q. start	q. end	s. start	s. end	evalue	bit score
LT160066.1	VYQK03000015.1	SIX6	niveum	89.714	1293	130	3	1	1290	1305371	1304079	0	1648
LT160066.1	VYQK03000015.1	SIX6	niveum	90.24	1291	121	4	1	1289	657346	656059	0	1681			Row Labels	Count of Class	Average of % identity	Min of s. start	Max of s. end	Max of q. end	Average of mismatches	Average of gap opens
LT160066.1	VYQK03000015.1	SIX6	niveum	90.388	1290	121	2	1	1289	178346	179633	0	1692			cubense	153	90.181	568641	4256199	942	40.8693	4.28758
LT160066.1	VYQK03000015.1	SIX6	niveum	90.388	1290	121	2	1	1289	479799	481086	0	1692			SIX1	45	87.6413	1061535	1062386	840	64.7333	11.8667
LT160066.1	VYQK03000015.1	SIX6	niveum	91.015	1291	112	3	1	1289	296293	297581	0	1738			VYQK03000014.1	45	87.6413	1061535	1062386	840	64.7333	11.8667
LT160066.1	VYQK03000015.1	SIX6	niveum	91.247	1291	109	3	1	1289	610151	611439	0	1755			SIX10	1	94.423	916356	915837	520	29	0
KX434991.1	VYQK03000014.1	SIX1	cubense	86.343	864	76	15	1	834	1061535	1062386	0	904			CM026317.2	1	94.423	916356	915837	520	29	0
KX434992.1	VYQK03000014.1	SIX1	cubense	85.88	864	80	15	1	834	1061535	1062386	0	881			SIX13	30	91.1413	4255258	4256199	942	31	0.0666667
KX434993.1	VYQK03000014.1	SIX1	cubense	85.863	863	82	13	1	834	1061535	1062386	0	881			VYQK03000006.1	30	91.1413	4255258	4256199	942	31	0.0666667
KX434994.1	VYQK03000014.1	SIX1	cubense	85.598	861	84	13	1	832	1061535	1062384	0	867			SIX1f	1	85.588	1061535	1062204	652	60	11
KX434995.1	VYQK03000014.1	SIX1	cubense	85.698	860	85	11	1	832	1061535	1062384	0	872			VYQK03000014.1	1	85.588	1061535	1062204	652	60	11
KX434996.1	VYQK03000014.1	SIX1	cubense	85.581	860	86	11	1	832	1061535	1062384	0	867			SIX3	2	99.797	971682	972173	492	1	0
KX434997.1	VYQK03000014.1	SIX1	cubense	85.581	860	86	10	1	832	1061535	1062384	0	867			VYQK03000014.1	2	99.797	971682	972173	492	1	0
KX434998.1	VYQK03000014.1	SIX1	cubense	86.316	855	75	13	1	816	1061535	1062386	0	893			SIX6	14	84.6345	568641	568533	591	24	3.85714
KX434999.1	VYQK03000014.1	SIX1	cubense	83.856	861	109	19	1	840	1061535	1062386	0	793			VYQK03000014.1	14	84.6345	568641	568533	591	24	3.85714
KX435007.1	VYQK03000014.1	SIX6	cubense	78.897	417	76	11	159	569	568732	568322	3.51e-72	272			SIX7	12	89.8812	920384	921036	646	55.3333	4.41667
KX435008.1	VYQK03000014.1	SIX6	cubense	75.744	437	98	8	159	591	568732	568300	2.16e-54	213			VYQK03000014.1	12	89.8812	920384	921036	646	55.3333	4.41667
KX435009.1	VYQK03000014.1	SIX7	cubense	89.893	653	58	5	1	645	920384	921036	0	833			SIX8	48	93.261	863077	1331200	516	27.4792	0.0416667
KX435010.1	VYQK03000014.1	SIX7	cubense	89.893	653	58	5	1	645	920384	921036	0	833			VYQK03000014.1	48	93.261	863077	1331200	516	27.4792	0.0416667
KX435011.1	VYQK03000014.1	SIX8	cubense	93.798	516	32	0	1	516	863389	862874	0	776			lycopersici	38	98.4336	137439	1331185	2805	6.5	0.631579
KX435012.1	VYQK03000014.1	SIX8	cubense	93.411	516	34	0	1	516	863389	862874	0	765			SIX1	6	95.712	1061535	1062386	855	18.5	3
KX435013.1	VYQK03000014.1	SIX8	cubense	93.605	516	33	0	1	516	863389	862874	0	771			VYQK03000014.1	6	95.712	1061535	1062386	855	18.5	3
KX435014.1	VYQK03000014.1	SIX8	cubense	94.971	517	24	2	1	516	863389	862874	0	809			SIX10	2	100	916350	915842	509	0	0
KX435018.1	CM026317.2	SIX10	cubense	94.423	520	29	0	1	520	916356	915837	0	800			CM026317.2	2	100	916350	915842	509	0	0
KX435019.1	VYQK03000006.1	SIX13	cubense	94.586	942	51	0	1	942	4255258	4256199	0	1458			SIX12	1	100	917902	917579	324	0	0
KX435020.1	VYQK03000006.1	SIX13	cubense	94.48	942	52	0	1	942	4255258	4256199	0	1452			VYQK03000014.1	1	100	917902	917579	324	0	0
KX435022.1	VYQK03000006.1	SIX13	cubense	97.983	942	13	1	1	936	4255258	4256199	0	1629			SIX2	3	99.948	1054756	1054134	699	0	0.333333
KX435023.1	VYQK03000006.1	SIX13	cubense	97.983	942	13	1	1	936	4255258	4256199	0	1629			VYQK03000014.1	3	99.948	1054756	1054134	699	0	0.333333
KX435024.1	VYQK03000014.1	SIX1f	cubense	85.588	680	60	11	1	652	1061535	1062204	0	678			SIX3	7	99.913	971614	972211	598	0.428571	0
KX435025.1	VYQK03000014.1	SIX8	cubense	93.913	460	28	0	1	460	863389	862930	0	695			VYQK03000014.1	7	99.913	971614	972211	598	0.428571	0
KX435026.1	VYQK03000014.1	SIX1	fragariae	80.623	867	126	24	1	840	1061535	1062386	1.81e-180	632			SIX4	4	92.9315	137439	917420	2805	27.25	0.75
KX435027.1	VYQK03000014.1	SIX1	fragariae	80.507	867	127	24	1	840	1061535	1062386	8.43e-179	627			VYQK03000015.1	3	96.0227	137439	917420	2805	23.6667	0
KX435028.1	VYQK03000014.1	SIX1	fragariae	83.96	399	58	3	1	399	1061535	1061927	9.41e-104	377			VYQK03000084.1	1	83.658	310368	310116	1884	38	3
KX435029.1	VYQK03000006.1	SIX13	fragariae	97.028	942	25	1	1	939	4255258	4256199	0	1581			SIX5	3	99.8217	970483	969961	589	0.333333	0.666667
KX435030.1	VYQK03000014.1	SIX1	medicaginis	81.713	864	125	17	1	843	1061535	1062386	0	689			VYQK03000014.1	3	99.8217	970483	969961	589	0.333333	0.666667
KX435031.1	VYQK03000014.1	SIX1	medicaginis	82.217	866	114	29	1	840	1061535	1062386	0	710			SIX6	3	98.6933	568778	568286	648	7	0
KX435033.1	VYQK03000014.1	SIX8	medicaginis	97.318	522	14	0	1	522	1331696	1331175	0	887			VYQK03000014.1	3	98.6933	568778	568286	648	7	0
KX435034.1	VYQK03000006.1	SIX13	medicaginis	95.754	942	40	0	1	942	4255258	4256199	0	1519			SIX7	4	99.9245	920384	921055	672	0.5	0
KX435035.1	VYQK03000006.1	SIX13	medicaginis	96.072	942	37	0	1	942	4255258	4256199	0	1535			VYQK03000014.1	4	99.9245	920384	921055	672	0.5	0
KX435038.1	VYQK03000014.1	SIX6	niveum	93.981	648	39	0	1	648	568884	568237	0	981			SIX8	2	100	863111	1331185	236	0	0
KX435039.1	VYQK03000014.1	SIX8	niveum	85.167	418	54	7	7	421	1331690	1331278	2.61e-117	422			VYQK03000014.1	2	100	863111	1331185	236	0	0
KX435040.1	VYQK03000014.1	SIX8	niveum	84.928	418	55	7	7	421	1331690	1331278	1.22e-115	416			SIX9	3	100	455278	455024	255	0	0
KX435041.1	VYQK03000014.1	SIX9	niveum	91.884	345	28	0	1	345	455322	454978	7.6e-136	483			VYQK03000014.1	3	100	455278	455024	255	0	0
KX435042.1	CM026317.2	SIX11	niveum	96.429	336	9	2	1	336	612698	612366	1.89e-156	551			Grand Total	191	91.8228	137439	4256199	2805	34.0314	3.56021
KX435043.1	VYQK03000006.1	SIX13	niveum	97.452	942	24	0	1	942	4255258	4256199	0	1607
KX435044.1	VYQK03000006.1	SIX13	niveum	97.452	942	24	0	1	942	4255258	4256199	0	1607
KX435045.1	VYQK03000014.1	SIX6	passiflorae	94.444	648	36	0	1	648	568884	568237	0	998			Row Labels	Count of f.sp.
KX435046.1	VYQK03000014.1	SIX8	passiflorae	96.552	522	18	0	1	522	1331696	1331175	0	865			0	300
KX435047.1	VYQK03000014.1	SIX9	passiflorae	94.22	346	18	2	1	345	455322	454978	3.46e-149	527			SIX8	88
KX435048.1	VYQK03000014.1	SIX9b	passiflorae	94.286	70	4	0	1	70	455322	455253	8e-24	108			SIX14	48
KX435049.1	CM026317.2	SIX11	passiflorae	97.917	336	4	1	1	336	612698	612366	8.67e-165	579			SIX6	31
KX435050.1	VYQK03000014.1	SIX7	zingiberi	93.109	653	37	5	1	645	920384	921036	0	950			SIX7	30
KX435051.1	CM026317.2	SIX10	zingiberi	95	520	26	0	1	520	916356	915837	0	817			SIX1	23
KX435052.1	VYQK03000014.1	SIX12	zingiberi	93.215	339	23	0	4	342	917918	917580	7.48e-141	499			SIX11	19
KY296398.1	VYQK03000014.1	SIX1	cubense	97.814	183	4	0	1	183	1061563	1061745	4.6e-86	316			SIX3	11
KY296399.1	VYQK03000014.1	SIX3	cubense	99.797	492	1	0	1	492	971682	972173	0	904			SIX12	10
KY296400.1	VYQK03000014.1	SIX3	cubense	99.797	492	1	0	1	492	971682	972173	0	904			SIX10	10
KY296401.1	VYQK03000014.1	SIX8	cubense	100	233	0	0	1	233	1331432	1331200	1.82e-120	431			SIX5	10
KY296401.1	VYQK03000014.1	SIX8	cubense	100	233	0	0	1	233	863123	862891	1.82e-120	431			SIX13	8
KY296402.1	VYQK03000014.1	SIX8	0	90.558	233	22	0	1	233	1331432	1331200	1.48e-86	318			SIX9	6
KY296402.1	VYQK03000014.1	SIX8	0	90.558	233	22	0	1	233	863123	862891	1.48e-86	318			SIX2	6
KY296403.1	VYQK03000014.1	SIX8	cubense	90.987	233	21	0	1	233	1331432	1331200	4.05e-97	353			cubense	153
KY296403.1	VYQK03000014.1	SIX8	cubense	90.987	233	21	0	1	233	863123	862891	4.05e-97	353			SIX8	48
KX435021.2	VYQK03000006.1	SIX13	cubense	94.48	942	52	0	1	942	4255258	4256199	0	1452			SIX1	45
MF314833.1	VYQK03000014.1	SIX6	0	97.844	742	15	1	12	752	568917	568176	0	1280			SIX13	30
MF314834.1	VYQK03000014.1	SIX6	0	97.503	761	16	3	8	767	568923	568165	0	1297			SIX6	14
MF314835.1	VYQK03000014.1	SIX6	0	97.841	741	15	1	13	752	568916	568176	0	1279			SIX7	12
MF314836.1	VYQK03000014.1	SIX6	0	97.613	754	15	3	13	765	568917	568166	0	1290			SIX3	2
MF314837.1	VYQK03000014.1	SIX6	0	97.841	741	15	1	11	750	568916	568176	0	1279			SIX10	1
MF314838.1	VYQK03000014.1	SIX6	0	97.622	757	16	2	3	757	568926	568170	0	1297			SIX1f	1
MF314839.1	VYQK03000014.1	SIX6	0	97.844	742	15	1	12	752	568917	568176	0	1280			canariensis	152
MH814710.1	CM026317.2	SIX11	0	99.624	266	1	0	1	266	612652	612387	4.2e-137	486			SIX1	47
MH814711.1	CM026317.2	SIX11	0	99.624	266	1	0	1	266	612652	612387	4.2e-137	486			SIX7	41
MH814712.1	CM026317.2	SIX11	0	99.624	266	1	0	1	266	612652	612387	4.2e-137	486			SIX10	38
MH814713.1	CM026317.2	SIX11	0	99.624	266	1	0	1	266	612652	612387	4.2e-137	486			SIX12	26
MH814714.1	CM026317.2	SIX11	0	98.872	266	3	0	1	266	612652	612387	9.08e-134	475			palmarum	73
MH814715.1	CM026317.2	SIX11	0	99.624	266	1	0	1	266	612652	612387	4.2e-137	486			SIX8	66
MH814716.1	CM026317.2	SIX11	0	99.624	266	1	0	1	266	612652	612387	4.2e-137	486			SIX10	7
MH814717.1	CM026317.2	SIX11	0	99.624	266	1	0	1	266	612652	612387	4.2e-137	486			pisi	43
MH734307.1	VYQK03000014.1	SIX1	cubense	85.592	819	76	15	1	789	1061580	1062386	0	821			SIX6	15
MH734308.1	VYQK03000014.1	SIX1	cubense	85.592	819	76	15	1	789	1061580	1062386	0	821			SIX14	7
MH734309.1	VYQK03000014.1	SIX1	cubense	85.592	819	76	15	1	789	1061580	1062386	0	821			SIX1	7
MH734310.1	VYQK03000014.1	SIX1	cubense	85.592	819	76	15	1	789	1061580	1062386	0	821			SIX13	6
MH734311.1	VYQK03000014.1	SIX1	cubense	85.592	819	76	15	1	789	1061580	1062386	0	821			SIX7	2
MH734312.1	VYQK03000014.1	SIX1	cubense	85.592	819	76	15	1	789	1061580	1062386	0	821			SIX11	2
MH734313.1	VYQK03000014.1	SIX1	cubense	85.592	819	76	15	1	789	1061580	1062386	0	821			SIX10	2
MH734314.1	VYQK03000014.1	SIX1	cubense	85.592	819	76	15	1	789	1061580	1062386	0	821			SIX12	2
MH734315.1	VYQK03000014.1	SIX1	cubense	85.592	819	76	15	1	789	1061580	1062386	0	821			lycopersici	38
MH734316.1	VYQK03000014.1	SIX1	cubense	85.592	819	76	15	1	789	1061580	1062386	0	821			SIX3	7
MH734317.1	VYQK03000014.1	SIX1	cubense	85.592	819	76	15	1	789	1061580	1062386	0	821			SIX1	6
MH734318.1	VYQK03000014.1	SIX1	cubense	85.592	819	76	15	1	789	1061580	1062386	0	821			SIX7	4
MH734319.1	VYQK03000014.1	SIX1	cubense	85.592	819	76	15	1	789	1061580	1062386	0	821			SIX4	4
MH734320.1	VYQK03000014.1	SIX1	cubense	85.592	819	76	15	1	789	1061580	1062386	0	821			SIX9	3
MH734321.1	VYQK03000014.1	SIX1	cubense	85.592	819	76	15	1	789	1061580	1062386	0	821			SIX2	3
MH734322.1	VYQK03000014.1	SIX1	cubense	85.592	819	76	15	1	789	1061580	1062386	0	821			SIX5	3
MH734323.1	VYQK03000014.1	SIX1	cubense	85.592	819	76	15	1	789	1061580	1062386	0	821			SIX6	3
MH734324.1	VYQK03000014.1	SIX1	cubense	85.592	819	76	15	1	789	1061580	1062386	0	821			SIX10	2
MH734325.1	VYQK03000014.1	SIX1	cubense	85.592	819	76	15	1	789	1061580	1062386	0	821			SIX8	2
MH734326.1	VYQK03000014.1	SIX1	cubense	85.592	819	76	15	1	789	1061580	1062386	0	821			SIX12	1
MH734327.1	VYQK03000014.1	SIX1	cubense	85.592	819	76	15	1	789	1061580	1062386	0	821			niveum	25
MH734328.1	VYQK03000014.1	SIX1	cubense	85.592	819	76	15	1	789	1061580	1062386	0	821			SIX6	14
MH734329.1	VYQK03000014.1	SIX1	cubense	85.592	819	76	15	1	789	1061580	1062386	0	821			SIX9	6
MH734330.1	VYQK03000014.1	SIX1	cubense	83.244	561	56	11	1	533	1061580	1062130	4.36e-135	481			SIX8	2
MH734331.1	VYQK03000014.1	SIX1	cubense	85.592	819	76	15	1	789	1061580	1062386	0	821			SIX13	2
MH734332.1	VYQK03000014.1	SIX1	cubense	85.592	819	76	15	1	789	1061580	1062386	0	821			SIX11	1
MH734333.1	VYQK03000014.1	SIX1	cubense	85.592	819	76	15	1	789	1061580	1062386	0	821			elaeidis	19
MH752354.1	VYQK03000014.1	SIX8	cubense	93.605	516	33	0	1	516	863389	862874	0	771			SIX8	13
MH752355.1	VYQK03000014.1	SIX8	cubense	93.798	516	32	0	1	516	863389	862874	0	776			SIX11	6
MH752356.1	VYQK03000014.1	SIX8	cubense	93.605	516	33	0	1	516	863389	862874	0	771			physali	19
MH752357.1	VYQK03000014.1	SIX8	cubense	93.798	516	32	0	1	516	863389	862874	0	776			SIX13	4
MH752358.1	VYQK03000014.1	SIX8	cubense	93.798	516	32	0	1	516	863389	862874	0	776			SIX1b	3
MH752359.1	VYQK03000014.1	SIX8	cubense	93.798	516	32	0	1	516	863389	862874	0	776			SIX12	3
MH752360.1	VYQK03000014.1	SIX8	cubense	93.798	516	32	0	1	516	863389	862874	0	776			SIX7	3
MH752361.1	VYQK03000014.1	SIX8	cubense	93.798	516	32	0	1	516	863389	862874	0	776			SIX10	3
MH752362.1	VYQK03000014.1	SIX8	cubense	93.798	516	32	0	1	516	863389	862874	0	776			SIX1a	3
MH752363.1	VYQK03000014.1	SIX8	cubense	93.605	516	33	0	1	516	863389	862874	0	771			cucumerinum	14
MH752364.1	VYQK03000014.1	SIX8	cubense	93.798	516	32	0	1	516	863389	862874	0	776			SIX6	14
MH752365.1	VYQK03000014.1	SIX8	cubense	93.605	516	33	0	1	516	863389	862874	0	771			passiflorae	13
MH752366.1	VYQK03000014.1	SIX8	cubense	93.605	516	33	0	1	516	863389	862874	0	771			SIX9	5
MH752367.1	VYQK03000014.1	SIX8	cubense	93.798	516	32	0	1	516	863389	862874	0	776			SIX6	5
MH752368.1	VYQK03000014.1	SIX8	cubense	93.798	516	32	0	1	516	863389	862874	0	776			SIX9b	1
MH752369.1	VYQK03000014.1	SIX8	cubense	93.798	516	32	0	1	516	863389	862874	0	776			SIX11	1
MH752370.1	VYQK03000014.1	SIX8	cubense	93.798	516	32	0	1	516	863389	862874	0	776			SIX8	1
MH752371.1	VYQK03000014.1	SIX8	cubense	93.798	516	32	0	1	516	863389	862874	0	776			radicis-cucumerinum	12
MH752372.1	VYQK03000014.1	SIX8	cubense	93.798	516	32	0	1	516	863389	862874	0	776			SIX6	12
MH752373.1	VYQK03000014.1	SIX8	cubense	93.798	516	32	0	1	516	863389	862874	0	776			sesami	12
MH752374.1	VYQK03000014.1	SIX8	cubense	93.798	516	32	0	1	516	863389	862874	0	776			SIX8a1	1
MH752375.1	VYQK03000014.1	SIX8	cubense	93.798	516	32	0	1	516	863389	862874	0	776			SIX8b	1
MH752376.1	VYQK03000014.1	SIX8	cubense	93.798	516	32	0	1	516	863389	862874	0	776			SIX8a3	1
MH752377.1	VYQK03000014.1	SIX8	cubense	93.798	516	32	0	1	516	863389	862874	0	776			SIX10	1
MH752378.1	VYQK03000014.1	SIX8	cubense	93.605	516	33	0	1	516	863389	862874	0	771			SIX7	1
MH752379.1	VYQK03000014.1	SIX8	cubense	93.798	516	32	0	1	516	863389	862874	0	776			SIX11	1
MH752380.1	VYQK03000014.1	SIX8	cubense	93.798	516	32	0	1	516	863389	862874	0	776			SIX8a2	1
MK007490.1	VYQK03000014.1	SIX8	elaeidis	90.749	227	21	0	5	231	1331238	1331464	4.1e-82	303			SIX13a	1
MK007490.1	VYQK03000014.1	SIX8	elaeidis	90.749	227	21	0	5	231	862929	863155	4.1e-82	303			SIX8a4	1
MK007491.1	VYQK03000014.1	SIX8	elaeidis	93.909	706	43	0	5	710	1331170	1331875	0	1066			SIX13b	1
MK007492.1	VYQK03000014.1	SIX8	elaeidis	93.75	672	42	0	1	672	1331165	1331836	0	1009			SIX1	1
MK007493.1	VYQK03000014.1	SIX8	elaeidis	97	100	3	0	2	101	1331370	1331469	6.55e-42	169			SIX3	1
MK007493.1	VYQK03000014.1	SIX8	elaeidis	97	100	3	0	2	101	863061	863160	6.55e-42	169			narcissi	10
MK007494.1	VYQK03000014.1	SIX8	elaeidis	93.723	701	43	1	4	704	1331831	1331132	0	1050			SIX10	3
MK007495.1	VYQK03000014.1	SIX8	elaeidis	93.592	671	42	1	2	672	1331164	1331833	0	1000			SIX7	3
MK007496.1	VYQK03000014.1	SIX8	elaeidis	94.228	693	39	1	9	701	1331184	1331875	0	1057			SIX12	3
MK007497.1	VYQK03000014.1	SIX8	elaeidis	95.76	566	23	1	1	566	1331273	1331837	0	911			SIX13	1
MK007498.1	VYQK03000014.1	SIX8	elaeidis	94.242	660	38	0	1	660	1331216	1331875	0	1009			lini	9
MK007499.1	VYQK03000014.1	SIX8	elaeidis	93.567	684	44	0	1	684	1331841	1331158	0	1020			SIX10	3
MK007500.1	VYQK03000014.1	SIX8	elaeidis	93.723	701	43	1	4	704	1331831	1331132	0	1050			SIX7	2
MK007519.1	VYQK03000014.1	SIX11	elaeidis	95.69	232	10	0	1	232	1331329	1331560	3.11e-103	374			SIX1	2
MK007519.1	VYQK03000014.1	SIX11	elaeidis	95.69	232	10	0	1	232	863020	863251	3.11e-103	374			SIX13	1
MK007520.1	VYQK03000014.1	SIX11	elaeidis	97.122	139	4	0	4	142	1331413	1331551	8.71e-62	235			SIX12	1
MK007520.1	VYQK03000014.1	SIX11	elaeidis	97.122	139	4	0	4	142	863104	863242	8.71e-62	235			cepae	7
MK007521.1	VYQK03000014.1	SIX11	elaeidis	97.08	137	4	0	1	137	1331412	1331548	1.08e-60	231			SIX5	2
MK007521.1	VYQK03000014.1	SIX11	elaeidis	97.08	137	4	0	1	137	863103	863239	1.08e-60	231			SIX7	1
MH616592.1	VYQK03000014.1	SIX1	canariensis	97.283	184	5	0	1	184	1061562	1061745	5.82e-85	313			SIX3	1
MH616593.1	VYQK03000014.1	SIX1	canariensis	97.283	184	5	0	1	184	1061562	1061745	5.82e-85	313			SIX12	1
MH616594.1	VYQK03000014.1	SIX1	canariensis	97.283	184	5	0	1	184	1061562	1061745	5.82e-85	313			SIX10	1
MH616595.1	VYQK03000014.1	SIX1	canariensis	97.283	184	5	0	1	184	1061562	1061745	5.82e-85	313			SIX14	1
MH616596.1	VYQK03000014.1	SIX1	canariensis	97.283	184	5	0	1	184	1061562	1061745	5.82e-85	313			vasinfectum	5
MH616597.1	VYQK03000014.1	SIX1	canariensis	97.283	184	5	0	1	184	1061562	1061745	5.82e-85	313			SIX6	5
MH616598.1	VYQK03000014.1	SIX1	canariensis	97.283	184	5	0	1	184	1061562	1061745	5.82e-85	313			medicaginis	5
MH616599.1	VYQK03000014.1	SIX1	canariensis	97.283	184	5	0	1	184	1061562	1061745	5.82e-85	313			SIX1	2
MH616600.1	VYQK03000014.1	SIX1	canariensis	97.283	184	5	0	1	184	1061562	1061745	5.82e-85	313			SIX13	2
MH616601.1	VYQK03000014.1	SIX1	canariensis	97.283	184	5	0	1	184	1061562	1061745	5.82e-85	313			SIX8	1
MH616602.1	VYQK03000014.1	SIX1	canariensis	97.283	184	5	0	1	184	1061562	1061745	5.82e-85	313			phaseoli	4
MH616603.1	VYQK03000014.1	SIX1	canariensis	97.283	184	5	0	1	184	1061562	1061745	5.82e-85	313			SIX8	2
MH616604.1	VYQK03000014.1	SIX1	canariensis	97.283	184	5	0	1	184	1061562	1061745	5.82e-85	313			SIX11	1
MH616605.1	VYQK03000014.1	SIX1	canariensis	97.283	184	5	0	1	184	1061562	1061745	5.82e-85	313			SIX6	1
MH616606.1	VYQK03000014.1	SIX1	canariensis	97.283	184	5	0	1	184	1061562	1061745	5.82e-85	313			fragariae	4
MH616607.1	VYQK03000014.1	SIX1	canariensis	97.283	184	5	0	1	184	1061562	1061745	5.82e-85	313			SIX1	3
MH616608.1	VYQK03000014.1	SIX1	canariensis	97.283	184	5	0	1	184	1061562	1061745	5.82e-85	313			SIX13	1
MH616609.1	VYQK03000014.1	SIX1	canariensis	97.283	184	5	0	1	184	1061562	1061745	5.82e-85	313			zingiberi	3
MH616610.1	VYQK03000014.1	SIX1	canariensis	97.283	184	5	0	1	184	1061562	1061745	5.82e-85	313			SIX10	1
MH616611.1	VYQK03000014.1	SIX1	canariensis	97.283	184	5	0	1	184	1061562	1061745	5.82e-85	313			SIX7	1
MH616612.1	VYQK03000014.1	SIX1	canariensis	97.283	184	5	0	1	184	1061562	1061745	5.82e-85	313			SIX12	1
MH616613.1	VYQK03000014.1	SIX1	canariensis	97.283	184	5	0	1	184	1061562	1061745	5.82e-85	313			dianthi	3
MH616614.1	VYQK03000014.1	SIX1	canariensis	97.283	184	5	0	1	184	1061562	1061745	5.82e-85	313			SIX10	1
MH616615.1	VYQK03000014.1	SIX1	canariensis	97.283	184	5	0	1	184	1061562	1061745	5.82e-85	313			SIX7	1
MH616616.1	VYQK03000014.1	SIX1	canariensis	97.283	184	5	0	1	184	1061562	1061745	5.82e-85	313			SIX12	1
MH616617.1	VYQK03000014.1	SIX1	canariensis	97.283	184	5	0	1	184	1061562	1061745	5.82e-85	313			apii	2
MH616618.1	VYQK03000014.1	SIX1	canariensis	97.283	184	5	0	1	184	1061562	1061745	5.82e-85	313			SIX1	2
MH616619.1	VYQK03000014.1	SIX1	canariensis	97.283	184	5	0	1	184	1061562	1061745	5.82e-85	313			melonis	1
MH819250.1	CM026317.2	SIX11	tracheiphilum	98.905	274	3	0	1	274	612658	612385	3.35e-138	490			SIX6	1
MH636910.1	VYQK03000014.1	SIX8	palmarum	89.831	236	24	0	1	236	1331420	1331185	4.22e-82	303			conglutinans	1
MH636910.1	VYQK03000014.1	SIX8	palmarum	89.831	236	24	0	1	236	863111	862876	4.22e-82	303			SIX1	1
MH636911.1	VYQK03000014.1	SIX8	palmarum	89.831	236	24	0	1	236	1331420	1331185	4.22e-82	303			tracheiphilum	1
MH636911.1	VYQK03000014.1	SIX8	palmarum	89.831	236	24	0	1	236	863111	862876	4.22e-82	303			SIX11	1
MH636912.1	VYQK03000014.1	SIX8	palmarum	89.831	236	24	0	1	236	1331420	1331185	4.22e-82	303			lilii	1
MH636912.1	VYQK03000014.1	SIX8	palmarum	89.831	236	24	0	1	236	863111	862876	4.22e-82	303			SIX7	1
MH636913.1	VYQK03000014.1	SIX8	palmarum	89.831	236	24	0	1	236	1331420	1331185	4.22e-82	303			Grand Total	929
MH636913.1	VYQK03000014.1	SIX8	palmarum	89.831	236	24	0	1	236	863111	862876	4.22e-82	303
MH636914.1	VYQK03000014.1	SIX8	palmarum	89.831	236	24	0	1	236	1331420	1331185	4.22e-82	303
MH636914.1	VYQK03000014.1	SIX8	palmarum	89.831	236	24	0	1	236	863111	862876	4.22e-82	303
MH636915.1	VYQK03000014.1	SIX8	palmarum	89.831	236	24	0	1	236	1331420	1331185	4.22e-82	303
MH636915.1	VYQK03000014.1	SIX8	palmarum	89.831	236	24	0	1	236	863111	862876	4.22e-82	303
MH636916.1	VYQK03000014.1	SIX8	palmarum	89.831	236	24	0	1	236	1331420	1331185	4.22e-82	303
MH636916.1	VYQK03000014.1	SIX8	palmarum	89.831	236	24	0	1	236	863111	862876	4.22e-82	303
MH636917.1	VYQK03000014.1	SIX8	palmarum	89.831	236	24	0	1	236	1331420	1331185	4.22e-82	303
MH636917.1	VYQK03000014.1	SIX8	palmarum	89.831	236	24	0	1	236	863111	862876	4.22e-82	303
MH636918.1	VYQK03000014.1	SIX8	palmarum	89.831	236	24	0	1	236	1331420	1331185	4.22e-82	303
MH636918.1	VYQK03000014.1	SIX8	palmarum	89.831	236	24	0	1	236	863111	862876	4.22e-82	303
MH636919.1	VYQK03000014.1	SIX8	palmarum	89.831	236	24	0	1	236	1331420	1331185	4.22e-82	303
MH636919.1	VYQK03000014.1	SIX8	palmarum	89.831	236	24	0	1	236	863111	862876	4.22e-82	303
MH636920.1	VYQK03000014.1	SIX8	palmarum	89.831	236	24	0	1	236	1331420	1331185	4.22e-82	303
MH636920.1	VYQK03000014.1	SIX8	palmarum	89.831	236	24	0	1	236	863111	862876	4.22e-82	303
MH636921.1	VYQK03000014.1	SIX8	palmarum	89.831	236	24	0	1	236	1331420	1331185	4.22e-82	303
MH636921.1	VYQK03000014.1	SIX8	palmarum	89.831	236	24	0	1	236	863111	862876	4.22e-82	303
MH636922.1	VYQK03000014.1	SIX8	palmarum	89.831	236	24	0	1	236	1331420	1331185	4.22e-82	303
MH636922.1	VYQK03000014.1	SIX8	palmarum	89.831	236	24	0	1	236	863111	862876	4.22e-82	303
MH636923.1	VYQK03000014.1	SIX8	palmarum	89.831	236	24	0	1	236	1331420	1331185	4.22e-82	303
MH636923.1	VYQK03000014.1	SIX8	palmarum	89.831	236	24	0	1	236	863111	862876	4.22e-82	303
MH636924.1	VYQK03000014.1	SIX8	palmarum	89.831	236	24	0	1	236	1331420	1331185	4.22e-82	303
MH636924.1	VYQK03000014.1	SIX8	palmarum	89.831	236	24	0	1	236	863111	862876	4.22e-82	303
MH636925.1	VYQK03000014.1	SIX8	palmarum	89.831	236	24	0	1	236	1331420	1331185	4.22e-82	303
MH636925.1	VYQK03000014.1	SIX8	palmarum	89.831	236	24	0	1	236	863111	862876	4.22e-82	303
MH636926.1	VYQK03000014.1	SIX8	palmarum	89.831	236	24	0	1	236	1331420	1331185	4.22e-82	303
MH636926.1	VYQK03000014.1	SIX8	palmarum	89.831	236	24	0	1	236	863111	862876	4.22e-82	303
MH636927.1	VYQK03000014.1	SIX8	palmarum	89.831	236	24	0	1	236	1331420	1331185	4.22e-82	303
MH636927.1	VYQK03000014.1	SIX8	palmarum	89.831	236	24	0	1	236	863111	862876	4.22e-82	303
MH636928.1	VYQK03000014.1	SIX8	palmarum	89.831	236	24	0	1	236	1331420	1331185	4.22e-82	303
MH636928.1	VYQK03000014.1	SIX8	palmarum	89.831	236	24	0	1	236	863111	862876	4.22e-82	303
MH636929.1	VYQK03000014.1	SIX8	palmarum	89.831	236	24	0	1	236	1331420	1331185	4.22e-82	303
MH636929.1	VYQK03000014.1	SIX8	palmarum	89.831	236	24	0	1	236	863111	862876	4.22e-82	303
MH636930.1	VYQK03000014.1	SIX8	palmarum	89.831	236	24	0	1	236	1331420	1331185	4.22e-82	303
MH636930.1	VYQK03000014.1	SIX8	palmarum	89.831	236	24	0	1	236	863111	862876	4.22e-82	303
MH636931.1	VYQK03000014.1	SIX8	palmarum	89.831	236	24	0	1	236	1331420	1331185	4.22e-82	303
MH636931.1	VYQK03000014.1	SIX8	palmarum	89.831	236	24	0	1	236	863111	862876	4.22e-82	303
MH636932.1	VYQK03000014.1	SIX8	palmarum	89.831	236	24	0	1	236	1331420	1331185	4.22e-82	303
MH636932.1	VYQK03000014.1	SIX8	palmarum	89.831	236	24	0	1	236	863111	862876	4.22e-82	303
MH636933.1	VYQK03000014.1	SIX8	palmarum	89.831	236	24	0	1	236	1331420	1331185	4.22e-82	303
MH636933.1	VYQK03000014.1	SIX8	palmarum	89.831	236	24	0	1	236	863111	862876	4.22e-82	303
MH636934.1	VYQK03000014.1	SIX8	palmarum	89.831	236	24	0	1	236	1331420	1331185	4.22e-82	303
MH636934.1	VYQK03000014.1	SIX8	palmarum	89.831	236	24	0	1	236	863111	862876	4.22e-82	303
MH636935.1	VYQK03000014.1	SIX8	palmarum	89.831	236	24	0	1	236	1331420	1331185	4.22e-82	303
MH636935.1	VYQK03000014.1	SIX8	palmarum	89.831	236	24	0	1	236	863111	862876	4.22e-82	303
MH636936.1	VYQK03000014.1	SIX8	palmarum	89.831	236	24	0	1	236	1331420	1331185	4.22e-82	303
MH636936.1	VYQK03000014.1	SIX8	palmarum	89.831	236	24	0	1	236	863111	862876	4.22e-82	303
MH636937.1	VYQK03000014.1	SIX8	palmarum	89.831	236	24	0	1	236	1331420	1331185	4.22e-82	303
MH636937.1	VYQK03000014.1	SIX8	palmarum	89.831	236	24	0	1	236	863111	862876	4.22e-82	303
MH636938.1	VYQK03000014.1	SIX8	palmarum	89.831	236	24	0	1	236	1331420	1331185	4.22e-82	303
MH636938.1	VYQK03000014.1	SIX8	palmarum	89.831	236	24	0	1	236	863111	862876	4.22e-82	303
MH636939.1	VYQK03000014.1	SIX8	palmarum	89.831	236	24	0	1	236	1331420	1331185	4.22e-82	303
MH636939.1	VYQK03000014.1	SIX8	palmarum	89.831	236	24	0	1	236	863111	862876	4.22e-82	303
MH636940.1	VYQK03000014.1	SIX8	palmarum	89.831	236	24	0	1	236	1331420	1331185	4.22e-82	303
MH636940.1	VYQK03000014.1	SIX8	palmarum	89.831	236	24	0	1	236	863111	862876	4.22e-82	303
MH636941.1	VYQK03000014.1	SIX8	palmarum	89.831	236	24	0	1	236	1331420	1331185	4.22e-82	303
MH636941.1	VYQK03000014.1	SIX8	palmarum	89.831	236	24	0	1	236	863111	862876	4.22e-82	303
MH636942.1	VYQK03000014.1	SIX8	palmarum	89.831	236	24	0	1	236	1331420	1331185	4.22e-82	303
MH636942.1	VYQK03000014.1	SIX8	palmarum	89.831	236	24	0	1	236	863111	862876	4.22e-82	303
AM234064.2	VYQK03000015.1	SIX4	lycopersici	94.958	595	30	0	2211	2805	918014	917420	0	933
AM234064.2	VYQK03000015.1	SIX4	lycopersici	96.471	595	21	0	2211	2805	438884	438290	0	983
AM234064.2	VYQK03000015.1	SIX4	lycopersici	96.639	595	20	0	2211	2805	137439	136845	0	989
MH743156.1	VYQK03000014.1	SIX7	canariensis	93.262	653	39	4	1	648	920384	921036	0	957
MH743157.1	VYQK03000014.1	SIX7	canariensis	89.803	559	53	2	1	555	920384	920942	0	713
MH743158.1	VYQK03000014.1	SIX7	canariensis	93.262	653	39	4	1	648	920384	921036	0	957
MH743159.1	VYQK03000014.1	SIX7	canariensis	93.262	653	39	4	1	648	920384	921036	0	957
MH743160.1	VYQK03000014.1	SIX7	canariensis	89.803	559	53	2	1	555	920384	920942	0	713
MH743161.1	VYQK03000014.1	SIX7	canariensis	93.262	653	39	4	1	648	920384	921036	0	957
MH743162.1	VYQK03000014.1	SIX7	canariensis	93.262	653	39	4	1	648	920384	921036	0	957
MH743163.1	VYQK03000014.1	SIX7	canariensis	93.262	653	39	4	1	648	920384	921036	0	957
MH743164.1	VYQK03000014.1	SIX7	canariensis	92.956	653	41	4	1	648	920384	921036	0	946
MH743165.1	VYQK03000014.1	SIX7	canariensis	93.262	653	39	4	1	648	920384	921036	0	957
MH743166.1	VYQK03000014.1	SIX7	canariensis	93.262	653	39	4	1	648	920384	921036	0	957
MH743167.1	VYQK03000014.1	SIX7	canariensis	89.803	559	53	2	1	555	920384	920942	0	713
MH743168.1	VYQK03000014.1	SIX7	canariensis	93.262	653	39	4	1	648	920384	921036	0	957
MH743169.1	VYQK03000014.1	SIX7	canariensis	93.262	653	39	4	1	648	920384	921036	0	957
MH743170.1	VYQK03000014.1	SIX7	canariensis	93.262	653	39	4	1	648	920384	921036	0	957
MH743171.1	VYQK03000014.1	SIX7	canariensis	93.262	653	39	4	1	648	920384	921036	0	957
MH743172.1	VYQK03000014.1	SIX7	canariensis	93.262	653	39	4	1	648	920384	921036	0	957
MH743173.1	VYQK03000014.1	SIX7	canariensis	93.262	653	39	4	1	648	920384	921036	0	957
MH743174.1	VYQK03000014.1	SIX7	canariensis	93.262	653	39	4	1	648	920384	921036	0	957
MH743175.1	VYQK03000014.1	SIX7	canariensis	93.262	653	39	4	1	648	920384	921036	0	957
MH743176.1	VYQK03000014.1	SIX7	canariensis	93.262	653	39	4	1	648	920384	921036	0	957
MH743177.1	VYQK03000014.1	SIX7	canariensis	93.262	653	39	4	1	648	920384	921036	0	957
MH743178.1	VYQK03000014.1	SIX7	canariensis	93.262	653	39	4	1	648	920384	921036	0	957
MH743179.1	VYQK03000014.1	SIX7	canariensis	93.262	653	39	4	1	648	920384	921036	0	957
MH743180.1	VYQK03000014.1	SIX7	canariensis	93.262	653	39	4	1	648	920384	921036	0	957
MH743181.1	VYQK03000014.1	SIX7	canariensis	93.109	653	40	4	1	648	920384	921036	0	953
MH743182.1	VYQK03000014.1	SIX7	canariensis	93.262	653	39	4	1	648	920384	921036	0	957
MH743183.1	VYQK03000014.1	SIX7	canariensis	93.262	653	39	4	1	648	920384	921036	0	957
MH743184.1	VYQK03000014.1	SIX7	canariensis	93.262	653	39	4	1	648	920384	921036	0	957
MH743185.1	VYQK03000014.1	SIX7	canariensis	93.262	653	39	4	1	648	920384	921036	0	957
MH743186.1	VYQK03000014.1	SIX7	canariensis	93.262	653	39	4	1	648	920384	921036	0	957
MH743187.1	CM026317.2	SIX10	canariensis	95.678	509	22	0	1	509	916350	915842	0	819
MH743188.1	CM026317.2	SIX10	canariensis	95.481	509	23	0	1	509	916350	915842	0	813
MH743189.1	CM026317.2	SIX10	canariensis	95.678	509	22	0	1	509	916350	915842	0	819
MH743190.1	CM026317.2	SIX10	canariensis	95.678	509	22	0	1	509	916350	915842	0	819
MH743191.1	CM026317.2	SIX10	canariensis	95.678	509	22	0	1	509	916350	915842	0	819
MH743192.1	CM026317.2	SIX10	canariensis	95.678	509	22	0	1	509	916350	915842	0	819
MH743193.1	CM026317.2	SIX10	canariensis	95.678	509	22	0	1	509	916350	915842	0	819
MH743194.1	CM026317.2	SIX10	canariensis	95.678	509	22	0	1	509	916350	915842	0	819
MH743195.1	CM026317.2	SIX10	canariensis	95.678	509	22	0	1	509	916350	915842	0	819
MH743196.1	CM026317.2	SIX10	canariensis	95.678	509	22	0	1	509	916350	915842	0	819
MH743197.1	CM026317.2	SIX10	canariensis	95.678	509	22	0	1	509	916350	915842	0	819
MH743198.1	CM026317.2	SIX10	canariensis	95.678	509	22	0	1	509	916350	915842	0	819
MH743199.1	CM026317.2	SIX10	canariensis	95.678	509	22	0	1	509	916350	915842	0	819
MH743200.1	CM026317.2	SIX10	canariensis	95.678	509	22	0	1	509	916350	915842	0	819
MH743201.1	CM026317.2	SIX10	canariensis	94.792	480	25	0	1	480	916350	915871	0	749
MH743202.1	CM026317.2	SIX10	canariensis	95.678	509	22	0	1	509	916350	915842	0	819
MH743203.1	CM026317.2	SIX10	canariensis	95.678	509	22	0	1	509	916350	915842	0	819
MH743204.1	CM026317.2	SIX10	canariensis	95.678	509	22	0	1	509	916350	915842	0	819
MH743205.1	CM026317.2	SIX10	canariensis	95.678	509	22	0	1	509	916350	915842	0	819
MH743206.1	CM026317.2	SIX10	canariensis	95.678	509	22	0	1	509	916350	915842	0	819
MH743207.1	CM026317.2	SIX10	canariensis	95.678	509	22	0	1	509	916350	915842	0	819
MH743208.1	CM026317.2	SIX10	canariensis	95.678	509	22	0	1	509	916350	915842	0	819
MH743209.1	CM026317.2	SIX10	palmarum	95.285	509	24	0	1	509	916350	915842	0	808
MH743210.1	CM026317.2	SIX10	palmarum	95.678	509	22	0	1	509	916350	915842	0	819
MH743211.1	CM026317.2	SIX10	palmarum	95.481	509	23	0	1	509	916350	915842	0	813
MH743212.1	CM026317.2	SIX10	palmarum	94.589	462	25	0	1	462	916350	915889	0	715
MH743213.1	CM026317.2	SIX10	palmarum	95.678	509	22	0	1	509	916350	915842	0	819
MH743214.1	CM026317.2	SIX10	palmarum	95.678	509	22	0	1	509	916350	915842	0	819
MH743215.1	CM026317.2	SIX10	palmarum	95.088	509	25	0	1	509	916350	915842	0	802
MH746895.1	VYQK03000014.1	SIX12	canariensis	96.914	324	10	0	1	324	917902	917579	3.21e-154	544
MH746896.1	VYQK03000014.1	SIX12	canariensis	93.21	324	22	0	1	324	917902	917579	3.31e-134	477
MH746897.1	VYQK03000014.1	SIX12	canariensis	96.914	324	10	0	1	324	917902	917579	3.21e-154	544
MH746898.1	VYQK03000014.1	SIX12	canariensis	96.914	324	10	0	1	324	917902	917579	3.21e-154	544
MH746899.1	VYQK03000014.1	SIX12	canariensis	93.21	324	22	0	1	324	917902	917579	3.31e-134	477
MH746900.1	VYQK03000014.1	SIX12	canariensis	96.914	324	10	0	1	324	917902	917579	3.21e-154	544
MH746901.1	VYQK03000014.1	SIX12	canariensis	96.914	324	10	0	1	324	917902	917579	3.21e-154	544
MH746902.1	VYQK03000014.1	SIX12	canariensis	96.914	324	10	0	1	324	917902	917579	3.21e-154	544
MH746903.1	VYQK03000014.1	SIX12	canariensis	96.914	324	10	0	1	324	917902	917579	3.21e-154	544
MH746904.1	VYQK03000014.1	SIX12	canariensis	96.914	324	10	0	1	324	917902	917579	3.21e-154	544
MH746905.1	VYQK03000014.1	SIX12	canariensis	96.914	324	10	0	1	324	917902	917579	3.21e-154	544
MH746906.1	VYQK03000014.1	SIX12	canariensis	93.21	324	22	0	1	324	917902	917579	3.31e-134	477
MH746907.1	VYQK03000014.1	SIX12	canariensis	95.988	324	13	0	1	324	917902	917579	2.5e-150	531
MH746908.1	VYQK03000014.1	SIX12	canariensis	93.21	324	22	0	1	324	917902	917579	3.31e-134	477
MH746909.1	VYQK03000014.1	SIX12	canariensis	93.21	324	22	0	1	324	917902	917579	3.31e-134	477
MH746910.1	VYQK03000014.1	SIX12	canariensis	93.21	324	22	0	1	324	917902	917579	3.31e-134	477
MH746911.1	VYQK03000014.1	SIX12	canariensis	93.21	324	22	0	1	324	917902	917579	3.31e-134	477
MH746912.1	VYQK03000014.1	SIX12	canariensis	96.914	324	10	0	1	324	917902	917579	3.21e-154	544
MH746913.1	VYQK03000014.1	SIX12	canariensis	96.914	324	10	0	1	324	917902	917579	3.21e-154	544
MH746914.1	VYQK03000014.1	SIX12	canariensis	96.914	324	10	0	1	324	917902	917579	3.21e-154	544
MH746915.1	VYQK03000014.1	SIX12	canariensis	96.914	324	10	0	1	324	917902	917579	3.21e-154	544
MH746916.1	VYQK03000014.1	SIX12	canariensis	96.914	324	10	0	1	324	917902	917579	3.21e-154	544
MH746917.1	VYQK03000014.1	SIX12	canariensis	96.914	324	10	0	1	324	917902	917579	3.21e-154	544
MH746918.1	VYQK03000014.1	SIX12	canariensis	96.914	324	10	0	1	324	917902	917579	3.21e-154	544
MH746919.1	VYQK03000014.1	SIX12	canariensis	93.21	324	22	0	1	324	917902	917579	3.31e-134	477
MH746920.1	VYQK03000014.1	SIX12	canariensis	93.21	324	22	0	1	324	917902	917579	3.31e-134	477
MK554820.1	VYQK03000014.1	SIX1	canariensis	96.327	245	6	2	1	245	1061562	1061803	5.42e-111	399
MH764404.1	VYQK03000014.1	SIX1	lycopersici	95.673	208	6	2	1	208	1061562	1061766	1.67e-90	331
MH764405.1	VYQK03000014.1	SIX7	lycopersici	100	672	0	0	1	672	920384	921055	0	1242
MH764406.1	VYQK03000014.1	SIX8	lycopersici	100	236	0	0	1	236	1331420	1331185	3.98e-122	436
MH764406.1	VYQK03000014.1	SIX8	lycopersici	100	236	0	0	1	236	863111	862876	3.98e-122	436
MH764407.1	VYQK03000014.1	SIX9	lycopersici	100	255	0	0	1	255	455278	455024	1.18e-132	472
MH764408.1	CM026317.2	SIX10	lycopersici	100	509	0	0	1	509	916350	915842	0	941
MH764409.1	VYQK03000014.1	SIX12	lycopersici	100	324	0	0	1	324	917902	917579	6.76e-171	599
MH230159.1	VYQK03000014.1	SIX9	passiflorae	93.514	370	22	2	9	377	455329	454961	8.11e-156	549
MH230160.1	VYQK03000014.1	SIX6	passiflorae	94.402	661	37	0	1	661	568900	568240	0	1016
MN078961.1	VYQK03000014.1	SIX7	narcissi	93.333	795	41	6	1	791	920347	921133	0	1164
MN078963.1	VYQK03000014.1	SIX10	narcissi	95.455	572	26	0	1	572	916337	915766	0	917
MN078964.1	VYQK03000014.1	SIX12	narcissi	97.143	385	11	0	3	387	917902	917518	0	651
MN078965.1	VYQK03000006.1	SIX13	narcissi	95.207	918	44	0	1	918	4255215	4256132	0	1452
MN745203.1	VYQK03000014.1	SIX1	lycopersici	95.668	831	31	4	1	830	1061560	1062386	0	1330
MN745204.1	VYQK03000014.1	SIX1	lycopersici	95.694	836	31	4	1	835	1061555	1062386	0	1339
MN745205.1	VYQK03000014.1	SIX2	lycopersici	99.844	642	0	1	1	641	1054775	1054134	0	1179
MN745206.1	VYQK03000014.1	SIX2	lycopersici	100	644	0	0	1	644	1054775	1054132	0	1190
MN745207.1	VYQK03000014.1	SIX3	lycopersici	100	598	0	0	1	598	971614	972211	0	1105
MN745208.1	VYQK03000014.1	SIX3	lycopersici	100	590	0	0	1	590	971622	972211	0	1090
MN745209.1	VYQK03000014.1	SIX5	lycopersici	99.825	570	0	1	5	573	970504	969935	0	1046
MN745210.1	VYQK03000014.1	SIX5	lycopersici	99.831	590	0	1	1	589	970535	969946	0	1083
MN417207.1	VYQK03000014.1	SIX1	sesami	86.885	305	38	2	537	840	1062083	1062386	1.23e-92	340
MN417208.1	VYQK03000014.1	SIX3	sesami	92.323	495	35	1	1	495	971682	972173	0	701
MN417210.1	VYQK03000014.1	SIX7	sesami	90.559	519	46	2	1	516	920384	920902	0	684
MN417211.1	VYQK03000014.1	SIX8a1	sesami	94.22	519	30	0	1	519	863389	862871	0	793
MN417212.1	VYQK03000014.1	SIX8a2	sesami	94.38	516	29	0	1	516	1331696	1331181	0	793
MN417213.1	VYQK03000014.1	SIX8a3	sesami	95.785	522	22	0	1	522	1331696	1331175	0	843
MN417214.1	VYQK03000014.1	SIX8a4	sesami	93.834	519	30	1	1	519	1331696	1331180	0	780
MN417215.1	VYQK03000014.1	SIX8b	sesami	84.892	417	57	5	7	421	1331690	1331278	1.22e-115	416
MN417217.1	VYQK03000014.1	SIX10	sesami	95.01	521	24	2	1	520	916356	915837	0	817
MN417218.1	VYQK03000014.1	SIX11	sesami	97.321	336	6	2	1	336	612698	612366	1.98e-161	568
MN417219.1	VYQK03000006.1	SIX13a	sesami	96.178	942	36	0	1	942	4255258	4256199	0	1541
MN417220.1	VYQK03000006.1	SIX13b	sesami	95.754	942	40	0	1	942	4255258	4256199	0	1519
MN417222.1	VYQK03000014.1	SIX8	0	93.798	516	32	0	1	516	863389	862874	0	776
MK906591.1	VYQK03000014.1	SIX1	0	95.336	922	38	4	1	921	1061546	1062463	0	1459
MK906592.1	VYQK03000014.1	SIX1	0	95.381	931	38	4	1	930	1061545	1062471	0	1476
MK906593.1	VYQK03000014.1	SIX1	0	95.381	931	38	4	1	930	1061545	1062471	0	1476
MK906594.1	VYQK03000014.1	SIX2	0	100	722	0	0	1	722	1054816	1054095	0	1334
MK906595.1	VYQK03000014.1	SIX2	0	100	725	0	0	1	725	1054816	1054092	0	1339
MK906596.1	VYQK03000014.1	SIX2	0	100	723	0	0	1	723	1054816	1054094	0	1336
MK906597.1	VYQK03000014.1	SIX3	0	100	598	0	0	2	599	971604	972201	0	1105
MK906598.1	VYQK03000014.1	SIX3	0	100	595	0	0	2	596	971604	972198	0	1099
MK906599.1	VYQK03000014.1	SIX3	0	99.497	596	2	1	2	597	971604	972198	0	1083
MK906600.1	VYQK03000014.1	SIX3	0	91.461	609	49	3	2	608	971604	972211	0	833
MK906601.1	VYQK03000014.1	SIX3	0	91.246	594	49	3	1	592	971605	972197	0	806
MK906602.1	VYQK03000014.1	SIX3	0	91.461	609	49	3	2	608	971604	972211	0	833
MK906603.1	VYQK03000014.1	SIX3	0	91.148	610	50	4	2	609	971604	972211	0	824
MK906604.1	VYQK03000014.1	SIX3	0	89.615	597	56	5	2	596	971604	972196	0	754
MK906606.1	VYQK03000014.1	SIX5	0	100	638	0	0	1	638	970539	969902	0	1179
MK906607.1	VYQK03000014.1	SIX5	0	99.541	654	2	1	1	654	970539	969887	0	1190
MK906608.1	VYQK03000014.1	SIX5	0	100	637	0	0	1	637	970539	969903	0	1177
MK906609.1	VYQK03000014.1	SIX5	0	88.308	650	58	12	1	646	970539	969904	0	763
MK906610.1	VYQK03000014.1	SIX5	0	88.456	641	56	12	5	641	970530	969904	0	758
MK906611.1	VYQK03000014.1	SIX5	0	88.456	641	56	12	5	641	970530	969904	0	758
MK906612.1	VYQK03000014.1	SIX5	0	88.456	641	56	12	2	638	970530	969904	0	758
MK906614.1	VYQK03000014.1	SIX6	0	99.078	759	7	0	1	759	568939	568181	0	1363
MK906615.1	VYQK03000014.1	SIX6	0	99.079	760	7	0	1	760	568940	568181	0	1365
MK906616.1	VYQK03000014.1	SIX6	0	99.078	759	7	0	1	759	568939	568181	0	1363
MK906617.1	VYQK03000014.1	SIX7	0	100	834	0	0	1	834	920304	921137	0	1541
MK906618.1	VYQK03000014.1	SIX7	0	100	836	0	0	1	836	920302	921137	0	1544
MK906619.1	VYQK03000014.1	SIX7	0	100	834	0	0	1	834	920304	921137	0	1541
MK906620.1	VYQK03000014.1	SIX7	0	91.572	795	52	6	1	789	920323	921108	0	1083
MK906621.1	VYQK03000014.1	SIX7	0	91.572	795	52	6	1	789	920323	921108	0	1083
MK906622.1	VYQK03000014.1	SIX7	0	91.542	804	52	7	1	798	920323	921116	0	1094
MK906623.1	VYQK03000014.1	SIX7	0	91.572	795	52	6	1	789	920323	921108	0	1083
MK906624.1	VYQK03000014.1	SIX8	0	100	236	0	0	1	236	1331420	1331185	3.98e-122	436
MK906624.1	VYQK03000014.1	SIX8	0	100	236	0	0	1	236	863111	862876	3.98e-122	436
MK906625.1	VYQK03000014.1	SIX8	0	100	221	0	0	1	221	1331420	1331200	8.03e-114	409
MK906625.1	VYQK03000014.1	SIX8	0	100	221	0	0	1	221	863111	862891	8.03e-114	409
MK906626.1	VYQK03000014.1	SIX8	0	100	232	0	0	1	232	1331433	1331202	6.51e-120	429
MK906626.1	VYQK03000014.1	SIX8	0	100	232	0	0	1	232	863124	862893	6.51e-120	429
MK906627.1	VYQK03000014.1	SIX8	0	92	250	20	0	2	251	1331434	1331185	1.59e-96	351
MK906627.1	VYQK03000014.1	SIX8	0	92	250	20	0	2	251	863125	862876	1.59e-96	351
MK906628.1	VYQK03000014.1	SIX8	0	91.632	239	20	0	1	239	1331423	1331185	1.96e-90	331
MK906628.1	VYQK03000014.1	SIX8	0	91.632	239	20	0	1	239	863114	862876	1.96e-90	331
MK906629.1	VYQK03000014.1	SIX8	0	92	250	20	0	3	252	1331434	1331185	1.6e-96	351
MK906629.1	VYQK03000014.1	SIX8	0	92	250	20	0	3	252	863125	862876	1.6e-96	351
MK906630.1	VYQK03000014.1	SIX8	0	91.561	237	20	0	1	237	1331433	1331197	2.5e-89	327
MK906630.1	VYQK03000014.1	SIX8	0	91.561	237	20	0	1	237	863124	862888	2.5e-89	327
MK906631.1	VYQK03000014.1	SIX8	0	91.968	249	20	0	1	249	1331433	1331185	5.64e-96	350
MK906631.1	VYQK03000014.1	SIX8	0	91.968	249	20	0	1	249	863124	862876	5.64e-96	350
MK906632.1	VYQK03000014.1	SIX8	0	91.968	249	20	0	1	249	1331433	1331185	5.64e-96	350
MK906632.1	VYQK03000014.1	SIX8	0	91.968	249	20	0	1	249	863124	862876	5.64e-96	350
MK906633.1	VYQK03000014.1	SIX8	0	91.968	249	20	0	1	249	1331433	1331185	5.64e-96	350
MK906633.1	VYQK03000014.1	SIX8	0	91.968	249	20	0	1	249	863124	862876	5.64e-96	350
MK906634.1	VYQK03000014.1	SIX8	0	91.968	249	20	0	1	249	1331433	1331185	5.64e-96	350
MK906634.1	VYQK03000014.1	SIX8	0	91.968	249	20	0	1	249	863124	862876	5.64e-96	350
MK906635.1	VYQK03000014.1	SIX8	0	91.968	249	20	0	1	249	1331433	1331185	5.64e-96	350
MK906635.1	VYQK03000014.1	SIX8	0	91.968	249	20	0	1	249	863124	862876	5.64e-96	350
MK906636.1	VYQK03000014.1	SIX8	0	91.968	249	20	0	1	249	1331433	1331185	5.64e-96	350
MK906636.1	VYQK03000014.1	SIX8	0	91.968	249	20	0	1	249	863124	862876	5.64e-96	350
MK906637.1	VYQK03000014.1	SIX8	0	91.968	249	20	0	1	249	1331433	1331185	5.64e-96	350
MK906637.1	VYQK03000014.1	SIX8	0	91.968	249	20	0	1	249	863124	862876	5.64e-96	350
MK906638.1	VYQK03000014.1	SIX8	0	91.968	249	20	0	1	249	1331433	1331185	5.64e-96	350
MK906638.1	VYQK03000014.1	SIX8	0	91.968	249	20	0	1	249	863124	862876	5.64e-96	350
MK906639.1	VYQK03000014.1	SIX8	0	91.968	249	20	0	1	249	1331433	1331185	5.64e-96	350
MK906639.1	VYQK03000014.1	SIX8	0	91.968	249	20	0	1	249	863124	862876	5.64e-96	350
MK906640.1	VYQK03000014.1	SIX8	0	91.525	236	20	0	1	236	1331433	1331198	8.96e-89	326
MK906640.1	VYQK03000014.1	SIX8	0	91.525	236	20	0	1	236	863124	862889	8.96e-89	326
MK906641.1	VYQK03000014.1	SIX8	0	92	250	20	0	2	251	1331434	1331185	1.59e-96	351
MK906641.1	VYQK03000014.1	SIX8	0	92	250	20	0	2	251	863125	862876	1.59e-96	351
MK906642.1	VYQK03000014.1	SIX8	0	91.968	249	20	0	1	249	1331433	1331185	5.64e-96	350
MK906642.1	VYQK03000014.1	SIX8	0	91.968	249	20	0	1	249	863124	862876	5.64e-96	350
MK906643.1	VYQK03000014.1	SIX8	0	92	250	20	0	3	252	1331434	1331185	1.6e-96	351
MK906643.1	VYQK03000014.1	SIX8	0	92	250	20	0	3	252	863125	862876	1.6e-96	351
MK906644.1	VYQK03000014.1	SIX8	0	92	250	20	0	3	252	1331434	1331185	1.6e-96	351
MK906644.1	VYQK03000014.1	SIX8	0	92	250	20	0	3	252	863125	862876	1.6e-96	351
MK906645.1	VYQK03000014.1	SIX8	0	91.968	249	20	0	2	250	1331434	1331186	5.66e-96	350
MK906645.1	VYQK03000014.1	SIX8	0	91.968	249	20	0	2	250	863125	862877	5.66e-96	350
MK906646.1	VYQK03000014.1	SIX8	0	91.453	234	20	0	1	234	1331433	1331200	1.15e-87	322
MK906646.1	VYQK03000014.1	SIX8	0	91.453	234	20	0	1	234	863124	862891	1.15e-87	322
MK906647.1	VYQK03000014.1	SIX8	0	92	250	20	0	2	251	1331434	1331185	1.6e-96	351
MK906647.1	VYQK03000014.1	SIX8	0	92	250	20	0	2	251	863125	862876	1.6e-96	351
MK906648.1	VYQK03000014.1	SIX8	0	95.582	249	11	0	3	251	1331434	1331186	5.57e-111	399
MK906648.1	VYQK03000014.1	SIX8	0	95.582	249	11	0	3	251	863125	862877	5.57e-111	399
MK906649.1	VYQK03000014.1	SIX8	0	95.6	250	11	0	3	252	1331434	1331185	1.56e-111	401
MK906649.1	VYQK03000014.1	SIX8	0	95.6	250	11	0	3	252	863125	862876	1.56e-111	401
MK906650.1	VYQK03000014.1	SIX8	0	95.6	250	11	0	2	251	1331434	1331185	1.56e-111	401
MK906650.1	VYQK03000014.1	SIX8	0	95.6	250	11	0	2	251	863125	862876	1.56e-111	401
MK906651.1	VYQK03000014.1	SIX8	0	95.6	250	11	0	2	251	1331434	1331185	1.56e-111	401
MK906651.1	VYQK03000014.1	SIX8	0	95.6	250	11	0	2	251	863125	862876	1.56e-111	401
MK906652.1	VYQK03000014.1	SIX8	0	95.6	250	11	0	2	251	1331434	1331185	1.56e-111	401
MK906652.1	VYQK03000014.1	SIX8	0	95.6	250	11	0	2	251	863125	862876	1.56e-111	401
MK906653.1	VYQK03000014.1	SIX8	0	95.6	250	11	0	2	251	1331434	1331185	1.56e-111	401
MK906653.1	VYQK03000014.1	SIX8	0	95.6	250	11	0	2	251	863125	862876	1.56e-111	401
MK906654.1	VYQK03000014.1	SIX8	0	95.6	250	11	0	2	251	1331434	1331185	1.56e-111	401
MK906654.1	VYQK03000014.1	SIX8	0	95.6	250	11	0	2	251	863125	862876	1.56e-111	401
MK906655.1	VYQK03000014.1	SIX8	0	94.378	249	14	0	1	249	1331433	1331185	5.56e-106	383
MK906655.1	VYQK03000014.1	SIX8	0	94.378	249	14	0	1	249	863124	862876	5.56e-106	383
MK906656.1	VYQK03000014.1	SIX8	0	94.378	249	14	0	1	249	1331433	1331185	5.56e-106	383
MK906656.1	VYQK03000014.1	SIX8	0	94.378	249	14	0	1	249	863124	862876	5.56e-106	383
MK906657.1	VYQK03000014.1	SIX8	0	95.984	249	10	0	1	249	1331433	1331185	1.19e-112	405
MK906657.1	VYQK03000014.1	SIX8	0	95.984	249	10	0	1	249	863124	862876	1.19e-112	405
MK906658.1	VYQK03000014.1	SIX9	0	100	431	0	0	1	431	455367	454937	0	797
MK906659.1	VYQK03000014.1	SIX9	0	100	431	0	0	1	431	455367	454937	0	797
MK906660.1	VYQK03000014.1	SIX9	0	100	381	0	0	1	381	455367	454987	0	704
MK906665.1	CM026317.2	SIX10	0	100	615	0	0	1	615	916378	915764	0	1136
MK906666.1	CM026317.2	SIX10	0	100	613	0	0	1	613	916378	915766	0	1133
MK906667.1	CM026317.2	SIX10	0	100	614	0	0	1	614	916376	915763	0	1134
MK906668.1	CM026317.2	SIX10	0	96.066	610	23	1	1	609	916375	915766	0	992
MK906669.1	CM026317.2	SIX10	0	96.025	629	23	2	1	628	916391	915764	0	1022
MK906670.1	CM026317.2	SIX10	0	96.085	613	23	1	1	612	916376	915764	0	998
MK906671.1	CM026317.2	SIX10	0	96.085	613	23	1	1	612	916378	915766	0	998
MK906672.1	CM026317.2	SIX10	0	96.9	613	19	0	1	613	916378	915766	0	1027
MK906673.1	CM026317.2	SIX10	0	97.017	637	19	0	1	637	916391	915755	0	1072
MK906674.1	CM026317.2	SIX11	0	99.819	551	0	1	1	551	612716	612167	0	1011
MK906675.1	CM026317.2	SIX11	0	99.821	559	1	0	1	559	612725	612167	0	1027
MK906676.1	CM026317.2	SIX11	0	99.817	547	0	1	1	547	612714	612169	0	1003
MK906677.1	CM026317.2	SIX11	0	99.641	557	0	2	1	557	612722	612168	0	1016
MK906678.1	CM026317.2	SIX11	0	95.572	542	18	2	1	539	612714	612176	0	863
MK906679.1	CM026317.2	SIX11	0	95.58	543	18	2	2	541	612714	612175	0	865
MK906680.1	CM026317.2	SIX11	0	95.564	541	18	2	1	538	612714	612177	0	861
MK906681.1	CM026317.2	SIX11	0	95.564	541	18	2	2	539	612714	612177	0	861
MK906682.1	CM026317.2	SIX11	0	95.572	542	18	2	1	539	612714	612176	0	863
MK906683.1	CM026317.2	SIX11	0	95.722	561	18	2	1	558	612724	612167	0	898
MK906684.1	CM026317.2	SIX11	0	95.636	527	17	2	1	524	612722	612199	0	841
MK906685.1	VYQK03000014.1	SIX12	0	100	428	0	0	1	428	917947	917520	0	791
MK906686.1	VYQK03000014.1	SIX12	0	100	428	0	0	1	428	917946	917519	0	791
MK906687.1	VYQK03000014.1	SIX12	0	100	426	0	0	2	427	917945	917520	0	787
MK906688.1	VYQK03000014.1	SIX12	0	95.571	429	19	0	1	429	917947	917519	0	688
MK906689.1	VYQK03000014.1	SIX12	0	95.571	429	19	0	1	429	917947	917519	0	688
MK906690.1	VYQK03000014.1	SIX12	0	95.581	430	19	0	1	430	917947	917518	0	689
MK906691.1	VYQK03000014.1	SIX12	0	95.519	424	19	0	1	424	917941	917518	0	678
MK906692.1	VYQK03000006.1	SIX13	0	96.801	969	28	3	1	966	4255212	4256180	0	1615
MK906693.1	VYQK03000006.1	SIX13	0	96.768	990	29	3	1	987	4255210	4256199	0	1648
MK906694.1	VYQK03000006.1	SIX13	0	96.758	987	29	3	2	985	4255212	4256198	0	1642
MK906695.1	VYQK03000006.1	SIX13	0	95.473	994	45	0	1	994	4255205	4256198	0	1587
MK906696.1	VYQK03000014.1	SIX14	0	99.515	412	2	0	3	414	1081391	1080980	0	750
MK906697.1	VYQK03000014.1	SIX14	0	99.292	424	2	1	1	424	1081391	1080969	0	765
MK906698.1	VYQK03000014.1	SIX14	0	99.529	425	0	2	1	425	1081391	1080969	0	773
MK906699.1	VYQK03000014.1	SIX14	0	91.198	409	35	1	1	409	1081376	1080969	5.28e-158	556
MK906700.1	VYQK03000014.1	SIX14	0	90.557	413	37	2	3	415	1081379	1080969	3.24e-155	547
MK906701.1	VYQK03000014.1	SIX14	0	91.429	420	35	1	1	420	1081387	1080969	4.17e-164	577
MK906702.1	VYQK03000014.1	SIX14	0	90.588	425	37	3	1	424	1081391	1080969	1.18e-159	562
MK906703.1	VYQK03000014.1	SIX14	0	90.998	411	35	2	1	411	1081377	1080969	1.91e-157	555
MK906704.1	VYQK03000014.1	SIX14	0	91.283	413	35	1	1	413	1081380	1080969	3.19e-160	564
MK906705.1	VYQK03000014.1	SIX14	0	91.283	413	35	1	1	413	1081380	1080969	1.15e-159	562
MK906706.1	VYQK03000014.1	SIX14	0	91.429	420	35	1	1	420	1081387	1080969	1.5e-163	575
MK906707.1	VYQK03000014.1	SIX14	0	90.955	398	35	1	1	398	1081379	1080983	6.69e-152	536
MK906708.1	VYQK03000014.1	SIX14	0	91.241	411	35	1	1	411	1081378	1080969	4.11e-159	560
MK906709.1	VYQK03000014.1	SIX14	0	91.198	409	35	1	1	409	1081376	1080969	5.28e-158	556
MK906710.1	VYQK03000014.1	SIX14	0	90.955	398	35	1	1	398	1081377	1080981	6.69e-152	536
MK906711.1	VYQK03000014.1	SIX14	0	91.304	414	35	1	1	414	1081381	1080969	3.2e-160	564
MK906712.1	VYQK03000014.1	SIX14	0	90.886	395	35	1	1	395	1081376	1080983	3.09e-150	531
MK906713.1	VYQK03000014.1	SIX14	0	91.304	414	35	1	1	414	1081381	1080969	8.89e-161	566
MK906714.1	VYQK03000014.1	SIX14	0	90.998	411	35	2	1	411	1081377	1080969	1.91e-157	555
MK906715.1	VYQK03000014.1	SIX14	0	90.955	398	35	1	1	398	1081377	1080981	6.69e-152	536
MK906716.1	VYQK03000014.1	SIX14	0	91.429	420	35	1	1	420	1081387	1080969	4.17e-164	577
MK906717.1	VYQK03000014.1	SIX14	0	91.304	414	35	1	1	414	1081381	1080969	8.89e-161	566
MK906718.1	VYQK03000014.1	SIX14	0	90.998	411	35	2	1	411	1081377	1080969	1.91e-157	555
MK906719.1	VYQK03000014.1	SIX14	0	91.509	424	35	1	1	424	1081391	1080969	2.52e-166	584
MK906720.1	VYQK03000014.1	SIX14	0	90.118	425	38	3	1	423	1081391	1080969	9.19e-156	549
MK906721.1	VYQK03000014.1	SIX14	0	90.376	426	37	3	1	425	1081391	1080969	1.53e-158	558
MK906722.1	VYQK03000014.1	SIX14	0	90.632	427	35	4	1	426	1081391	1080969	3.31e-160	564
MK906723.1	VYQK03000014.1	SIX14	0	91.509	424	35	1	1	424	1081391	1080969	9.08e-166	582
MK906724.1	VYQK03000014.1	SIX14	0	91.294	425	35	2	1	425	1081391	1080969	3.27e-165	580
MK906725.1	VYQK03000014.1	SIX14	0	91.038	424	35	3	3	425	1081390	1080969	1.97e-162	571
MK906726.1	VYQK03000014.1	SIX14	0	90.566	424	39	1	1	424	1081391	1080969	1.18e-159	562
MK906727.1	VYQK03000014.1	SIX14	0	93.396	424	27	1	1	424	1081391	1080969	4.14e-179	627
MK906728.1	VYQK03000014.1	SIX14	0	93.144	423	29	0	1	423	1081391	1080969	1.92e-177	621
MK906729.1	VYQK03000014.1	SIX14	0	93.176	425	27	2	1	425	1081391	1080969	5.36e-178	623
MK906730.1	VYQK03000014.1	SIX14	0	92.941	425	27	3	1	424	1081391	1080969	8.95e-176	616
MK906731.1	VYQK03000014.1	SIX14	0	92.925	424	29	1	1	424	1081391	1080969	8.95e-176	616
MK906732.1	VYQK03000014.1	SIX14	0	90.819	403	36	1	1	403	1081381	1080980	1.88e-152	538
MK906733.1	VYQK03000014.1	SIX14	0	90.974	421	35	3	1	421	1081386	1080969	3.26e-160	564
MK906734.1	VYQK03000014.1	SIX14	0	91.304	414	35	1	1	414	1081381	1080969	3.2e-160	564
MK906736.1	VYQK03000014.1	SIX14	0	90.932	397	35	1	1	397	1081377	1080982	2.4e-151	534
MK906737.1	VYQK03000014.1	SIX14	0	91.253	423	36	1	1	422	1081391	1080969	1.51e-163	575
MK906738.1	VYQK03000014.1	SIX14	0	91.253	423	36	1	1	422	1081391	1080969	1.51e-163	575
MK906739.1	VYQK03000006.1	SIX14	0	93.878	147	5	1	1	143	1481335	1481189	2.89e-56	219
MK906740.1	VYQK03000006.1	SIX14	0	93.75	144	5	1	1	140	1481332	1481189	1.34e-54	213
MK906741.1	VYQK03000006.1	SIX14	0	93.793	145	5	1	1	141	1481333	1481189	3.69e-55	215
MK906742.1	VYQK03000006.1	SIX14	0	93.75	144	5	1	1	140	1481332	1481189	1.33e-54	213
MT710715.1	VYQK03000084.1	SIX1	pisi	94.118	51	3	0	674	724	7190	7240	9.13e-14	78.7
MT710715.1	VYQK03000084.1	SIX1	pisi	94.231	52	3	0	673	724	219764	219713	2.54e-14	80.5
MT710716.1	VYQK03000014.1	SIX1	pisi	86.395	860	98	11	1	849	1061535	1062386	0	922
MT710717.1	VYQK03000014.1	SIX1	pisi	89.776	401	33	6	1	400	1061535	1061928	1.15e-142	507
MT710718.1	VYQK03000014.1	SIX1	pisi	86.395	860	98	11	1	849	1061535	1062386	0	922
MT710719.1	VYQK03000014.1	SIX1	pisi	89.776	401	33	6	1	400	1061535	1061928	1.15e-142	507
MT710720.1	VYQK03000014.1	SIX1	pisi	81.731	936	140	20	1	916	1061535	1062459	0	752
MT710721.1	VYQK03000014.1	SIX6	pisi	92.985	727	51	0	1	727	568884	568158	0	1061
MT710723.1	VYQK03000014.1	SIX6	pisi	92.033	728	56	2	1	727	568884	568158	0	1022
MT710724.1	VYQK03000014.1	SIX6	pisi	92.033	728	56	2	1	727	568884	568158	0	1022
MT710725.1	VYQK03000014.1	SIX6	0	93.134	568	39	0	4	571	568744	568177	0	833
MT710726.1	VYQK03000014.1	SIX6	pisi	92.254	568	44	0	4	571	568744	568177	0	806
MT710727.1	VYQK03000014.1	SIX6	pisi	92.254	568	44	0	4	571	568744	568177	0	806
MT710728.1	VYQK03000014.1	SIX6	pisi	93.274	565	38	0	1	565	568741	568177	0	833
MT710729.1	VYQK03000014.1	SIX7	pisi	94.9	647	26	5	1	642	920384	921028	0	1005
MT710732.1	CM026317.2	SIX10	pisi	96.923	520	16	0	1	520	916356	915837	0	872
MT710733.1	CM026317.2	SIX11	pisi	97.024	336	7	1	1	336	612698	612366	8.74e-160	562
MT710734.1	VYQK03000014.1	SIX12	pisi	97.953	342	7	0	1	342	917921	917580	3.34e-169	593
MT710735.1	VYQK03000006.1	SIX13	pisi	95.426	962	44	0	1	962	4255258	4256219	0	1533
MT710736.1	VYQK03000006.1	SIX13	pisi	95.366	971	45	0	1	971	4255249	4256219	0	1544
MT710737.1	VYQK03000006.1	SIX13	pisi	93.446	534	35	0	1	534	4255252	4255785	0	793
MT710738.1	VYQK03000006.1	SIX13	pisi	95.062	810	40	0	1	810	4255255	4256064	0	1275
MT710739.1	VYQK03000014.1	SIX14	pisi	93.103	319	22	0	1	319	1081314	1080996	1.96e-131	468
MT710740.1	VYQK03000014.1	SIX14	pisi	90.536	317	30	0	1	317	1081312	1080996	5.52e-117	420
MT710741.1	VYQK03000014.1	SIX14	pisi	93.313	329	22	0	1	329	1081312	1080984	5.58e-137	486
MT710742.1	VYQK03000014.1	SIX14	pisi	91.608	286	24	0	4	289	1081281	1080996	8.41e-110	396
MT364385.1	VYQK03000014.1	SIX1	apii	83.1	858	112	18	1	831	1061535	1062386	0	750
MT364398.1	VYQK03000014.1	SIX1	apii	84.633	859	109	13	1	843	1061535	1062386	0	833
MW076647.1	VYQK03000014.1	SIX1	0	84.753	669	64	11	1	641	1061502	1062160	0	654
MW076648.1	VYQK03000014.1	SIX1	0	85.481	675	60	10	1	647	1061497	1062161	0	671
MW076649.1	VYQK03000014.1	SIX1	0	85.373	670	59	11	1	641	1061501	1062160	0	658
MW076650.1	VYQK03000014.1	SIX1	0	84.763	676	65	11	1	648	1061501	1062166	0	665
MW076651.1	VYQK03000014.1	SIX1	0	85.481	675	59	11	1	646	1061498	1062162	0	667
MW076652.1	VYQK03000014.1	SIX1	0	85.63	675	59	10	1	647	1061500	1062164	0	675
MW076653.1	VYQK03000014.1	SIX1	0	85.714	679	59	10	1	651	1061497	1062165	0	682
MW076654.1	VYQK03000014.1	SIX1	0	85.587	673	59	10	1	645	1061503	1062165	0	671
MW076655.1	VYQK03000014.1	SIX1	0	85.693	678	59	10	1	650	1061501	1062168	0	680
MW076656.1	VYQK03000014.1	SIX1	0	85.479	668	59	10	1	640	1061504	1062161	0	662
MW076657.1	VYQK03000014.1	SIX1	0	85.608	674	59	10	1	646	1061500	1062163	0	673
MW076658.1	VYQK03000014.1	SIX1	0	85.544	671	59	10	1	643	1061501	1062161	0	667
MW076659.1	VYQK03000014.1	SIX1	0	85.63	675	59	10	1	647	1061502	1062166	0	675
MW076660.1	VYQK03000014.1	SIX1	0	85.417	672	59	11	1	643	1061500	1062161	0	662
MW076661.1	VYQK03000014.1	SIX1	0	85.608	674	59	10	1	646	1061500	1062163	0	673
MW076708.1	VYQK03000014.1	SIX6	0	84.81	158	22	2	1	157	568672	568516	5.1e-38	158
MW076709.1	VYQK03000014.1	SIX6	0	84.713	157	22	2	1	156	568671	568516	1.83e-37	156
MW076711.1	VYQK03000014.1	SIX7	0	97.059	68	2	0	2	69	920572	920639	4.68e-26	115
MW076714.1	VYQK03000014.1	SIX7	0	97.101	69	2	0	3	71	920572	920640	1.36e-26	117
MW076720.1	VYQK03000014.1	SIX7	0	96.923	65	2	0	1	65	920575	920639	1.99e-24	110
MW076722.1	VYQK03000014.1	SIX7	0	97.101	69	2	0	2	70	920572	920640	1.33e-26	117
MW076726.1	VYQK03000014.1	SIX7	0	97.101	69	2	0	3	71	920572	920640	1.36e-26	117
MW076728.1	VYQK03000014.1	SIX7	0	97.059	68	2	0	3	70	920572	920639	4.78e-26	115
MW076729.1	VYQK03000014.1	SIX7	0	95.385	65	3	0	1	65	920576	920640	9.26e-23	104
MW076730.1	VYQK03000014.1	SIX7	0	96.923	65	2	0	1	65	920575	920639	1.99e-24	110
MW076731.1	VYQK03000014.1	SIX7	0	97.101	69	2	0	2	70	920572	920640	1.33e-26	117
MW076733.1	VYQK03000014.1	SIX7	0	96.97	66	2	0	1	66	920575	920640	5.67e-25	111
MW076734.1	VYQK03000014.1	SIX7	0	96.875	64	2	0	1	64	920576	920639	7e-24	108
MW076735.1	VYQK03000014.1	SIX7	0	96.923	65	2	0	1	65	920575	920639	1.99e-24	110
MW076736.1	VYQK03000014.1	SIX7	0	96.875	64	2	0	1	64	920576	920639	7e-24	108
MW076737.1	VYQK03000014.1	SIX7	0	96.97	66	2	0	1	66	920575	920640	5.67e-25	111
MW076738.1	VYQK03000014.1	SIX7	0	96.97	66	2	0	1	66	920575	920640	5.67e-25	111
MW076739.1	VYQK03000014.1	SIX7	0	96.97	66	2	0	1	66	920575	920640	5.67e-25	111
MW076740.1	VYQK03000014.1	SIX7	0	96.923	65	2	0	1	65	920576	920640	1.99e-24	110
MW076741.1	VYQK03000014.1	SIX7	0	96.923	65	2	0	1	65	920576	920640	1.99e-24	110
MW076743.1	VYQK03000014.1	SIX7	0	97.101	69	2	0	3	71	920572	920640	1.36e-26	117
MW076746.1	VYQK03000014.1	SIX8	0	99.153	118	1	0	1	118	863311	863194	9.16e-56	215
MW076747.1	VYQK03000014.1	SIX8	0	99.174	121	1	0	1	121	863314	863194	2.03e-57	220
MW076751.1	VYQK03000014.1	SIX8	0	99.174	121	1	0	1	121	863314	863194	2.03e-57	220
MW076752.1	VYQK03000006.1	SIX8	0	96.639	119	4	0	1	119	2897964	2898082	9.32e-51	198
MW076752.1	VYQK03000006.1	SIX8	0	96.639	119	4	0	1	119	3147712	3147830	9.32e-51	198
MW076753.1	VYQK03000014.1	SIX8	0	99.174	121	1	0	1	121	863314	863194	2.03e-57	220
MW076754.1	VYQK03000014.1	SIX8	0	99.18	122	1	0	1	122	863315	863194	5.64e-58	222
MW076755.1	VYQK03000014.1	SIX8	0	99.18	122	1	0	1	122	863315	863194	5.64e-58	222
MW076756.1	VYQK03000014.1	SIX8	0	99.174	121	1	0	1	121	863314	863194	2.03e-57	220
MW076757.1	VYQK03000014.1	SIX8	0	99.167	120	1	0	1	120	863313	863194	7.23e-57	219
MW076758.1	VYQK03000014.1	SIX8	0	99.18	122	1	0	1	122	863315	863194	5.64e-58	222
MW076759.1	VYQK03000014.1	SIX8	0	99.167	120	1	0	1	120	863313	863194	7.15e-57	219
MW076760.1	VYQK03000014.1	SIX8	0	99.174	121	1	0	1	121	863314	863194	2.03e-57	220
MW076761.1	VYQK03000014.1	SIX8	0	99.174	121	1	0	1	121	863314	863194	2.03e-57	220
MW076762.1	VYQK03000014.1	SIX8	0	99.174	121	1	0	1	121	863314	863194	2.03e-57	220
MW076763.1	VYQK03000014.1	SIX8	0	99.174	121	1	0	1	121	863314	863194	2.03e-57	220
MW076764.1	VYQK03000014.1	SIX8	0	99.174	121	1	0	1	121	863314	863194	2.03e-57	220
MW076815.1	VYQK03000014.1	SIX12	0	96.396	111	4	0	1	111	917786	917676	2.37e-46	183
MW076816.1	VYQK03000014.1	SIX12	0	97.196	107	3	0	3	109	917782	917676	8.32e-46	182
MW076817.1	VYQK03000006.1	SIX13	0	93.878	735	45	0	1	735	4255411	4256145	0	1110
MW076818.1	VYQK03000006.1	SIX13	0	93.717	748	46	1	1	748	4255409	4256155	0	1122
MW076819.1	VYQK03000006.1	SIX13	0	93.952	744	45	0	1	744	4255411	4256154	0	1127
MW076821.1	VYQK03000014.1	SIX14	0	94.286	70	4	0	1	70	75576	75507	1.85e-23	108
MT738929.1	VYQK03000006.1	SIX13	physali	97.558	942	22	1	1	941	4255258	4256199	0	1611
MW160863.1	VYQK03000014.1	SIX1a	physali	84.252	889	104	22	1	874	1061535	1062402	0	833
MW160864.1	VYQK03000014.1	SIX1b	physali	89.161	858	86	6	1	856	1061550	1062402	0	1062
MW160865.1	VYQK03000014.1	SIX7	physali	99.389	491	3	0	1	491	920393	920883	0	891
MW160866.1	CM026317.2	SIX10	physali	99.615	520	2	0	1	520	916356	915837	0	950
MW160867.1	VYQK03000014.1	SIX12	physali	100	432	0	0	1	432	918011	917580	0	798
MW160868.1	VYQK03000006.1	SIX13	physali	97.665	942	22	0	1	942	4255258	4256199	0	1618
MW160879.1	VYQK03000014.1	SIX1a	physali	84.252	889	104	22	1	874	1061535	1062402	0	833
MW160880.1	VYQK03000014.1	SIX1b	physali	89.161	858	86	6	1	856	1061550	1062402	0	1062
MW160881.1	VYQK03000014.1	SIX7	physali	99.389	491	3	0	1	491	920393	920883	0	891
MW160882.1	CM026317.2	SIX10	physali	99.615	520	2	0	1	520	916356	915837	0	950
MW160883.1	VYQK03000014.1	SIX12	physali	100	432	0	0	1	432	918011	917580	0	798
MW160884.1	VYQK03000006.1	SIX13	physali	97.558	942	22	1	1	941	4255258	4256199	0	1611
MW160895.1	VYQK03000014.1	SIX1a	physali	84.252	889	104	22	1	874	1061535	1062402	0	833
MW160896.1	VYQK03000014.1	SIX1b	physali	89.161	858	86	6	1	856	1061550	1062402	0	1062
MW160897.1	VYQK03000014.1	SIX7	physali	99.389	491	3	0	1	491	920393	920883	0	891
MW160898.1	CM026317.2	SIX10	physali	99.615	520	2	0	1	520	916356	915837	0	950
MW160899.1	VYQK03000014.1	SIX12	physali	100	432	0	0	1	432	918011	917580	0	798
MW160900.1	VYQK03000006.1	SIX13	physali	97.558	942	22	1	1	941	4255258	4256199	0	1611
MW323426.1	VYQK03000006.1	SIX13	cubense	90.102	293	29	0	1	293	4255397	4255689	2.4e-105	381
MW323427.1	VYQK03000006.1	SIX13	cubense	90.034	291	29	0	1	291	4255399	4255689	3.07e-104	377
MW323428.1	VYQK03000006.1	SIX13	cubense	89.865	296	30	0	1	296	4255394	4255689	2.42e-105	381
MW323429.1	VYQK03000006.1	SIX13	cubense	90.102	293	29	0	1	293	4255397	4255689	2.41e-105	381
MW323430.1	VYQK03000006.1	SIX13	cubense	90.203	296	29	0	1	296	4255394	4255689	5.22e-107	387
MW323431.1	VYQK03000006.1	SIX13	cubense	89.865	296	30	0	1	296	4255394	4255689	2.44e-105	381
MW323432.1	VYQK03000006.1	SIX13	cubense	90.541	296	28	0	1	296	4255394	4255689	1.13e-108	392
MW323433.1	VYQK03000006.1	SIX13	cubense	90.301	299	29	0	1	299	4255391	4255689	1.13e-108	392
MW323434.1	VYQK03000006.1	SIX13	cubense	90.034	291	29	0	1	291	4255399	4255689	3.09e-104	377
MW323435.1	VYQK03000006.1	SIX13	cubense	90	290	29	0	1	290	4255400	4255689	1.11e-103	375
MW323436.1	VYQK03000006.1	SIX13	cubense	90	290	29	0	1	290	4255400	4255689	1.11e-103	375
MW323437.1	VYQK03000006.1	SIX13	cubense	90.034	291	29	0	1	291	4255399	4255689	3.09e-104	377
MW323438.1	VYQK03000006.1	SIX13	cubense	90.102	293	29	0	1	293	4255397	4255689	2.41e-105	381
MW323439.1	VYQK03000006.1	SIX13	cubense	90.102	293	29	0	1	293	4255397	4255689	2.41e-105	381
MW323440.1	VYQK03000006.1	SIX13	cubense	90	300	30	0	1	300	4255394	4255693	1.47e-107	388
MW330385.1	VYQK03000014.1	SIX6	cubense	83.193	119	17	3	8	124	568650	568533	7.37e-23	106
MW330386.1	VYQK03000014.1	SIX6	cubense	85.217	115	14	3	10	122	568646	568533	1.31e-25	115
MW330387.1	VYQK03000014.1	SIX6	cubense	85.827	127	16	2	22	147	568641	568516	3.82e-31	134
MW330388.1	VYQK03000014.1	SIX6	cubense	84.545	110	14	3	16	123	568641	568533	7.79e-23	106
MW330389.1	VYQK03000014.1	SIX6	cubense	82.677	127	20	2	16	141	568641	568516	1.67e-24	111
MW340836.1	VYQK03000014.1	SIX6	cubense	86.364	110	12	3	17	124	568641	568533	3.51e-26	117
MW340837.1	VYQK03000014.1	SIX6	cubense	88.288	111	8	5	17	124	568641	568533	1.57e-29	128
MW340839.1	VYQK03000014.1	SIX6	cubense	85.455	110	13	3	21	128	568641	568533	1.69e-24	111
MW340841.1	VYQK03000014.1	SIX6	cubense	88.182	110	10	3	21	128	568641	568533	1.62e-29	128
MW340842.1	VYQK03000014.1	SIX6	cubense	85.039	127	17	2	20	145	568641	568516	1.66e-29	128
MW340843.1	VYQK03000014.1	SIX6	cubense	87.273	110	11	3	18	125	568641	568533	7.38e-28	122
MW340844.1	VYQK03000014.1	SIX6	cubense	88.182	110	10	3	15	122	568641	568533	1.53e-29	128
MW340845.1	VYQK03000006.1	SIX13	cubense	89.931	288	29	0	1	288	4255402	4255689	1.41e-102	372
MW340846.1	VYQK03000006.1	SIX13	cubense	89.547	287	30	0	1	287	4255403	4255689	2.35e-100	364
MW340847.1	VYQK03000006.1	SIX13	cubense	89.895	287	29	0	1	287	4255403	4255689	5.06e-102	370
MW340848.1	VYQK03000006.1	SIX13	cubense	89.931	288	29	0	1	288	4255402	4255689	1.41e-102	372
[truncated: 242 more rows]

## Sheet: Fol4287
query acc.ver	subject acc.ver	Class	f.sp.	% identity	alignment length	mismatches	gap opens	q. start	q. end	s. start	s. end	evalue	bit score
[truncated: 827 more rows]
