# Supplementary material for: Comparative Whole-Genome Sequence Analyses of Fusarium Wilt Pathogen (Foc R1, STR4 and TR4) Infecting Cavendish (AAA) Bananas in India, with a Special Emphasis on Pathogenicity Mechanisms
Source: J Fungi (Basel). 2021 Aug 31;7(9):717. doi: 10.3390/jof7090717 (PMC8469521; doi:10.3390/jof7090717)
Supplement: Supplementary file 1 [file jof-07-00717-s001.zip › jof-1323046-supplementary/Supplementary Table S3_TEs.xlsx]

## Sheet: TE
		VCG0120				VCG0124				VCG01213/16				GCA_005930515.1_ASM593051v1 (Foc R1)				GCA_001696625.1_C1HIR_9889 (FocTR4)				GCA_000350345 (Foc R1)
		85				88				88				12				1370				12
		61381082				61471473				63220715				51139495				46735106				51139495
		0.4844				0.4837				0.4837				47.48	%			47.71				47.48
		342987 (0.56%)				346254 bp ( 0.56 %)				273767 bp ( 0.45 %)				1025229 bp ( 2.00 %)				573043 bp ( 1.23 %)				1025229 bp ( 2.00 %)
Retroelements		339	85124	0.14		342	87052	0.14		259	56365	0.09		248	81153	0.16		169	29752	0.06		248	81153	0.16
	SINEs:	0	0	0		0	0	0		0	0	0		0	0	0		0	0	0		0	0	0
	LINEs:	1	79	0		3	240	0		1	84	0		1	67	0		4	244	0		1	67	0
	Penelope	0	0	0		0	0	0		0	0	0		0	0	0		0	0	0		0	0	0
	CRE/SLACS	0	0	0		0	0	0		0	0	0		0	0	0		0	0	0		0	0	0
	L2/CR1/Rex	0	0	0		0	0	0		0	0	0		0	0	0		0	0	0		0	0	0
	R1/LOA/Jockey	0	0	0		0	0	0		0	0	0		0	0	0		0	0	0		0	0	0
	R2/R4/NeSL	0	0	0		0	0	0		0	0	0		0	0	0		0	0	0		0	0	0
	RTE/Bov-B	0	0	0		0	0	0		0	0	0		0	0	0		0	0	0		0	0	0
	L1/CIN4	1	79	0		3	240	0		1	84	0		1	67	0		4	244	0		1	67	0
	LTR elements:	338	85045	0.14		339	86812	0.14		258	56281	0.09		247	81086	0.16		165	29508	0.06		247	81086	0.16
	BEL/Pao	0	0	0		0	0	0		0	0	0		0	0	0		0	0	0		0	0	0
	Ty1/Copia	235	52732	0.09		240	53186	0.09		181	34962	0.06		77	13588	0.03		60	8300	0.02		77	13588	0.03
	Gypsy/DIRS1	102	32252	0.05		99	33626	0.05		77	21319	0.03		170	67498	0.13		105	21208	0.05		170	67498	0.13
	Retroviral	0	0	0		0	0	0		0	0	0		0	0	0		0	0	0		0	0	0
DNA transposons		52	2591	0		53	2527	0		43	2391	0		27	3212	0.01		19	1190	0		27	3212	0.01
	hobo-Activator	33	1073	0		35	1263	0		25	970	0		6	416	0		5	313	0		6	416	0
	Tc1-IS630-Pogo	0	0	0		0	0	0		0	0	0		0	0	0		0	0	0		0	0	0
	En-Spm	6	651	0		7	644	0		4	427	0		15	2280	0		5	264	0		15	2280	0
	MuDR-IS905	13	867	0		10	526	0		14	994	0		4	352	0		9	613	0		4	352	0
	PiggyBac	0	0	0		0	0	0		0	0	0		0	0	0		0	0	0		0	0	0
	Tourist/Harbinger	0	0	0		1	94	0		0	0	0		0	0	0		0	0	0		0	0	0
	Other (Mirage, P-element,	0	0	0		0	0	0		0	0	0		0	0	0		0	0	0		0	0	0
Rolling-circles		0	0	0		0	0	0		0	0	0		0	0	0		0	0	0		0	0	0
Unclassified:		1	72	0		0	0	0		0	0	0		1	72	0		1	72	0		1	72	0
Total interspersed repeats:			87787	0.14			89579	0.15			58756	0.1			84437	0.17			31014	0.07			84437	0.17
Small RNA:		0	0	0		0	0	0		0	0	0		0	0	0		0	0	0		0	0	0
Satellites:		1	82	0		2	115	0		1	82	0		1	33	0		0	0	0		1	33	0
Simple repeats:		2495	110011	0.18		2643	115058	0.19		2296	99987	0.16		3327	240306	0.47		2314	134255	0.29		3327	240306	0.47
Low complexity:		2392	144912	0.24		2365	141331	0.23		1958	114926	0.19		7717	699942	1.37		5811	407748	0.87		7717	699942	1.37
VCG		VCG0120				VCG0124				VCG01213/16				GCA_005930515.1_ASM593051v1 (Foc R1)				GCA_001696625.1_C1HIR_9889 (FocTR4)				GCA_000350345 (Foc R1)
Genome		61381082				61471473				63220715				51139495				46735106				51139495
Tes		342987	0.558783			346254	0.563276			273767	0.433034			1025229	2.00477			573043	1.22615			1025229	2.00477
Retroelements		339	85124	24.8184	0.138681	342	87052	25.1411	0.141614	259	56365	20.5887	0.0891559	248	81153	7.9156	0.158689	169	29752	5.19193	0.0636609	248	81153	7.9156	0.158689
	LINEs:	1	79	0.0230329	0.000128704	3	240	0.0693133	0.000390425	1	84	0.030683	0.000132868	1	67	0.00653513	0.000131014	4	244	0.0425797	0.000522091	1	67	0.00653513	0.000131014
	L1/CIN4	1	79	0.0230329	0.000128704	3	240	0.0693133	0.000390425	1	84	0.030683	0.000132868	1	67	0.00653513	0.000131014	4	244	0.0425797	0.000522091	1	67	0.00653513	0.000131014
	LTR elements:	338	85045	24.7954	0.138552	339	86812	25.0718	0.141223	258	56281	20.558	0.089023	247	81086	7.90906	0.158558	165	29508	5.14935	0.0631388	247	81086	7.90906	0.158558
	Ty1/Copia	235	52732	15.3743	0.0859092	240	53186	15.3604	0.0865214	181	34962	12.7707	0.0553015	77	13588	1.32536	0.0265705	60	8300	1.44841	0.0177597	77	13588	1.32536	0.0265705
	Gypsy/DIRS1	102	32252	9.40327	0.0525439	99	33626	9.71137	0.0547018	77	21319	7.78728	0.0337215	170	67498	6.5837	0.131988	105	21208	3.70094	0.0453792	170	67498	6.5837	0.131988
DNA transposons		52	2591	0.755422	0.00422117	53	2527	0.729811	0.00411085	43	2391	0.87337	0.00378199	27	3212	0.313296	0.00628086	19	1190	0.207663	0.00254627	27	3212	0.313296	0.00628086
	hobo-Activator	33	1073	0.31284	0.0017481	35	1263	0.364761	0.00205461	25	970	0.354316	0.00153431	6	416	0.0405763	0.000813461	5	313	0.0546207	0.000669732	6	416	0.0405763	0.000813461
	En-Spm	6	651	0.189803	0.00106059	7	644	0.185991	0.00104764	4	427	0.155972	0.000675412	15	2280	0.222389	0.00445839	5	264	0.0460698	0.000564886	15	2280	0.222389	0.00445839
	MuDR-IS905	13	867	0.252779	0.00141249	10	526	0.151912	0.000855681	14	994	0.363082	0.00157227	4	352	0.0343338	0.000688313	9	613	0.106973	0.00131165	4	352	0.0343338	0.000688313
	Tourist/Harbinger	0	0	0	0	1	94	0.0271477	0.000152916	0	0	0	0	0	0	0	0	0	0	0	0	0	0	0	0
Unclassified:		1	72	0.020992	0.0001173	0	0	0	0	0	0	0	0	1	72	0.00702282	0.000140791	1	72	0.0125645	0.00015406	1	72	0.00702282	0.000140791
Total interspersed repeats:			87787	25.5948	0.14302		89579	25.8709	0.145725		58756	21.462	0.0929379		84437	8.23592	0.165111		31014	5.41216	0.0663612		84437	8.23592	0.165111
Satellites:		1	82	0.0239076	0.000133592	2	115	0.0332126	0.000187079	1	82	0.0299525	0.000129704	1	33	0.00321879	6.45294e-05	0	0	0	0	1	33	0.00321879	6.45294e-05
Simple repeats:		2495	110011	32.0744	0.179226	2643	115058	33.2294	0.187173	2296	99987	36.5227	0.158155	3327	240306	23.4393	0.469903	2314	134255	23.4284	0.287268	3327	240306	23.4393	0.469903
Low complexity:		2392	144912	42.25	0.236086	2365	141331	40.8171	0.229913	1958	114926	41.9795	0.181785	7717	699942	68.2718	1.36869	5811	407748	71.1549	0.872466	7717	699942	68.2718	1.36869
								Fol 4287
			bp	346254	342987	273767		61471697	2.44657e+06
			mp	0.346254	0.342987	0.273767		1940444		506130

## Sheet: Chrom
	Transposable Elements
	Chr	VCG0120	VCG0124	VCG01213/16	Fol4287
	Chr-3	623	620	541	1658
	Chr-1	556	573	497	1462
	Chr-6	465	462	394	1350
	Chr-2	432	452	423	1051
	Chr-15	288	288	250	836												VCGs	Count	Perc div.	Perc del.	Perc ins.
	Chr-5	413	412	393	822												Fol4287	12216	15.4177	2.18541	1.83725
	Chr-7	363	385	346	760												VCG0120	5312	10.0111	0.566322	0.607681
	Chr-4	343	360	324	716												VCG0124	5444	9.8308	0.565283	0.600092
	Chr-8	304	310	275	664												VCG01213/16	4582	10.676	0.549804	0.645657
	Chr-9	242	255	218	594
	Chr-14	219	212	68	540
	Chr-10	233	244	202	454
	Chr-11	117	112	90	207
	Chr-12	92	94	64	170
	Chr-13	71	67	55	126
	Others	551	598	442	806
	All-Chr	4761	4846	4140	11410
	Total	5312	5444	4582	12216
		56.516	55.4355	62.4918

## Sheet: Repeat_Mask
		Fol 4287				VCG0120					VCG0124				VCG01213/16
		88				85					88				88
		61471697				61381082					61471473				63220715
		48.37				48.44					48.37				48.54
		10770810	17.5216			10901072	17.7597				10755517	17.4968			8844756	13.9903
SINEs:		0	0	0		0	0	0			0	0	0		0	0	0
	ALUs	0	0	0		0	0	0			0	0	0		0	0	0
	MIRs	0	0	0		0	0	0			0	0	0		0	0	0
LINEs:		1106	1078711	1.75		1142	1301856	2.12			1001	1099469	1.79		740	812429	1.29
	LINE1	0	0	0		0	0	0			0	0	0		0	0	0
	LINE2	0	0	0		0	0	0			0	0	0		0	0	0
	L3/CR1	0	0	0		0	0	0			0	0	0		0	0	0
LTR elements:		548	1113423	1.81		729	1171213	1.91			918	1205829	1.96		532	925761	1.46
	ERVL	0	0	0		0	0	0			0	0	0		0	0	0
	ERVL-MaLRs	0	0	0		0	0	0			0	0	0		0	0	0
	ERV_classI	0	0	0		0	0	0			0	0	0		0	0	0
	ERV_classII	0	0	0		0	0	0			0	0	0		0	0	0
DNA elements:		4776	4099266	6.67		4582	3766265	6.14			4450	3656244	5.95		3468	2828602	4.47
	hAT-Charlie	0	0	0		0	0	0			0	0	0		0	0	0
	TcMar-Tigger	0	0	0		0	0	0			0	0	0		0	0	0
Unclassified:		8470	4484637	7.3		8581	4633140	7.55			8646	4716867	7.67		8173	4228255	6.69
Total interspersed repeats:			10776037	17.53			10872474	17.71				10678409	17.37		repeats:	8795047	13.91
Small RNA:		0	0	0		0	0	0			0	0	0		0	0	0
Satellites:		0	0	0		0	0	0			0	0	0		0	0	0
Simple repeats:		77	15849	0.03		142	49856	0.08			159	102653	0.17		109	63249	0.1
Low complexity:		0	0	0		0	0	0			0	0	0		0	0	0

## Sheet: Fol4287
SW score	perc div.	perc del.	perc ins.	query sequence	position begin	position end	(left)	Strand	matching repeat	repeat class/family	position begin	end	(left)	repeat ID
13	22.8	5.9	0	CM000589.1	7784	7834	-6847146	+	(CAAGCC)n	Simple_repeat	1	54	0	1
14	10.8	3.1	3.1	CM000589.1	9754	9785	-6845195	+	(TTTA)n	Simple_repeat	1	32	0	2
17	4.9	0	0	CM000589.1	42064	42084	-6812896	+	(C)n	Simple_repeat	1	21	0	3				Row Labels	Count of repeat class/family	Sum of perc div.	Sum of perc del.	Sum of perc ins.
13	16.3	0	5.6	CM000589.1	49090	49127	-6805853	+	(TATCT)n	Simple_repeat	1	36	0	4				Simple_repeat	7382	96271.8	14378.3	12570.7
382	31.8	0.8	1.5	CM000589.1	54184	54317	-6800663	C	SSU-rRNA_Sce	rRNA	-260	1538	1406	5				RC/Helitron	1558	22392.6	5088.4	3176.3
15	29	0	0	CM000589.1	56738	56787	-6798193	+	(AATATA)n	Simple_repeat	1	50	0	6				Low_complexity	881	16769.3	2191.8	2114.5
4127	2.9	0	0.2	CM000589.1	75883	76368	-6778612	C	FOXY	Unknown	0	485	1	7				DNA/TcMar-Fot1	653	16148.1	1097.5	734.8
346	12	7.6	4.9	CM000589.1	76312	76390	-6778590	C	FoHeli3_14	RC/Helitron	-19169	228	148	8	*			DNA/PiggyBac	359	10848.7	757.4	1157
12	17.4	0	5.9	CM000589.1	98246	98281	-6756699	+	(ATT)n	Simple_repeat	1	34	0	9				DNA/hAT-Tag1	301	4244	1047.7	931.6
18	4.2	0	0	CM000589.1	98335	98359	-6756621	+	(AAT)n	Simple_repeat	1	25	0	10				LTR/Gypsy	295	6214.9	717.1	640.9
4102	2.9	0	0.2	CM000589.1	116326	116811	-6738169	C	FOXY	Unknown	0	485	1	11				DNA/MULE-MuDR	265	7143.9	573.6	433.9
315	14.1	5.9	5.9	CM000589.1	116755	116822	-6738158	C	FoHeli3_14	RC/Helitron	-19169	228	161	12	*			Unknown	230	975.4	42.9	159
26	0	0	0	CM000589.1	116823	116847	-6738133	+	(ACAA)n	Simple_repeat	1	25	0	13				DNA/TcMar-Pogo	149	4698	463.7	222.3
15	21.1	6.5	1.5	CM000589.1	122223	122284	-6732696	+	(TATCCTAA)n	Simple_repeat	1	65	0	14				DNA/TcMar-Tc1	52	966.7	132.6	114.3
13	17.7	3.1	0	CM000589.1	128428	128459	-6726521	+	GA-rich	Low_complexity	1	33	0	15				rRNA	48	642.7	79.3	55
999	17.1	1.4	2.8	CM000589.1	140475	140690	-6714290	+	SKIPPY_LTR	LTR/Gypsy	217	429	0	16				DNA/hAT-Restless	37	905.8	119.7	126.2
12	16.5	0	11.1	CM000589.1	141561	141610	-6713370	+	(TAATATT)n	Simple_repeat	1	45	0	17				DNA/hAT	6	120.6	7	7.3
311	34.7	0.6	0	CM000589.1	144245	144411	-6710569	C	MarCry-1_FO	DNA/TcMar-Fot1	-3138	1857	1690	18				Grand Total	12216	188342	26697	22443.8
17	8.2	3.9	0	CM000589.1	153670	153695	-6701285	+	(AT)n	Simple_repeat	1	27	0	19
26	19.9	4.6	3.4	CM000589.1	153782	153868	-6701112	+	(ATA)n	Simple_repeat	1	88	0	20
15	16.9	7.7	4.5	CM000589.1	153838	153902	-6701078	+	(ATT)n	Simple_repeat	1	67	0	21	*
4071	2.9	0	0	CM000589.1	154388	154872	-6700108	C	FOXY	Unknown	0	485	1	22				Row Labels	Count of perc div.	Average of perc div.	Average of perc del.	Average of perc ins.
359	14.3	7.4	4.8	CM000589.1	154816	154896	-6700084	C	FoHeli3_14	RC/Helitron	-19169	228	146	23	*		Chr-1	CM000589.1	1462	15.1174	2.0355	1.73796		Max Del Chr	Max Ins Chr
657	25.6	3	1	CM000589.1	154974	155174	-6699806	+	SKIPPY_LTR	LTR/Gypsy	225	429	0	24			Chr-2	CM000590.1	1051	15.1225	2.0393	1.79229		3	10
20	13	2.1	6.5	CM000589.1	157279	157326	-6697654	+	(TA)n	Simple_repeat	1	46	0	25			Chr-3	CM000591.1	1658	16.3089	2.47967	1.85042		6	12
16	21	6.2	3	CM000589.1	158067	158133	-6696847	+	(TAA)n	Simple_repeat	1	69	0	26			Chr-4	CM000592.1	716	14.6689	1.97989	1.74609		13	1
2050	37.2	0.5	0.5	CM000589.1	159193	160331	-6694649	+	SKIPPY_I-int	LTR/Gypsy	3612	4750	-2238	27			Chr-5	CM000593.1	822	14.1454	1.84745	1.63954		15
1040	33.9	0.9	0.2	CM000589.1	160395	160858	-6694122	+	SKIPPY_I-int	LTR/Gypsy	5057	5523	-1465	27			Chr-6	CM000594.1	1350	16.4908	2.57719	1.87089
1840	33.5	0.5	0.9	CM000589.1	161338	162128	-6692852	+	SKIPPY_I-int	LTR/Gypsy	5522	6309	-679	27			Chr-7	CM000595.1	760	13.6741	1.87408	1.53224
4305	2.9	0	0.2	CM000589.1	163069	163554	-6691426	C	FOXY	Unknown	0	485	1	28			Chr-8	CM000596.1	664	14.045	2.09518	1.64684
372	12	7.6	4.9	CM000589.1	163498	163576	-6691404	C	FoHeli3_14	RC/Helitron	-19169	228	148	29	*		Chr-9	CM000597.1	594	13.8976	1.91835	1.9702
720	25.6	3	1	CM000589.1	163657	163857	-6691123	+	SKIPPY_LTR	LTR/Gypsy	225	429	0	30			Chr-10	CM000598.1	454	13.7758	1.98238	2.10507
636	35.4	3.6	3.6	CM000589.1	167494	168486	-6686494	+	SKIPPY_I-int	LTR/Gypsy	3567	4559	-2429	31			Chr-11	CM000599.1	207	14.7614	2.02947	2.00773
557	27.9	0	1.4	CM000589.1	171276	171424	-6683556	+	SKIPPY_LTR	LTR/Gypsy	275	421	-8	32			Chr-12	CM000600.1	170	15.3241	1.97941	2.17118
15	9.2	8.6	0	CM000589.1	173886	173920	-6681060	+	(TCAAT)n	Simple_repeat	1	38	0	33			Chr-13	CM000601.1	126	13.65	2.14603	1.82698
23	10.6	2.4	0	CM000589.1	175387	175427	-6679553	+	(TTGG)n	Simple_repeat	1	42	0	34			Chr-14	CM000602.2	540	15.3639	2.08093	2.0087
47	17.7	0	0	CM000589.1	179214	179297	-6675683	+	A-rich	Low_complexity	1	84	0	35			Chr-15	CM000603.1	836	18.0098	2.53457	2.0756
22	7.4	0	0	CM000589.1	188054	188082	-6666898	+	(A)n	Simple_repeat	1	29	0	36				Grand Total	11410	15.2839	2.17095	1.82603
394	26.7	11.9	2.1	CM000589.1	188459	188634	-6666346	+	PiggyBac-1_FO	DNA/PiggyBac	718	910	-1153	37
370	32	3.9	2.5	CM000589.1	188770	189003	-6665977	+	PiggyBac-1_FO	DNA/PiggyBac	1043	1279	-784	38
459	33.9	3.5	5	CM000589.1	189060	189401	-6665579	+	PiggyBac-1_FO	DNA/PiggyBac	1281	1617	-446	39
4127	2.9	0	0.2	CM000589.1	216442	216927	-6638053	C	FOXY	Unknown	0	485	1	40
346	12	7.6	4.9	CM000589.1	216871	216949	-6638031	C	FoHeli3_14	RC/Helitron	-19169	228	148	41	*
15	9.2	5.4	2.6	CM000589.1	227902	227938	-6627042	+	(CACTCAT)n	Simple_repeat	1	38	0	42
22	3.7	0	3.5	CM000589.1	236337	236366	-6618614	+	(AT)n	Simple_repeat	1	29	0	43
17	24.6	6.2	3	CM000589.1	243326	243421	-6611559	+	(AGTCTC)n	Simple_repeat	1	99	0	44
16	9.7	0	0	CM000589.1	245473	245494	-6609486	+	(T)n	Simple_repeat	1	22	0	45
1931	3.7	0	0	CM000589.1	274789	275032	-6579948	C	MuDR-1_FO	DNA/MULE-MuDR	-2209	719	476	46
1276	2.6	0	0	CM000589.1	288042	288194	-6566786	C	FoHeli5_1	RC/Helitron	-117	10766	10614	47
13	12.2	8.3	0	CM000589.1	288785	288820	-6566160	+	(GATGAC)n	Simple_repeat	1	39	0	48
15	12.7	8.9	2.1	CM000589.1	306524	306568	-6548412	+	(TCA)n	Simple_repeat	1	48	0	49
13	13.5	2	10.9	CM000589.1	345430	345479	-6509501	+	(CTT)n	Simple_repeat	1	46	0	50
14	2.3	20	0	CM000589.1	372331	372375	-6482605	+	(AGGCTTG)n	Simple_repeat	1	54	0	51
17	22	0	0	CM000589.1	374240	374281	-6480699	+	(ATCAAC)n	Simple_repeat	1	42	0	52
13	28.7	1.9	1.9	CM000589.1	382489	382541	-6472439	+	(ATG)n	Simple_repeat	1	53	0	53
12	21.7	0	0	CM000589.1	385903	385934	-6469046	+	(AACTAC)n	Simple_repeat	1	32	0	54
12	16.3	2.8	2.8	CM000589.1	393052	393087	-6461893	+	(CCTACTG)n	Simple_repeat	1	36	0	55
16	0	0	0	CM000589.1	417387	417403	-6437577	+	(C)n	Simple_repeat	1	17	0	56
18	10.5	0	0	CM000589.1	420601	420631	-6434349	+	(GCATCT)n	Simple_repeat	1	31	0	57
14	34.4	0	0	CM000589.1	435074	435135	-6419845	+	(TAGGTG)n	Simple_repeat	1	62	0	58
11	16.4	5.9	0	CM000589.1	435267	435300	-6419680	+	GA-rich	Low_complexity	1	36	0	59
25	16	0	0	CM000589.1	451191	451239	-6403741	+	(ATTCAT)n	Simple_repeat	1	49	0	60
13	18.2	2.6	2.6	CM000589.1	468645	468683	-6386297	+	(ATCAG)n	Simple_repeat	1	39	0	61
12	24.6	4	2	CM000589.1	470975	471024	-6383956	+	(CTCA)n	Simple_repeat	1	51	0	62
405	23.8	0	0	CM000589.1	480651	480734	-6374246	+	LSU-rRNA_Sce	rRNA	1275	1358	-2440	63
424	21.5	0	0	CM000589.1	481885	481963	-6373017	+	LSU-rRNA_Sce	rRNA	1758	1836	-1962	63
12	24.6	6.1	0	CM000589.1	503007	503055	-6351925	+	(TCTC)n	Simple_repeat	1	52	0	64
13	16.5	0	0	CM000589.1	518614	518640	-6336340	+	GA-rich	Low_complexity	1	27	0	65
15	5.6	0	0	CM000589.1	522906	522924	-6332056	+	(T)n	Simple_repeat	1	19	0	66
15	33.4	3.7	3.7	CM000589.1	531879	531987	-6322993	+	(TTCC)n	Simple_repeat	1	109	0	67
17	15.3	0	3	CM000589.1	548352	548387	-6306593	+	A-rich	Low_complexity	1	34	0	68
14	25.4	5.3	0	CM000589.1	554418	554474	-6300506	+	GA-rich	Low_complexity	1	60	0	69
12	20.1	5	0	CM000589.1	560112	560151	-6294829	+	(ATGTATT)n	Simple_repeat	1	42	0	70
14	23.5	4.3	4.3	CM000589.1	562238	562307	-6292673	+	(CCTCGG)n	Simple_repeat	1	70	0	71
15	18.2	2.1	4.3	CM000589.1	565777	565823	-6289157	+	(TATTGT)n	Simple_repeat	1	46	0	72
17	19.8	2.1	2.1	CM000589.1	566609	566656	-6288324	+	(CTTGC)n	Simple_repeat	1	48	0	73
22	17.5	0	0	CM000589.1	567561	567605	-6287375	+	(CTGCTG)n	Simple_repeat	1	45	0	74
15	22.4	0	2.7	CM000589.1	568445	568482	-6286498	+	GA-rich	Low_complexity	1	37	0	75
16	22.2	4.4	4.4	CM000589.1	569085	569152	-6285828	+	(CTG)n	Simple_repeat	1	68	0	76
18	4.7	0	0	CM000589.1	570304	570325	-6284655	+	(T)n	Simple_repeat	1	22	0	77
23	21.4	0	0	CM000589.1	570999	571052	-6283928	+	(AACCAG)n	Simple_repeat	1	54	0	78
557	21.7	0.7	0	CM000589.1	571704	571841	-6283139	+	(CAG)n	Simple_repeat	1	139	0	79
14	0	0	8.7	CM000589.1	572082	572106	-6282874	+	(GAC)n	Simple_repeat	1	23	0	80
13	22.8	0	0	CM000589.1	576926	576961	-6278019	+	(GTGCAG)n	Simple_repeat	1	36	0	81
12	13.7	0	0	CM000589.1	584905	584928	-6270052	+	(AGAC)n	Simple_repeat	1	24	0	82
12	5.6	0	0	CM000589.1	586183	586201	-6268779	+	(GAT)n	Simple_repeat	1	19	0	83
17	18.8	0	2.3	CM000589.1	595993	596036	-6258944	+	(TCAGCT)n	Simple_repeat	1	43	0	84
16	0	0	0	CM000589.1	604700	604716	-6250264	+	(A)n	Simple_repeat	1	17	0	85
16	16.1	0	0	CM000589.1	634217	634244	-6220736	+	A-rich	Low_complexity	1	28	0	86
14	12.7	0	0	CM000589.1	652976	653001	-6201979	+	(ATC)n	Simple_repeat	1	26	0	87
18	22.9	1.6	3.3	CM000589.1	653023	653083	-6201897	+	(CTGCGC)n	Simple_repeat	1	60	0	88
20	11.4	2.6	0	CM000589.1	669901	669938	-6185042	+	(TTGA)n	Simple_repeat	1	39	0	89
15	11.5	10	2.3	CM000589.1	669939	669978	-6185002	+	(CT)n	Simple_repeat	1	43	0	90
13	22.5	0	0	CM000589.1	673767	673802	-6181178	+	(TCCTTG)n	Simple_repeat	1	36	0	91
12	18.4	10	0	CM000589.1	685037	685086	-6169894	+	(GCCAAC)n	Simple_repeat	1	55	0	92
17	23.4	0	0	CM000589.1	687592	687632	-6167348	+	(ACC)n	Simple_repeat	1	41	0	93
12	19.3	4.7	2.3	CM000589.1	695426	695468	-6159512	+	(ACCTATAA)n	Simple_repeat	1	44	0	94
12	14.4	0	0	CM000589.1	703841	703864	-6151116	+	(GAA)n	Simple_repeat	1	24	0	95
15	33.6	1.3	1.3	CM000589.1	713655	713730	-6141250	+	(GAAGCC)n	Simple_repeat	1	76	0	96
15	33	0	0	CM000589.1	715067	715126	-6139854	+	GA-rich	Low_complexity	1	60	0	97
23	6.2	0	2.9	CM000589.1	718986	719021	-6135959	+	(CAG)n	Simple_repeat	1	35	0	98
19	15.4	5.7	1.8	CM000589.1	719896	719948	-6135032	+	(TACTGC)n	Simple_repeat	1	55	0	99
15	22.1	2	2	CM000589.1	725550	725598	-6129382	+	(CTTCA)n	Simple_repeat	1	49	0	100
20	5.8	5.6	0	CM000589.1	725965	726000	-6128980	+	(CGAAGAA)n	Simple_repeat	1	38	0	101
12	8.4	0	7.4	CM000589.1	727410	727438	-6127542	+	(TGCTG)n	Simple_repeat	1	27	0	102
18	9.2	2.7	2.7	CM000589.1	734942	734978	-6120002	+	(GGAGACG)n	Simple_repeat	1	37	0	103
13	11.5	0	6.7	CM000589.1	736724	736755	-6118225	+	(ACAAG)n	Simple_repeat	1	30	0	104
14	24.6	4.3	4.3	CM000589.1	740734	740802	-6114178	+	(TTC)n	Simple_repeat	1	69	0	105
29	17.4	3.1	0	CM000589.1	749253	749317	-6105663	+	A-rich	Low_complexity	1	67	0	106
15	13.7	0	0	CM000589.1	750055	750078	-6104902	+	(A)n	Simple_repeat	1	24	0	107
22	7.4	0	0	CM000589.1	750571	750599	-6104381	+	(A)n	Simple_repeat	1	29	0	108
17	0	0	4.2	CM000589.1	758964	758988	-6095992	+	(CAAG)n	Simple_repeat	1	24	0	109
19	8.2	0	0	CM000589.1	759294	759332	-6095648	+	(A)n	Simple_repeat	1	39	0	110
14	20.1	2	4.2	CM000589.1	762119	762167	-6092813	+	GA-rich	Low_complexity	1	48	0	111
26	0	0	0	CM000589.1	764046	764070	-6090910	+	(AGTA)n	Simple_repeat	1	25	0	112
28	5.3	0	2.5	CM000589.1	772156	772196	-6082784	+	(TCTTCTTCA)n	Simple_repeat	1	40	0	113
16	21.9	5	1.6	CM000589.1	776704	776763	-6078217	+	(CTCTT)n	Simple_repeat	1	62	0	114
51	2	0	0	CM000589.1	787672	787721	-6067259	+	(TCT)n	Simple_repeat	1	50	0	115
12	25.1	5.5	1.8	CM000589.1	796000	796054	-6058926	+	GA-rich	Low_complexity	1	57	0	116
12	8.1	3.7	0	CM000589.1	798579	798594	-6056386	+	(TTTA)n	Simple_repeat	1	16	0	117
28	7.9	0	0	CM000589.1	798595	798634	-6056346	+	(TTTG)n	Simple_repeat	1	40	0	118
12	8.1	3.7	0	CM000589.1	798635	798644	-6056336	+	(TTTA)n	Simple_repeat	1	11	0	119
13	12.6	0	3.7	CM000589.1	809070	809097	-6045883	+	GA-rich	Low_complexity	1	27	0	120
35	0	0	0	CM000589.1	821033	821065	-6033915	+	(T)n	Simple_repeat	1	33	0	121
12	26.3	0	4.3	CM000589.1	821811	821859	-6033121	+	(CTCTT)n	Simple_repeat	1	47	0	122
14	7.1	2.9	6.1	CM000589.1	822237	822270	-6032710	+	(CACTA)n	Simple_repeat	1	33	0	123
13	24	0	0	CM000589.1	838954	838988	-6015992	+	(CCCAA)n	Simple_repeat	1	35	0	124
23	8.9	0	0	CM000589.1	846482	846517	-6008463	+	(AGAGG)n	Simple_repeat	1	36	0	125
19	21.2	1.8	1.8	CM000589.1	855709	855764	-5999216	+	GA-rich	Low_complexity	1	56	0	126
35	8.4	0	0	CM000589.1	856390	856440	-5998540	+	(TCATCATGG)n	Simple_repeat	1	51	0	127
330	38.1	0	1	CM000589.1	856832	856978	-5998002	+	(CCA)n	Simple_repeat	1	252	-56	128
341	31.3	0	0	CM000589.1	856979	857112	-5997868	+	(CAT)n	Simple_repeat	1	134	0	129
330	38.1	0	1	CM000589.1	857113	857143	-5997837	+	(CCA)n	Simple_repeat	253	308	0	128
23	39.5	2.1	0	CM000589.1	857301	857442	-5997538	+	(AGCACG)n	Simple_repeat	1	145	0	130
23	26.4	7.7	0	CM000589.1	857776	857892	-5997088	+	(ATGAGC)n	Simple_repeat	1	126	0	131
14	21.1	0	0	CM000589.1	867743	867776	-5987204	+	(CTCCTT)n	Simple_repeat	1	34	0	132
12	0	5.3	0	CM000589.1	886901	886919	-5968061	+	(CAA)n	Simple_repeat	1	20	0	133
15	20.1	2	4.2	CM000589.1	886954	887002	-5967978	+	(CAC)n	Simple_repeat	1	48	0	134
16	9.7	5.4	5.4	CM000589.1	890273	890309	-5964671	+	GA-rich	Low_complexity	1	37	0	135
11	20.8	6.8	0	CM000589.1	892081	892124	-5962856	+	(CACTGT)n	Simple_repeat	1	47	0	136
18	10.8	0	0	CM000589.1	912810	912839	-5942141	+	(GCT)n	Simple_repeat	1	30	0	137
29	0	0	0	CM000589.1	916857	916884	-5938096	+	(CAGCC)n	Simple_repeat	1	28	0	138
27	0	0	0	CM000589.1	918209	918234	-5936746	+	(GCTGT)n	Simple_repeat	1	26	0	139
29	10	2.9	2.9	CM000589.1	918884	918953	-5936027	+	(CTG)n	Simple_repeat	1	70	0	140
23	24.1	3.4	3.4	CM000589.1	919187	919274	-5935706	+	(CTG)n	Simple_repeat	1	88	0	141
15	9.1	0	0	CM000589.1	919475	919537	-5935443	+	(CTG)n	Simple_repeat	1	63	0	142
16	22.6	0	0	CM000589.1	920259	920299	-5934681	+	(GCTTGA)n	Simple_repeat	1	41	0	143
15	17.1	0	0	CM000589.1	927555	927587	-5927393	+	(CTCGT)n	Simple_repeat	1	33	0	144
16	15.2	0	3.3	CM000589.1	928447	928477	-5926503	+	GA-rich	Low_complexity	1	30	0	145
14	14.1	0	3.1	CM000589.1	928647	928679	-5926301	+	(GGAACA)n	Simple_repeat	1	32	0	146
16	0	0	0	CM000589.1	928819	928835	-5926145	+	(G)n	Simple_repeat	1	17	0	147
16	22.9	2.2	0	CM000589.1	935921	935966	-5919014	+	(ATAC)n	Simple_repeat	1	47	0	148
34	8.7	0	0	CM000589.1	936584	936633	-5918347	+	(T)n	Simple_repeat	1	50	0	149
14	7.5	3.3	3.3	CM000589.1	937138	937167	-5917813	+	(AGATG)n	Simple_repeat	1	30	0	150
29	3.2	0	0	CM000589.1	944406	944437	-5910543	+	(GGCAA)n	Simple_repeat	1	32	0	151
20	3.5	0	3.3	CM000589.1	945692	945723	-5909257	+	(AAAT)n	Simple_repeat	1	30	0	152
12	16.8	0	0	CM000589.1	952542	952568	-5902412	+	A-rich	Low_complexity	1	27	0	153
327	26.9	3.3	2.4	CM000589.1	973758	973879	-5881101	+	FOT1_FO	DNA/TcMar-Fot1	1010	1132	-796	154
12	6.7	2.6	11.1	CM000589.1	974519	974557	-5880423	+	(GCCATC)n	Simple_repeat	1	36	0	155
22	6.2	0	2.9	CM000589.1	981180	981215	-5873765	+	(GCCGCA)n	Simple_repeat	1	35	0	156
19	15.1	0	0	CM000589.1	990226	990262	-5864718	+	(CTTCAG)n	Simple_repeat	1	37	0	157
12	13.7	0	0	CM000589.1	990268	990291	-5864689	+	(TCGC)n	Simple_repeat	1	24	0	158
15	21.8	2.7	0	CM000589.1	1015446	1015482	-5839498	+	(TG)n	Simple_repeat	1	38	0	159
15	17.1	0	0	CM000589.1	1016564	1016596	-5838384	+	(TGCGGC)n	Simple_repeat	1	33	0	160
12	26.6	0	0	CM000589.1	1016601	1016637	-5838343	+	(GTGCTT)n	Simple_repeat	1	37	0	161
17	31.1	0	0	CM000589.1	1018709	1018767	-5836213	+	(CTT)n	Simple_repeat	1	59	0	162
11	11.1	6.9	0	CM000589.1	1020522	1020550	-5834430	+	(CGTCGA)n	Simple_repeat	1	31	0	163
12	23.6	0	6.8	CM000589.1	1029929	1029975	-5825005	+	(TGT)n	Simple_repeat	1	44	0	164
264	25	4.4	0	CM000589.1	1033847	1033914	-5821066	+	(CATCG)n	Simple_repeat	1	71	0	165
16	21.6	2	2	CM000589.1	1038898	1038947	-5816033	+	(TCCTTC)n	Simple_repeat	1	50	0	166
13	15.5	9.3	0	CM000589.1	1052640	1052682	-5802298	+	(ATGAAG)n	Simple_repeat	1	47	0	167
14	23.2	5.3	1.7	CM000589.1	1059002	1059058	-5795922	+	(CAAT)n	Simple_repeat	1	59	0	168
15	17.1	0	0	CM000589.1	1066220	1066252	-5788728	+	(TCCAA)n	Simple_repeat	1	33	0	169
18	17.8	0	0	CM000589.1	1071423	1071460	-5783520	+	(CAT)n	Simple_repeat	1	38	0	170
59	0	0	0	CM000589.1	1073039	1073088	-5781892	+	(GT)n	Simple_repeat	1	50	0	171
15	24.8	0	0	CM000589.1	1075164	1075206	-5779774	+	(GTCGTG)n	Simple_repeat	1	43	0	172
12	19.6	0	0	CM000589.1	1075606	1075634	-5779346	+	(TCT)n	Simple_repeat	1	29	0	173
17	13	7.1	0	CM000589.1	1081202	1081243	-5773737	+	(TTCGTC)n	Simple_repeat	1	45	0	174
18	28.1	0	0	CM000589.1	1082887	1082942	-5772038	+	(GGCACA)n	Simple_repeat	1	56	0	175
20	3.7	0	0	CM000589.1	1083217	1083244	-5771736	+	(ACTGT)n	Simple_repeat	1	28	0	176
15	20.9	0	2.5	CM000589.1	1084570	1084610	-5770370	+	A-rich	Low_complexity	1	40	0	177
17	25.1	1.8	1.8	CM000589.1	1085078	1085132	-5769848	+	(TTC)n	Simple_repeat	1	55	0	178
12	26.4	3.6	1.8	CM000589.1	1106894	1106949	-5748031	+	(TGACGA)n	Simple_repeat	1	57	0	179
12	9.2	0	4.2	CM000589.1	1115777	1115801	-5739179	+	(GAAT)n	Simple_repeat	1	24	0	180
12	30.7	0	4.8	CM000589.1	1128647	1128711	-5726269	+	(CTCCT)n	Simple_repeat	1	62	0	181
15	33.8	0	0	CM000589.1	1154705	1154763	-5700217	+	GA-rich	Low_complexity	1	59	0	182
15	24.2	5.1	3.8	CM000589.1	1164634	1164711	-5690269	+	(CCTTCA)n	Simple_repeat	1	79	0	183
13	21.8	0	2.6	CM000589.1	1168736	1168774	-5686206	+	(TTCCTC)n	Simple_repeat	1	38	0	184
17	7.8	0	0	CM000589.1	1170520	1170546	-5684434	+	(TGTGA)n	Simple_repeat	1	27	0	185
12	7.3	10.3	0	CM000589.1	1174098	1174126	-5680854	+	(AACAC)n	Simple_repeat	1	32	0	186
23	25.6	0	0	CM000589.1	1179488	1179547	-5675433	+	(TCT)n	Simple_repeat	1	60	0	187
13	21.4	3.3	6.8	CM000589.1	1184770	1184830	-5670150	+	(CAT)n	Simple_repeat	1	59	0	188
15	14.8	0	3.1	CM000589.1	1187458	1187490	-5667490	+	(GCTC)n	Simple_repeat	1	32	0	189
17	13.7	0	0	CM000589.1	1193108	1193139	-5661841	+	(TGCGAT)n	Simple_repeat	1	32	0	190
16	11.1	0	0	CM000589.1	1193232	1193260	-5661720	+	(TCTTG)n	Simple_repeat	1	29	0	191
11	9.9	5.6	5.6	CM000589.1	1205083	1205118	-5649862	+	(GGCTCGT)n	Simple_repeat	1	36	0	192
26	0	0	0	CM000589.1	1222802	1222826	-5632154	+	(TGAGTC)n	Simple_repeat	1	25	0	193
18	19.4	0	0	CM000589.1	1223218	1223258	-5631722	+	(CGTGGA)n	Simple_repeat	1	41	0	194
271	30.2	0	0	CM000589.1	1226213	1226275	-5628705	+	(TCG)n	Simple_repeat	1	63	0	195
13	20.6	0	4.9	CM000589.1	1232772	1232814	-5622166	+	(CCATC)n	Simple_repeat	1	41	0	196
22	22.1	4.4	0	CM000589.1	1237316	1237383	-5617597	+	(AGGTCG)n	Simple_repeat	1	71	0	197
15	5.6	0	0	CM000589.1	1242526	1242544	-5612436	+	(TC)n	Simple_repeat	1	19	0	198
16	23.2	0	0	CM000589.1	1244723	1244763	-5610217	+	(GCCGCA)n	Simple_repeat	1	41	0	199
29	3.2	0	0	CM000589.1	1247469	1247500	-5607480	+	(GGAG)n	Simple_repeat	1	32	0	200
17	8	0	0	CM000589.1	1247821	1247847	-5607133	+	(ATGCC)n	Simple_repeat	1	27	0	201
11	18.4	2.4	5	CM000589.1	1248426	1248466	-5606514	+	(CTTTTCT)n	Simple_repeat	1	40	0	202
18	19.5	0	6.7	CM000589.1	1251771	1251818	-5603162	+	(TA)n	Simple_repeat	1	45	0	203
32	0	3	0	CM000589.1	1260762	1260794	-5594186	+	(TCTGCT)n	Simple_repeat	1	34	0	204
13	23.3	0	0	CM000589.1	1262070	1262104	-5592876	+	(TCTCG)n	Simple_repeat	1	35	0	205
4147	2.9	0	0.2	CM000589.1	1268449	1268934	-5586046	C	FOXY	Unknown	0	485	1	206
343	12	7.6	4.9	CM000589.1	1268878	1268956	-5586024	C	FoHeli3_14	RC/Helitron	-19169	228	148	207	*
13	21.6	0	0	CM000589.1	1284144	1284175	-5570805	+	GA-rich	Low_complexity	1	32	0	208
12	13.9	6.2	0	CM000589.1	1291522	1291553	-5563427	+	(TTCTGC)n	Simple_repeat	1	34	0	209
16	18.9	0	0	CM000589.1	1292796	1292831	-5562149	+	A-rich	Low_complexity	1	36	0	210
12	31.9	0	0	CM000589.1	1300756	1300802	-5554178	+	(AAGGAC)n	Simple_repeat	1	47	0	211
18	10.4	4.4	4.4	CM000589.1	1302361	1302405	-5552575	+	A-rich	Low_complexity	1	45	0	212
11	7.4	10.3	0	CM000589.1	1304191	1304219	-5550761	+	(TCGCGG)n	Simple_repeat	1	32	0	213
13	22.6	2.4	0	CM000589.1	1307878	1307918	-5547062	+	(CGCCCGG)n	Simple_repeat	1	42	0	214
21	21.5	3.2	1.6	CM000589.1	1312570	1312632	-5542348	+	(CTATTC)n	Simple_repeat	1	64	0	215
14	9.3	0	0	CM000589.1	1320560	1320582	-5534398	+	(CCA)n	Simple_repeat	1	23	0	216
17	0	0	0	CM000589.1	1320622	1320642	-5534338	+	(CAT)n	Simple_repeat	1	21	0	217
22	14	4.3	0	CM000589.1	1321299	1321345	-5533635	+	(ATCC)n	Simple_repeat	1	49	0	218
22	3.9	0	0	CM000589.1	1322479	1322505	-5532475	+	(GT)n	Simple_repeat	1	27	0	219
17	6.8	0	8.8	CM000589.1	1323090	1323126	-5531854	+	(GCAA)n	Simple_repeat	1	34	0	220
22	11.5	0	0	CM000589.1	1326738	1326816	-5528164	+	(GTGGCA)n	Simple_repeat	1	79	0	221
27	0	0	0	CM000589.1	1327341	1327366	-5527614	+	(TGTGC)n	Simple_repeat	1	26	0	222
13	5	0	4.5	CM000589.1	1331178	1331200	-5523780	+	(CTC)n	Simple_repeat	1	22	0	223
13	4.3	3.9	3.9	CM000589.1	1336083	1336108	-5518872	+	(GAGGT)n	Simple_repeat	1	26	0	224
12	16.2	2.6	5.3	CM000589.1	1349748	1349786	-5505194	+	(TGTGC)n	Simple_repeat	1	38	0	225
15	4.2	4	0	CM000589.1	1351980	1352004	-5502976	+	(AAGCG)n	Simple_repeat	1	26	0	226
29	0	0	3.2	CM000589.1	1365494	1365525	-5489455	+	(ATCA)n	Simple_repeat	1	31	0	227
12	7	5.9	5.9	CM000589.1	1365773	1365806	-5489174	+	(CCTG)n	Simple_repeat	1	34	0	228
22	13.1	0	2.3	CM000589.1	1365843	1365886	-5489094	+	(ACCAA)n	Simple_repeat	1	43	0	229
13	20.9	0	0	CM000589.1	1367157	1367189	-5487791	+	(GCCGAT)n	Simple_repeat	1	33	0	230
13	25.9	4	4	CM000589.1	1372811	1372884	-5482096	+	(CCTCTC)n	Simple_repeat	1	74	0	231
12	11.1	6.9	0	CM000589.1	1376273	1376301	-5478679	+	(AAGTC)n	Simple_repeat	1	31	0	232
30	0	0	0	CM000589.1	1376686	1376713	-5478267	+	(GGA)n	Simple_repeat	1	28	0	233
12	12.6	0	3.7	CM000589.1	1384612	1384639	-5470341	+	(TCATG)n	Simple_repeat	1	27	0	234
19	18.5	4.1	0	CM000589.1	1390941	1390989	-5463991	+	(ATACC)n	Simple_repeat	1	51	0	235
14	24.7	0	0	CM000589.1	1392441	1392478	-5462502	+	(GAC)n	Simple_repeat	1	38	0	236
19	19.6	0	0	CM000589.1	1395823	1395863	-5459117	+	(GAT)n	Simple_repeat	1	41	0	237
14	20.9	0	0	CM000589.1	1398201	1398233	-5456747	+	(CGT)n	Simple_repeat	1	33	0	238
21	33.9	1.8	1.8	CM000589.1	1398539	1398648	-5456332	+	(TCA)n	Simple_repeat	1	110	0	239
13	9.8	0	0	CM000589.1	1403845	1403866	-5451114	+	(CAT)n	Simple_repeat	1	22	0	240
15	3.5	10	0	CM000589.1	1404268	1404297	-5450683	+	(CTCTCA)n	Simple_repeat	1	33	0	241
15	5.6	0	0	CM000589.1	1416317	1416335	-5438645	+	(AG)n	Simple_repeat	1	19	0	242
13	4.1	8	0	CM000589.1	1420322	1420346	-5434634	+	(ATAGC)n	Simple_repeat	1	27	0	243
14	15.9	0	0	CM000589.1	1425354	1425381	-5429599	+	(GCA)n	Simple_repeat	1	28	0	244
17	3.5	6.7	0	CM000589.1	1429178	1429207	-5425773	+	(GCTTGT)n	Simple_repeat	1	32	0	245
12	26.1	1.7	5.2	CM000589.1	1432150	1432209	-5422771	+	(AATCT)n	Simple_repeat	1	58	0	246
17	23.1	4.3	2.8	CM000589.1	1446955	1447024	-5407956	+	(ACAATG)n	Simple_repeat	1	71	0	247
15	8.7	0	0	CM000589.1	1447124	1447148	-5407832	+	(GCCT)n	Simple_repeat	1	25	0	248
13	17.5	0	3	CM000589.1	1451927	1451960	-5403020	+	(GACTT)n	Simple_repeat	1	33	0	249
13	0	0	5	CM000589.1	1456633	1456653	-5398327	+	(GTG)n	Simple_repeat	1	20	0	250
4206	2.9	0	0	CM000589.1	1457893	1458377	-5396603	C	FOXY	Unknown	0	485	1	251
326	15.9	6	6	CM000589.1	1458321	1458387	-5396593	C	FoHeli3_14	RC/Helitron	-19169	228	162	252	*
35	0	0	0	CM000589.1	1458389	1458421	-5396559	+	(ACAT)n	Simple_repeat	1	33	0	253
14	15.3	2.6	2.6	CM000589.1	1461775	1461812	-5393168	+	(ATGTG)n	Simple_repeat	1	38	0	254
14	19.7	4.2	2	CM000589.1	1465381	1465428	-5389552	+	(CTCCT)n	Simple_repeat	1	49	0	255
17	8	0	0	CM000589.1	1477470	1477496	-5377484	+	(GGCGA)n	Simple_repeat	1	27	0	256
18	31.6	2.2	2.2	CM000589.1	1491741	1491829	-5363151	+	(TGG)n	Simple_repeat	1	89	0	257
12	15.3	8.1	0	CM000589.1	1494300	1494336	-5360644	+	(CCTTGG)n	Simple_repeat	1	40	0	258
16	26.9	1.5	3.1	CM000589.1	1496163	1496228	-5358752	+	GA-rich	Low_complexity	1	65	0	259
13	19.8	0	7	CM000589.1	1496410	1496455	-5358525	+	(CAGTC)n	Simple_repeat	1	43	0	260
20	11.8	2.6	0	CM000589.1	1496839	1496876	-5358104	+	(AGGTA)n	Simple_repeat	1	39	0	261
17	26.7	0	0	CM000589.1	1499609	1499657	-5355323	+	(GGT)n	Simple_repeat	1	49	0	262
13	8.8	0	4	CM000589.1	1501897	1501922	-5353058	+	(CTTG)n	Simple_repeat	1	25	0	263
14	22.1	2.3	2.3	CM000589.1	1510354	1510397	-5344583	+	(GAT)n	Simple_repeat	1	44	0	264
13	14.5	7.9	0	CM000589.1	1514657	1514694	-5340286	+	(GCGCCT)n	Simple_repeat	1	41	0	265
12	21.5	3.9	3.9	CM000589.1	1517629	1517680	-5337300	+	A-rich	Low_complexity	1	52	0	266
19	17.2	0	2.4	CM000589.1	1525932	1525974	-5329006	+	A-rich	Low_complexity	1	42	0	267
13	21.2	2.6	0	CM000589.1	1532242	1532279	-5322701	+	(GTCCAG)n	Simple_repeat	1	39	0	268
12	16.8	0	0	CM000589.1	1532352	1532378	-5322602	+	(GCTGT)n	Simple_repeat	1	27	0	269
17	20.8	0	2.2	CM000589.1	1534732	1534777	-5320203	+	A-rich	Low_complexity	1	45	0	270
16	13.2	0	5.7	CM000589.1	1534735	1534771	-5320209	+	GA-rich	Low_complexity	1	35	0	271	*
37	0	0	0	CM000589.1	1538572	1538605	-5316375	+	(GCCATCA)n	Simple_repeat	1	34	0	272
13	18.8	0	5.3	CM000589.1	1546317	1546356	-5308624	+	(CCAT)n	Simple_repeat	1	38	0	273
17	24.9	4.4	1.4	CM000589.1	1549937	1550006	-5304974	+	(TGGTAG)n	Simple_repeat	1	72	0	274
13	19.5	0	2.8	CM000589.1	1557684	1557720	-5297260	+	(TGACGGT)n	Simple_repeat	1	36	0	275
19	7.4	0	0	CM000589.1	1560376	1560404	-5294576	+	(TTATT)n	Simple_repeat	1	29	0	276
17	22	0	0	CM000589.1	1607423	1607464	-5247516	+	(GGCAGG)n	Simple_repeat	1	42	0	277
18	10.5	0	0	CM000589.1	1610416	1610446	-5244534	+	(CGATG)n	Simple_repeat	1	31	0	278
25	3.5	0	0	CM000589.1	1610925	1610954	-5244026	+	(A)n	Simple_repeat	1	30	0	279
12	28.1	0	5.5	CM000589.1	1623170	1623227	-5231753	+	G-rich	Low_complexity	1	55	0	280
17	24.9	5.1	2.5	CM000589.1	1623411	1623489	-5231491	+	(TGGTTG)n	Simple_repeat	1	81	0	281
12	22.4	2.7	0	CM000589.1	1623568	1623604	-5231376	+	(CTGAG)n	Simple_repeat	1	38	0	282
13	20.8	0	0	CM000589.1	1623908	1623940	-5231040	+	(TGGCC)n	Simple_repeat	1	33	0	283
15	17	0	0	CM000589.1	1635022	1635054	-5219926	+	(TGCCA)n	Simple_repeat	1	33	0	284
17	5	0	0	CM000589.1	1638595	1638615	-5216365	+	(T)n	Simple_repeat	1	21	0	285
18	8.5	0	0	CM000589.1	1646804	1646828	-5208152	+	(A)n	Simple_repeat	1	25	0	286
15	26.4	1	9	CM000589.1	1651031	1651043	-5203937	+	(CCAGT)n	Simple_repeat	1	42	-47	287
13	26.8	7	0	CM000589.1	1651044	1651114	-5203866	+	(AGTCTC)n	Simple_repeat	1	76	0	288
15	26.4	1	9	CM000589.1	1651115	1651126	-5203854	+	(CCAGT)n	Simple_repeat	43	89	0	287
18	7.7	0	0	CM000589.1	1651540	1651567	-5203413	+	(CTTTG)n	Simple_repeat	1	28	0	289
13	18.2	2.6	2.6	CM000589.1	1665802	1665840	-5189140	+	(GATTTAA)n	Simple_repeat	1	39	0	290
12	28.6	5.1	0	CM000589.1	1671191	1671249	-5183731	+	(TCA)n	Simple_repeat	1	62	0	291
30	6.1	5.8	0	CM000589.1	1672657	1672708	-5182272	+	(AAGGCA)n	Simple_repeat	1	55	0	292
17	4.9	0	0	CM000589.1	1675484	1675504	-5179476	+	(T)n	Simple_repeat	1	21	0	293
35	0	0	0	CM000589.1	1686309	1686341	-5168639	+	(T)n	Simple_repeat	1	33	0	294
25	10.2	5.5	1.8	CM000589.1	1686342	1686396	-5168584	+	A-rich	Low_complexity	1	57	0	295
23	20.9	1.6	1.6	CM000589.1	1704829	1704891	-5150089	+	GA-rich	Low_complexity	1	63	0	296
15	11.7	0	0	CM000589.1	1705108	1705135	-5149845	+	(CCAAA)n	Simple_repeat	1	28	0	297
11	21.8	2.2	4.4	CM000589.1	1705179	1705224	-5149756	+	G-rich	Low_complexity	1	45	0	298
12	13	8.8	0	CM000589.1	1705256	1705289	-5149691	+	(GCTGCT)n	Simple_repeat	1	37	0	299
13	20.4	3	7.9	CM000589.1	1705425	1705490	-5149490	+	GA-rich	Low_complexity	1	63	0	300
33	2.7	0	0	CM000589.1	1713202	1713239	-5141741	+	(A)n	Simple_repeat	1	38	0	301
20	0	0	0	CM000589.1	1718165	1718186	-5136794	+	(A)n	Simple_repeat	1	22	0	302
33	2.9	0	0	CM000589.1	1729714	1729748	-5125232	+	(GCACCA)n	Simple_repeat	1	35	0	303
19	26.7	4.2	0	CM000589.1	1731104	1731175	-5123805	+	(GCTGCA)n	Simple_repeat	1	75	0	304
41	6.2	0	0	CM000589.1	1731673	1731723	-5123257	+	(AGCCCA)n	Simple_repeat	1	51	0	305
311	29.6	0	0.6	CM000589.1	1732468	1732627	-5122353	+	(CAG)n	Simple_repeat	3	161	0	306
313	26.7	2.9	0	CM000589.1	1732759	1732907	-5122073	+	(CAG)n	Simple_repeat	1	153	0	307
20	26.9	0	0	CM000589.1	1733366	1733423	-5121557	+	(GCTGAA)n	Simple_repeat	1	58	0	308
13	29	1.6	3.3	CM000589.1	1734360	1734421	-5120559	+	(GCT)n	Simple_repeat	1	61	0	309	*
14	26	1.4	5.9	CM000589.1	1734397	1734467	-5120513	+	(GCTGAG)n	Simple_repeat	1	68	0	310
12	28.6	0	0	CM000589.1	1734645	1734683	-5120297	+	(AGC)n	Simple_repeat	1	39	0	311
13	20	6.5	0	CM000589.1	1735261	1735306	-5119674	+	(GAAGCT)n	Simple_repeat	1	49	0	312
17	13.9	0	0	CM000589.1	1735555	1735586	-5119394	+	(GCCGAA)n	Simple_repeat	1	32	0	313
20	16.4	0	5.9	CM000589.1	1736119	1736172	-5118808	+	(GAACCC)n	Simple_repeat	1	51	0	314
19	12.3	4.3	2.1	CM000589.1	1736401	1736446	-5118534	+	(GGAGCA)n	Simple_repeat	1	47	0	315
37	0	0	0	CM000589.1	1736685	1736718	-5118262	+	(GGA)n	Simple_repeat	1	34	0	316
42	28.3	1.9	1.9	CM000589.1	1736982	1737145	-5117835	+	GA-rich	Low_complexity	1	164	0	317
25	16.9	4.3	2.8	CM000589.1	1737106	1737175	-5117805	+	(GCA)n	Simple_repeat	1	71	0	318	*
17	28.6	1.5	1.5	CM000589.1	1737387	1737451	-5117529	+	GA-rich	Low_complexity	1	65	0	319
17	11.2	0	0	CM000589.1	1739387	1739416	-5115564	+	(GAAC)n	Simple_repeat	1	30	0	320
14	0	0	0	CM000589.1	1740212	1740229	-5114751	+	(ACC)n	Simple_repeat	1	18	0	321
13	37.6	0	0	CM000589.1	1755404	1755468	-5099512	+	(GAT)n	Simple_repeat	1	65	0	322
25	13.7	0	0	CM000589.1	1759349	1759388	-5095592	+	(T)n	Simple_repeat	1	40	0	323
17	4.9	0	0	CM000589.1	1764053	1764073	-5090907	+	(AT)n	Simple_repeat	1	21	0	324
37	6.5	0	0	CM000589.1	1774001	1774048	-5080932	+	(A)n	Simple_repeat	1	48	0	325
18	4.8	0	0	CM000589.1	1774534	1774555	-5080425	+	(T)n	Simple_repeat	1	22	0	326
18	10.5	0	0	CM000589.1	1774626	1774656	-5080324	+	(CCTTG)n	Simple_repeat	1	31	0	327
13	11.5	0	6.7	CM000589.1	1775024	1775055	-5079925	+	(CATGT)n	Simple_repeat	1	30	0	328
17	15.5	0	2.7	CM000589.1	1775496	1775533	-5079447	+	(CCATCT)n	Simple_repeat	1	37	0	329
14	25.2	3.5	1.7	CM000589.1	1775866	1775923	-5079057	+	(TCCGGC)n	Simple_repeat	1	59	0	330
22	0	0	0	CM000589.1	1776799	1776822	-5078158	+	(T)n	Simple_repeat	1	24	0	331
17	12.5	0	5.4	CM000589.1	1777282	1777320	-5077660	+	(CTCCGT)n	Simple_repeat	1	37	0	332
12	5	0	4.5	CM000589.1	1782828	1782850	-5072130	+	(TAGG)n	Simple_repeat	1	22	0	333
19	3.9	0	0	CM000589.1	1788760	1788786	-5066194	+	(GCAAA)n	Simple_repeat	1	27	0	334
42	0	0	0	CM000589.1	1788946	1788984	-5065996	+	(CTGTC)n	Simple_repeat	1	39	0	335
17	4.3	0	0	CM000589.1	1792128	1792151	-5062829	+	(TGTA)n	Simple_repeat	1	24	0	336
13	0	0	0	CM000589.1	1800342	1800358	-5054622	+	(GCA)n	Simple_repeat	1	17	0	337
18	6.4	0	8.3	CM000589.1	1806340	1806378	-5048602	+	(CCGAGC)n	Simple_repeat	1	36	0	338
14	31.5	0	0	CM000589.1	1809008	1809058	-5045922	+	(CTC)n	Simple_repeat	1	51	0	339
15	5.6	0	0	CM000589.1	1825354	1825372	-5029608	+	(A)n	Simple_repeat	1	19	0	340
16	19.4	3.7	3.8	CM000589.1	1829494	1829547	-5025433	+	GA-rich	Low_complexity	1	53	0	341
18	22.6	0	5.1	CM000589.1	1835705	1835766	-5019214	+	(GGATGT)n	Simple_repeat	1	59	0	342
26	0	0	0	CM000589.1	1840796	1840823	-5014157	+	(A)n	Simple_repeat	1	28	0	343
21	9.5	0	0	CM000589.1	1841178	1841211	-5013769	+	(TTCCC)n	Simple_repeat	1	34	0	344
17	12	2.6	2.6	CM000589.1	1847533	1847570	-5007410	+	(TAGG)n	Simple_repeat	1	38	0	345
13	15.2	9.1	3.5	CM000589.1	1848731	1848785	-5006195	+	(TCTTGC)n	Simple_repeat	1	58	0	346
14	17.7	0	0	CM000589.1	1850867	1850898	-5004082	+	(CCTGAA)n	Simple_repeat	1	32	0	347
15	17.4	0	4.9	CM000589.1	1854490	1854532	-5000448	+	(CCTCCTC)n	Simple_repeat	1	41	0	348
13	20.4	4.1	4.1	CM000589.1	1854533	1854538	-5000442	+	(CCT)n	Simple_repeat	1	49	0	349
27	0	0	0	CM000589.1	1859147	1859172	-4995808	+	(GTAT)n	Simple_repeat	1	26	0	350
329	15.9	6	6	CM000589.1	1859174	1859240	-4995740	+	FoHeli3_14	RC/Helitron	162	228	-19169	351	*
4193	2.9	0	0	CM000589.1	1859184	1859668	-4995312	+	FOXY	Unknown	1	485	0	352
15	21.1	0	0	CM000589.1	1869037	1869065	-4985915	+	(T)n	Simple_repeat	1	29	0	353
18	4	0	3.7	CM000589.1	1869651	1869678	-4985302	+	(GTG)n	Simple_repeat	1	27	0	354
12	24.6	0	2.6	CM000589.1	1874187	1874226	-4980754	+	(CAT)n	Simple_repeat	1	39	0	355
13	10.4	2.9	5.9	CM000589.1	1874954	1874988	-4979992	+	(CAGTCA)n	Simple_repeat	1	34	0	356
28	12.7	0	0	CM000589.1	1875547	1875589	-4979391	+	(A)n	Simple_repeat	1	43	0	357
32	2.9	0	0	CM000589.1	1875596	1875630	-4979350	+	(CATGTCAC)n	Simple_repeat	1	35	0	358
15	15.3	0	0	CM000589.1	1881057	1881085	-4973895	+	(ACC)n	Simple_repeat	1	29	0	359
15	18	2.5	2.5	CM000589.1	1882463	1882502	-4972478	+	(CAA)n	Simple_repeat	1	40	0	360
29	0	0	0	CM000589.1	1888528	1888555	-4966425	+	(CAGAC)n	Simple_repeat	1	28	0	361
36	0	0	0	CM000589.1	1889933	1889966	-4965014	+	(GTAAA)n	Simple_repeat	1	34	0	362
39	0	0	0	CM000589.1	1891136	1891171	-4963809	+	(CCTA)n	Simple_repeat	1	36	0	363
12	11.5	3.3	3.3	CM000589.1	1914041	1914070	-4940910	+	(ATCGT)n	Simple_repeat	1	30	0	364
12	13.6	2.8	5.7	CM000589.1	1929607	1929642	-4925338	+	(GGCTG)n	Simple_repeat	1	35	0	365
16	0	0	0	CM000589.1	1931727	1931744	-4923236	+	(T)n	Simple_repeat	1	18	0	366
22	12.8	0	0	CM000589.1	1936669	1936702	-4918278	+	(A)n	Simple_repeat	1	34	0	367
13	10.8	3.1	3.1	CM000589.1	1949182	1949213	-4905767	+	(GCTCA)n	Simple_repeat	1	32	0	368
43	0	0	0	CM000589.1	1958445	1958483	-4896497	+	(T)n	Simple_repeat	1	39	0	369
17	6.7	3	3	CM000589.1	1958837	1958869	-4896111	+	(CCCGT)n	Simple_repeat	1	33	0	370
14	22.5	0	6.1	CM000589.1	1958870	1958886	-4896094	+	(CCCACG)n	Simple_repeat	3	49	0	371
22	4	0	0	CM000589.1	1959085	1959110	-4895870	+	(T)n	Simple_repeat	1	26	0	372
14	4	7.7	0	CM000589.1	1962598	1962623	-4892357	+	(GAAA)n	Simple_repeat	1	28	0	373
12	9.8	0	0	CM000589.1	1963667	1963688	-4891292	+	(ATTC)n	Simple_repeat	1	22	0	374
12	20.1	2.9	0	CM000589.1	1969528	1969561	-4885419	+	GA-rich	Low_complexity	1	35	0	375
15	20.5	0	0	CM000589.1	1969697	1969730	-4885250	+	(GGT)n	Simple_repeat	1	34	0	376
15	18.5	3.6	5.6	CM000589.1	1974275	1974329	-4880651	+	(TCGC)n	Simple_repeat	1	54	0	377
13	20.1	2.4	2.4	CM000589.1	1974613	1974654	-4880326	+	(TCTTG)n	Simple_repeat	1	42	0	378
16	18.9	0	0	CM000589.1	1979441	1979470	-4875510	+	A-rich	Low_complexity	1	30	0	379
16	14.8	2.5	2.5	CM000589.1	1989539	1989578	-4865402	+	(GCATTT)n	Simple_repeat	1	40	0	380
16	0	0	0	CM000589.1	1990101	1990117	-4864863	+	(A)n	Simple_repeat	1	17	0	381
12	11.7	3.3	3.3	CM000589.1	1995827	1995856	-4859124	+	(TGA)n	Simple_repeat	1	30	0	382
16	0	0	0	CM000589.1	1996115	1996132	-4858848	+	(A)n	Simple_repeat	1	18	0	383
16	6.4	2.6	8.1	CM000589.1	2025237	2025275	-4829705	+	(TGTCA)n	Simple_repeat	1	37	0	384
14	15.1	7	5.2	CM000589.1	2025276	2025293	-4829687	+	(TGTCAA)n	Simple_repeat	1	58	0	385
14	9.9	8.5	4.1	CM000589.1	2028955	2029001	-4825979	+	(TGATGGC)n	Simple_repeat	1	49	0	386
17	9.4	5.7	0	CM000589.1	2035310	2035344	-4819636	+	(CTGTAT)n	Simple_repeat	1	37	0	387
57	0	0	0	CM000589.1	2039479	2039529	-4815451	+	(AAG)n	Simple_repeat	1	51	0	388
16	0	0	0	CM000589.1	2053367	2053384	-4801596	+	(G)n	Simple_repeat	1	18	0	389
15	17.6	0	0	CM000589.1	2061264	2061295	-4793685	+	GA-rich	Low_complexity	1	32	0	390
19	19.6	0	0	CM000589.1	2062453	2062493	-4792487	+	(TCC)n	Simple_repeat	1	41	0	391
19	16.8	0	10.2	CM000589.1	2064149	2064213	-4790767	+	GA-rich	Low_complexity	1	59	0	392
20	0	0	0	CM000589.1	2068432	2068453	-4786527	+	(A)n	Simple_repeat	1	22	0	393
14	12.5	0	10.3	CM000589.1	2101034	2101076	-4753904	+	(CCTTA)n	Simple_repeat	1	39	0	394
15	17.1	0	0	CM000589.1	2101279	2101311	-4753669	+	(TGAAC)n	Simple_repeat	1	33	0	395
20	20.1	0	0	CM000589.1	2101525	2101570	-4753410	+	(AGCAGA)n	Simple_repeat	1	46	0	396
27	29.6	1.7	2.6	CM000589.1	2101642	2101757	-4753223	+	(CCACTC)n	Simple_repeat	1	115	0	397
13	30	0	0	CM000589.1	2101801	2101845	-4753135	+	(GCT)n	Simple_repeat	1	45	0	398
19	18.8	4.7	3.1	CM000589.1	2101990	2102053	-4752927	+	(CCGTCTC)n	Simple_repeat	1	65	0	399
16	14.7	0	0	CM000589.1	2108577	2108606	-4746374	+	(CGA)n	Simple_repeat	1	30	0	400
29	0	0	0	CM000589.1	2108888	2108915	-4746065	+	(GGTCG)n	Simple_repeat	1	28	0	401
43	2.3	0	0	CM000589.1	2108953	2108996	-4745984	+	(GGCAA)n	Simple_repeat	1	44	0	402
14	8.5	0	3.9	CM000589.1	2113037	2113063	-4741917	+	(TTTC)n	Simple_repeat	1	26	0	403
12	21.2	2.1	4.3	CM000589.1	2122470	2122516	-4732464	+	(CTACTG)n	Simple_repeat	1	46	0	404
18	17	0	6.1	CM000589.1	2129017	2129068	-4725912	+	(GACAAGG)n	Simple_repeat	1	49	0	405
14	0	0	0	CM000589.1	2132858	2132875	-4722105	+	(GTT)n	Simple_repeat	1	18	0	406
13	13.7	0	0	CM000589.1	2164687	2164711	-4690269	+	(GTAA)n	Simple_repeat	1	25	0	407
26	0	0	0	CM000589.1	2164714	2164738	-4690242	+	(AATG)n	Simple_repeat	1	25	0	408
18	8.7	0	0	CM000589.1	2165479	2165503	-4689477	+	(TC)n	Simple_repeat	1	25	0	409
18	13.2	0	0	CM000589.1	2165507	2165539	-4689441	+	(TTGA)n	Simple_repeat	1	33	0	410
31	14.9	2.9	1.4	CM000589.1	2165761	2165829	-4689151	+	(ACTCTC)n	Simple_repeat	1	70	0	411
18	17.8	5.9	0	CM000589.1	2172187	2172237	-4682743	+	(TCCTCG)n	Simple_repeat	1	54	0	412
21	13.6	4.8	4.8	CM000589.1	2178058	2178119	-4676861	+	(TCCTCT)n	Simple_repeat	1	62	0	413
14	13.6	4.5	4.5	CM000589.1	2183565	2183608	-4671372	+	(CCTTA)n	Simple_repeat	1	44	0	414
15	0	0	0	CM000589.1	2191740	2191758	-4663222	+	(CAG)n	Simple_repeat	1	19	0	415
16	0	0	0	CM000589.1	2193631	2193648	-4661332	+	(TG)n	Simple_repeat	1	18	0	416
33	0	0	0	CM000589.1	2195157	2195187	-4659793	+	(GCAC)n	Simple_repeat	1	31	0	417
16	26.6	0	0	CM000589.1	2195636	2195680	-4659300	+	(CCA)n	Simple_repeat	1	45	0	418
17	14	2.4	2.4	CM000589.1	2195716	2195756	-4659224	+	(ACCTT)n	Simple_repeat	1	41	0	419
13	13.1	0	0	CM000589.1	2200605	2200630	-4654350	+	(GGCGA)n	Simple_repeat	1	26	0	420
15	15.6	0	0	CM000589.1	2201163	2201191	-4653789	+	(GCA)n	Simple_repeat	1	29	0	421
12	28.7	0	5.3	CM000589.1	2204677	2204736	-4650244	+	(ACCAG)n	Simple_repeat	1	57	0	422
17	26.6	0	4.6	CM000589.1	2205605	2205672	-4649308	+	(CTTGGA)n	Simple_repeat	1	65	0	423
24	3.6	0	0	CM000589.1	2208240	2208268	-4646712	+	(A)n	Simple_repeat	1	29	0	424
16	16	1.4	11.1	CM000589.1	2211704	2211772	-4643208	+	GA-rich	Low_complexity	1	63	0	425
17	20.6	4	0	CM000589.1	2213122	2213171	-4641809	+	(CACCTA)n	Simple_repeat	1	52	0	426
19	23.7	3	1.5	CM000589.1	2227326	2227391	-4627589	+	(GCTCAG)n	Simple_repeat	1	67	0	427
15	7.4	6.9	0	CM000589.1	2239643	2239671	-4615309	+	(GTT)n	Simple_repeat	1	31	0	428
17	15.9	0	0	CM000589.1	2239689	2239723	-4615257	+	(TCATT)n	Simple_repeat	1	35	0	429
27	0	0	0	CM000589.1	2240014	2240042	-4614938	+	(A)n	Simple_repeat	1	29	0	430
22	12.9	3.6	3.6	CM000589.1	2242337	2242391	-4612589	+	(AGTCACA)n	Simple_repeat	1	55	0	431
21	15.4	0	2.3	CM000589.1	2242437	2242481	-4612499	+	(CACCT)n	Simple_repeat	1	44	0	432
17	0	5.9	5.9	CM000589.1	2242618	2242651	-4612329	+	(CATCCC)n	Simple_repeat	1	34	0	433
22	15.8	3.5	8.6	CM000589.1	2242698	2242782	-4612198	+	(CTCCTCT)n	Simple_repeat	1	81	0	434
15	19.1	4.4	2.2	CM000589.1	2248291	2248335	-4606645	+	(CTT)n	Simple_repeat	1	46	0	435
13	5.3	0	0	CM000589.1	2251621	2251640	-4603340	+	(CAG)n	Simple_repeat	1	20	0	436
23	3.7	0	0	CM000589.1	2254137	2254164	-4600816	+	(A)n	Simple_repeat	1	28	0	437
14	32	0	0	CM000589.1	2257941	2257991	-4596989	+	(GAC)n	Simple_repeat	1	51	0	438
19	9.4	2.9	0	CM000589.1	2266664	2266698	-4588282	+	(TGGGC)n	Simple_repeat	1	36	0	439
14	21.3	2.6	0	CM000589.1	2269114	2269151	-4585829	+	(CTC)n	Simple_repeat	1	39	0	440
16	13.2	0	5.7	CM000589.1	2269420	2269456	-4585524	+	(CCT)n	Simple_repeat	1	35	0	441
30	0	0	0	CM000589.1	2269958	2269985	-4584995	+	(ATTC)n	Simple_repeat	1	28	0	442
16	7.2	3.5	0	CM000589.1	2270013	2270041	-4584939	+	(CGCAT)n	Simple_repeat	1	30	0	443
12	19.7	0	0	CM000589.1	2270281	2270309	-4584671	+	(CCT)n	Simple_repeat	1	29	0	444
15	13	2.8	2.8	CM000589.1	2270326	2270361	-4584619	+	(GATTCT)n	Simple_repeat	1	36	0	445
14	11.2	3.5	0	CM000589.1	2274350	2274378	-4580602	+	(TTGGT)n	Simple_repeat	1	30	0	446
17	27	0	0	CM000589.1	2275355	2275407	-4579573	+	(CTTCGT)n	Simple_repeat	1	53	0	447
12	25.6	0	0	CM000589.1	2275418	2275454	-4579526	+	(CCTCCG)n	Simple_repeat	1	37	0	448
21	8.6	2.7	0	CM000589.1	2276243	2276279	-4578701	+	(GGTGCT)n	Simple_repeat	1	38	0	449
13	12.1	3.6	0	CM000589.1	2277948	2277975	-4577005	+	(TGTTG)n	Simple_repeat	1	29	0	450
20	10.7	2.4	2.4	CM000589.1	2279271	2279312	-4575668	+	(GAGAT)n	Simple_repeat	1	42	0	451
25	11.9	0	0	CM000589.1	2287938	2287974	-4567006	+	(A)n	Simple_repeat	1	37	0	452
12	22.4	0	2.7	CM000589.1	2302558	2302595	-4552385	+	(CATCT)n	Simple_repeat	1	37	0	453
12	9.2	0	4.2	CM000589.1	2316283	2316307	-4538673	+	(TGAT)n	Simple_repeat	1	24	0	454
13	33.1	0	0	CM000589.1	2316552	2316607	-4538373	+	(CCTCC)n	Simple_repeat	1	56	0	455
19	0	3.3	3.3	CM000589.1	2316856	2316885	-4538095	+	(TCTG)n	Simple_repeat	1	30	0	456
28	12.7	4.8	1.6	CM000589.1	2319035	2319114	-4535866	+	(TCT)n	Simple_repeat	1	82	0	457
26	0	0	0	CM000589.1	2319223	2319247	-4535733	+	(AGGCA)n	Simple_repeat	1	25	0	458
13	20.9	0	0	CM000589.1	2326902	2326934	-4528046	+	(CCTTCG)n	Simple_repeat	1	33	0	459
114	1	0	0	CM000589.1	2330582	2330685	-4524295	+	(AGCAC)n	Simple_repeat	1	104	0	460
17	17.8	2.2	2.2	CM000589.1	2349428	2349473	-4505507	+	(TCGTCA)n	Simple_repeat	1	46	0	461
15	10.4	6.2	0	CM000589.1	2351271	2351302	-4503678	+	(AGC)n	Simple_repeat	1	34	0	462
13	18.9	0	0	CM000589.1	2352131	2352160	-4502820	+	(CGATT)n	Simple_repeat	1	30	0	463
17	0	0	0	CM000589.1	2353597	2353615	-4501365	+	(T)n	Simple_repeat	1	19	0	464
27	0	0	0	CM000589.1	2354145	2354170	-4500810	+	(TGACCA)n	Simple_repeat	1	26	0	465
12	9.1	4.2	0	CM000589.1	2355440	2355463	-4499517	+	(TTG)n	Simple_repeat	1	25	0	466
13	23.9	0	2.5	CM000589.1	2361152	2361192	-4493788	+	(TCT)n	Simple_repeat	1	40	0	467
19	3	2.5	7.9	CM000589.1	2393929	2393968	-4461012	+	(ACAAGCC)n	Simple_repeat	1	38	0	468
14	13.2	4.3	6.5	CM000589.1	2394158	2394204	-4460776	+	(TCTCCA)n	Simple_repeat	1	46	0	469
30	0	0	0	CM000589.1	2413851	2413879	-4441101	+	(TGTTT)n	Simple_repeat	1	29	0	470
19	13	0	0	CM000589.1	2417229	2417263	-4437717	+	(GGTGAC)n	Simple_repeat	1	35	0	471
23	24.1	2.6	2.6	CM000589.1	2430691	2430767	-4424213	+	(TCT)n	Simple_repeat	1	77	0	472
12	11.3	6.9	0	CM000589.1	2447920	2447948	-4407032	+	(AAGAC)n	Simple_repeat	1	31	0	473
13	12.7	0	0	CM000589.1	2448160	2448185	-4406795	+	(AGCTT)n	Simple_repeat	1	26	0	474
15	21	6	0	CM000589.1	2470525	2470574	-4384406	+	(AGGTG)n	Simple_repeat	1	53	0	475
13	18.1	0	5.1	CM000589.1	2471810	2471850	-4383130	+	(CCGTCTT)n	Simple_repeat	1	39	0	476
19	19.9	7.5	4.2	CM000589.1	2484322	2484414	-4370566	+	GA-rich	Low_complexity	1	96	0	477
12	14.9	4.9	4.9	CM000589.1	2501028	2501068	-4353912	+	(CATCG)n	Simple_repeat	1	41	0	478
17	31.2	0	0	CM000589.1	2516076	2516134	-4338846	+	GA-rich	Low_complexity	1	59	0	479
15	20.3	0	0	CM000589.1	2518782	2518816	-4336164	+	A-rich	Low_complexity	1	35	0	480
16	24.5	0	0	CM000589.1	2536362	2536405	-4318575	+	(CGACTG)n	Simple_repeat	1	44	0	481
11	24.8	0	2.6	CM000589.1	2544272	2544311	-4310669	+	(TCTTCA)n	Simple_repeat	1	39	0	482
11	13	8.7	4.2	CM000589.1	2544886	2544931	-4310049	+	(TGACAT)n	Simple_repeat	1	48	0	483
13	17.2	8.7	0	CM000589.1	2551647	2551692	-4303288	+	(ATCAAT)n	Simple_repeat	1	50	0	484
12	11.7	4.7	7.1	CM000589.1	2554278	2554320	-4300660	+	(TCTACA)n	Simple_repeat	1	42	0	485
19	20.3	0	0	CM000589.1	2558240	2558275	-4296705	+	(AT)n	Simple_repeat	1	36	0	486
12	0	8	3.9	CM000589.1	2571433	2571457	-4283523	+	(GAAAA)n	Simple_repeat	1	26	0	487
19	8.3	0	0	CM000589.1	2573324	2573349	-4281631	+	(TG)n	Simple_repeat	1	26	0	488
19	12.1	0	0	CM000589.1	2587479	2587506	-4267474	+	(G)n	Simple_repeat	1	28	0	489
16	11.3	5	2.4	CM000589.1	2588399	2588438	-4266542	+	(CACTCT)n	Simple_repeat	1	41	0	490
32	3	0	0	CM000589.1	2588524	2588557	-4266423	+	(TTC)n	Simple_repeat	1	34	0	491
16	17.2	0	4.9	CM000589.1	2596511	2596553	-4258427	+	GA-rich	Low_complexity	1	41	0	492
13	19.9	2.4	2.4	CM000589.1	2598449	2598490	-4256490	+	A-rich	Low_complexity	1	42	0	493
34	9.1	0	0	CM000589.1	2604923	2604969	-4250011	+	(A)n	Simple_repeat	1	47	0	494
16	0	0	0	CM000589.1	2609232	2609248	-4245732	+	(A)n	Simple_repeat	1	17	0	495
12	9.7	0	0	CM000589.1	2612971	2612992	-4241988	+	(CCTA)n	Simple_repeat	1	22	0	496
12	16.6	2.8	2.8	CM000589.1	2624340	2624375	-4230605	+	(TTCCTT)n	Simple_repeat	1	36	0	497
11	16.4	5.9	0	CM000589.1	2650164	2650197	-4204783	+	(AGCAGCA)n	Simple_repeat	1	36	0	498
12	16	0	3.5	CM000589.1	2657574	2657603	-4197377	+	(ATAT)n	Simple_repeat	1	29	0	499	*
16	25.5	0	0	CM000589.1	2657591	2657628	-4197352	+	GA-rich	Low_complexity	1	38	0	500
13	20.6	0	4.9	CM000589.1	2658435	2658477	-4196503	+	(TTCTTTT)n	Simple_repeat	1	41	0	501
14	15.3	0	0	CM000589.1	2658659	2658687	-4196293	+	(GATGC)n	Simple_repeat	1	29	0	502
17	7	3.1	3.1	CM000589.1	2658893	2658924	-4196056	+	(GAT)n	Simple_repeat	1	32	0	503
17	17.8	0	0	CM000589.1	2659091	2659128	-4195852	+	(GCCAAG)n	Simple_repeat	1	38	0	504
16	11.1	7.7	0	CM000589.1	2659381	2659419	-4195561	+	(GGATGA)n	Simple_repeat	1	42	0	505
12	11.3	6.9	0	CM000589.1	2667280	2667308	-4187672	+	(TGGCT)n	Simple_repeat	1	31	0	506
15	12.3	0	7.9	CM000589.1	2691247	2691287	-4163693	+	(CTTTTT)n	Simple_repeat	1	38	0	507
14	23.3	2.4	0	CM000589.1	2692665	2692706	-4162274	+	(GTTCCG)n	Simple_repeat	1	43	0	508
21	10.7	2.4	2.4	CM000589.1	2693230	2693271	-4161709	+	(CTT)n	Simple_repeat	1	42	0	509
20	12.6	0	0	CM000589.1	2693684	2693718	-4161262	+	(TTC)n	Simple_repeat	1	35	0	510
15	15.3	0	0	CM000589.1	2694025	2694053	-4160927	+	(TTC)n	Simple_repeat	1	29	0	511
22	14.1	0	0	CM000589.1	2695522	2695560	-4159420	+	(TTC)n	Simple_repeat	1	39	0	512
18	4.2	0	0	CM000589.1	2696889	2696913	-4158067	+	(CTT)n	Simple_repeat	1	25	0	513
15	24	0	0	CM000589.1	2697288	2697326	-4157654	+	(CTT)n	Simple_repeat	1	39	0	514
12	27.6	0	0	CM000589.1	2697828	2697866	-4157114	+	(CTT)n	Simple_repeat	1	39	0	515
300	14.9	0	14.6	CM000589.1	2704237	2704299	-4150681	+	FoHeli3_7	RC/Helitron	797	851	-7772	516
15	0	0	0	CM000589.1	2707793	2707809	-4147171	+	(AG)n	Simple_repeat	1	17	0	517
17	8.1	0	0	CM000589.1	2717928	2717953	-4137027	+	(GGT)n	Simple_repeat	1	26	0	518
23	23.3	0	0	CM000589.1	2719697	2719746	-4135234	+	A-rich	Low_complexity	1	50	0	519
16	9.7	0	0	CM000589.1	2726868	2726889	-4128091	+	(C)n	Simple_repeat	1	22	0	520
13	16.5	0	0	CM000589.1	2758857	2758883	-4096097	+	(TGC)n	Simple_repeat	1	27	0	521
40	0	0	0	CM000589.1	2761791	2761827	-4093153	+	(CGTCGTCAT)n	Simple_repeat	1	37	0	522
14	14.2	0	3.1	CM000589.1	2772144	2772176	-4082804	+	(CCTCT)n	Simple_repeat	1	32	0	523
11	24.9	0	0	CM000589.1	2772929	2772962	-4082018	+	(TTCTTG)n	Simple_repeat	1	34	0	524
14	7.8	3.7	0	CM000589.1	2775913	2775939	-4079041	+	(TACCT)n	Simple_repeat	1	28	0	525
13	34.8	0	0	CM000589.1	2797365	2797422	-4057558	+	(ACGAGG)n	Simple_repeat	1	58	0	526
18	0	0	0	CM000589.1	2807421	2807440	-4047540	+	(GT)n	Simple_repeat	1	20	0	527
18	23.2	0	0	CM000589.1	2811797	2811842	-4043138	+	(TGACAA)n	Simple_repeat	1	46	0	528
4185	2.9	0	0	CM000589.1	2815456	2815940	-4039040	C	FOXY	Unknown	0	485	1	529
365	14.3	7.4	4.8	CM000589.1	2815884	2815964	-4039016	C	FoHeli3_14	RC/Helitron	-19169	228	146	530	*
15	0	8	0	CM000589.1	2826316	2826340	-4028640	+	(GATG)n	Simple_repeat	1	27	0	531
13	13.2	0	0	CM000589.1	2838430	2838454	-4016526	+	(GAG)n	Simple_repeat	1	25	0	532
14	17.4	0	2.9	CM000589.1	2841334	2841368	-4013612	+	(GTTGC)n	Simple_repeat	1	34	0	533
19	4.5	0	0	CM000589.1	2845206	2845228	-4009752	+	(T)n	Simple_repeat	1	23	0	534
15	20.4	1.8	5.6	CM000589.1	2849682	2849737	-4005243	+	(TAGTACC)n	Simple_repeat	1	54	0	535
16	22.6	0	0	CM000589.1	2860304	2860344	-3994636	+	(TCCTCG)n	Simple_repeat	1	41	0	536
17	4.3	0	0	CM000589.1	2870127	2870150	-3984830	+	(GAG)n	Simple_repeat	1	24	0	537
266	23.4	0	0	CM000589.1	2873073	2873200	-3981780	+	(CCA)n	Simple_repeat	2	129	0	538
23	16.5	5.4	0	CM000589.1	2874118	2874173	-3980807	+	(TCAGAG)n	Simple_repeat	1	59	0	539
15	34.7	0	0	CM000589.1	2874252	2874316	-3980664	+	(CTCAGA)n	Simple_repeat	1	65	0	540
22	24.3	0	4.3	CM000589.1	2874376	2874448	-3980532	+	(GACTCG)n	Simple_repeat	1	70	0	541
15	20.4	0	0	CM000589.1	2874761	2874789	-3980191	+	(T)n	Simple_repeat	1	29	0	542
24	25.1	0	4	CM000589.1	2878135	2878211	-3976769	+	GA-rich	Low_complexity	1	74	0	543
17	27.5	1.6	1.6	CM000589.1	2889629	2889691	-3965289	+	A-rich	Low_complexity	1	63	0	544
12	16.4	5.9	0	CM000589.1	2889661	2889694	-3965286	+	(AGAC)n	Simple_repeat	1	36	0	545	*
14	11.7	8.1	0	CM000589.1	2906859	2906895	-3948085	+	(GCCTTC)n	Simple_repeat	1	40	0	546
26	3.3	0	0	CM000589.1	2914744	2914774	-3940206	+	(A)n	Simple_repeat	1	31	0	547
12	0	4.3	4.3	CM000589.1	2932194	2932216	-3922764	+	(TTTC)n	Simple_repeat	1	23	0	548
16	0	0	0	CM000589.1	2932278	2932294	-3922686	+	(T)n	Simple_repeat	1	17	0	549
21	21.6	4.7	0	CM000589.1	2932326	2932389	-3922591	+	(TGCCT)n	Simple_repeat	1	67	0	550
21	3.3	3.2	0	CM000589.1	2936664	2936694	-3918286	+	(TTA)n	Simple_repeat	1	32	0	551
15	0	0	0	CM000589.1	2952244	2952262	-3902718	+	(AGC)n	Simple_repeat	1	19	0	552
18	17.4	2	4.2	CM000589.1	2954944	2954992	-3899988	+	GA-rich	Low_complexity	1	48	0	553
15	12	2.5	5.1	CM000589.1	2955665	2955704	-3899276	+	(ATTTTAA)n	Simple_repeat	1	39	0	554
21	26.2	4.3	2.1	CM000589.1	2965668	2965761	-3889219	+	GA-rich	Low_complexity	1	96	0	555
14	0	3.5	7.1	CM000589.1	2975562	2975590	-3879390	+	(TCTTT)n	Simple_repeat	1	28	0	556
15	24.1	2	2	CM000589.1	2984651	2984701	-3870279	+	(ACGAC)n	Simple_repeat	1	51	0	557
13	9.3	0	0	CM000589.1	2989788	2989810	-3865170	+	(TGTC)n	Simple_repeat	1	23	0	558
12	22	3.9	3.9	CM000589.1	3012376	3012426	-3842554	+	(TCT)n	Simple_repeat	1	51	0	559
13	25.2	0	2.3	CM000589.1	3018101	3018144	-3836836	+	(CTTCCT)n	Simple_repeat	1	43	0	560
12	20.5	2.9	0	CM000589.1	3045912	3045945	-3809035	+	(ACAAC)n	Simple_repeat	1	35	0	561
13	17.4	6.4	2	CM000589.1	3046333	3046379	-3808601	+	(TCACAC)n	Simple_repeat	1	49	0	562
12	17	0	5.7	CM000589.1	3059732	3059768	-3795212	+	(AGTGAG)n	Simple_repeat	1	35	0	563
13	15.2	0	3.3	CM000589.1	3059789	3059819	-3795161	+	(CCTTT)n	Simple_repeat	1	30	0	564
16	13.9	3	0	CM000589.1	3060142	3060174	-3794806	+	(GCT)n	Simple_repeat	1	34	0	565
20	19.8	0	0	CM000589.1	3060876	3060921	-3794059	+	(GCTGTT)n	Simple_repeat	1	46	0	566
19	20.6	0	0	CM000589.1	3062102	3062146	-3792834	+	G-rich	Low_complexity	1	45	0	567
17	29.4	0	4.3	CM000589.1	3066537	3066608	-3788372	+	(CTC)n	Simple_repeat	1	69	0	568
14	22.2	4.1	2	CM000589.1	3090340	3090388	-3764592	+	(GAT)n	Simple_repeat	1	50	0	569
19	7.2	0	0	CM000589.1	3091471	3091499	-3763481	+	(CAG)n	Simple_repeat	1	29	0	570
19	10.4	0	0	CM000589.1	3109499	3109530	-3745450	+	(ACGAA)n	Simple_repeat	1	32	0	571
31	0	0	0	CM000589.1	3127918	3127946	-3727034	+	(GAGCTG)n	Simple_repeat	1	29	0	572
39	18.9	0	0	CM000589.1	3139773	3139842	-3715138	+	A-rich	Low_complexity	1	70	0	573
24	24.5	1.1	4.7	CM000589.1	3149655	3149743	-3705237	+	(CCTCGT)n	Simple_repeat	1	86	0	574
16	11.2	0	0	CM000589.1	3164144	3164172	-3690808	+	(GGGCA)n	Simple_repeat	1	29	0	575
18	15.5	0	0	CM000589.1	3174120	3174149	-3680831	+	A-rich	Low_complexity	1	30	0	576
15	29.7	1.6	1.6	CM000589.1	3176608	3176670	-3678310	+	GA-rich	Low_complexity	1	63	0	577
19	28.4	1.6	0	CM000589.1	3177655	3177718	-3677262	+	(CAT)n	Simple_repeat	1	65	0	578
22	24.4	5.3	2	CM000589.1	3177719	3177744	-3677236	+	(TCCTCA)n	Simple_repeat	6	98	0	579
16	11.6	2.4	5	CM000589.1	3197541	3197581	-3657399	+	A-rich	Low_complexity	1	40	0	580
29	0	0	0	CM000589.1	3200468	3200494	-3654486	+	(GAGCAG)n	Simple_repeat	1	27	0	581
12	9.3	0	4.2	CM000589.1	3216751	3216775	-3638205	+	(GCT)n	Simple_repeat	1	24	0	582
22	11.5	0	0	CM000589.1	3222744	3222781	-3632199	+	(TCGTCA)n	Simple_repeat	1	38	0	583
33	0	0	0	CM000589.1	3238188	3238218	-3616762	+	(GTAG)n	Simple_repeat	1	31	0	584
14	16.2	0	0	CM000589.1	3242634	3242661	-3612319	+	(AAC)n	Simple_repeat	1	28	0	585
20	0	9.1	0	CM000589.1	3243627	3243659	-3611321	+	(AGCTGG)n	Simple_repeat	1	36	0	586
18	4.8	0	0	CM000589.1	3248202	3248223	-3606757	+	(T)n	Simple_repeat	1	22	0	587
25	21.6	4.4	3.3	CM000589.1	3264921	3265011	-3589969	+	(GAAGT)n	Simple_repeat	1	92	0	588
16	7.7	0	3.5	CM000589.1	3281557	3281586	-3573394	+	(GCTTG)n	Simple_repeat	1	29	0	589
12	11.9	0	6.9	CM000589.1	3281776	3281806	-3573174	+	(TTTGC)n	Simple_repeat	1	29	0	590
17	9.4	5.7	0	CM000589.1	3282448	3282482	-3572498	+	(TTTTCT)n	Simple_repeat	1	37	0	591
32	0	0	0	CM000589.1	3285574	3285603	-3569377	+	(T)n	Simple_repeat	1	30	0	592
16	4	3.9	0	CM000589.1	3287651	3287676	-3567304	+	(TCTCC)n	Simple_repeat	1	27	0	593
27	3.5	0	0	CM000589.1	3292488	3292517	-3562463	+	(ATCCAT)n	Simple_repeat	1	30	0	594
18	0	0	0	CM000589.1	3311939	3311958	-3543022	+	(T)n	Simple_repeat	1	20	0	595
25	8.4	2.6	0	CM000589.1	3316740	3316777	-3538203	+	(CT)n	Simple_repeat	1	39	0	596
20	17.5	1.8	3.7	CM000589.1	3322909	3322963	-3532017	+	A-rich	Low_complexity	1	54	0	597
13	14.8	0	9.8	CM000589.1	3326262	3326306	-3528674	+	(CGGAGA)n	Simple_repeat	1	41	0	598
12	17.6	3.1	0	CM000589.1	3334259	3334290	-3520690	+	(TCTTCC)n	Simple_repeat	1	33	0	599
13	23.3	0	0	CM000589.1	3342693	3342727	-3512253	+	(TCAT)n	Simple_repeat	1	35	0	600
13	15.4	5.6	0	CM000589.1	3347801	3347836	-3507144	+	(GGCAT)n	Simple_repeat	1	38	0	601
20	3.9	0	0	CM000589.1	3348670	3348696	-3506284	+	(CTC)n	Simple_repeat	1	27	0	602
29	0	0	0	CM000589.1	3367824	3367851	-3487129	+	(CCAGA)n	Simple_repeat	1	28	0	603
18	13.4	0	0	CM000589.1	3386792	3386829	-3468151	+	(TCACCA)n	Simple_repeat	1	38	0	604
17	16.3	6.2	0	CM000589.1	3390224	3390271	-3464709	+	(ACAGGC)n	Simple_repeat	1	51	0	605
17	3.5	3.2	3.2	CM000589.1	3397715	3397745	-3457235	+	(ACATC)n	Simple_repeat	1	31	0	606
13	0	14.7	2.6	CM000589.1	3398184	3398217	-3456763	+	(CCATGT)n	Simple_repeat	1	38	0	607
13	11.2	0	6.5	CM000589.1	3398333	3398365	-3456615	+	(TGTGCC)n	Simple_repeat	1	31	0	608
17	39.2	0	0	CM000589.1	3399160	3399251	-3455729	+	(GCCTCT)n	Simple_repeat	1	92	0	609
13	19.5	2.9	0	CM000589.1	3399616	3399650	-3455330	+	A-rich	Low_complexity	1	36	0	610
13	9.8	0	0	CM000589.1	3403841	3403862	-3451118	+	(TCA)n	Simple_repeat	1	22	0	611
13	15.7	0	7.9	CM000589.1	3405429	3405469	-3449511	+	(TGTCCC)n	Simple_repeat	1	38	0	612
16	13.4	0	5.7	CM000589.1	3406170	3406206	-3448774	+	(ATA)n	Simple_repeat	1	35	0	613
12	20.6	2	6.2	CM000589.1	3410190	3410244	-3444736	+	(AGACCA)n	Simple_repeat	1	52	0	614
17	13.2	0	0	CM000589.1	3417190	3417222	-3437758	+	(TCTGCA)n	Simple_repeat	1	33	0	615
13	20.8	0	0	CM000589.1	3421809	3421841	-3433139	+	(ATACAG)n	Simple_repeat	1	33	0	616
12	16.6	0	0	CM000589.1	3422422	3422448	-3432532	+	(TATA)n	Simple_repeat	1	27	0	617
14	13.2	2.9	2.9	CM000589.1	3425929	3425963	-3429017	+	(CCATCA)n	Simple_repeat	1	35	0	618
11	16.5	5.9	0	CM000589.1	3435740	3435773	-3419207	+	(TTCTGTC)n	Simple_repeat	1	36	0	619
15	21.1	0	0	CM000589.1	3436376	3436404	-3418576	+	(T)n	Simple_repeat	1	29	0	620
16	16.8	0	0	CM000589.1	3438198	3438225	-3416755	+	A-rich	Low_complexity	1	28	0	621
14	4.9	13	4	CM000589.1	3446377	3446422	-3408558	+	(TGCTTC)n	Simple_repeat	1	50	0	622
13	19.5	0	2.8	CM000589.1	3456162	3456198	-3398782	+	A-rich	Low_complexity	1	36	0	623
14	14	2.2	7	CM000589.1	3456852	3456896	-3398084	+	(TGCTTC)n	Simple_repeat	1	43	0	624
16	18	0	2.6	CM000589.1	3457800	3457839	-3397141	+	G-rich	Low_complexity	1	39	0	625
16	20.9	2.2	2.2	CM000589.1	3465736	3465781	-3389199	+	GA-rich	Low_complexity	1	46	0	626
15	14.5	5.3	0	CM000589.1	3469684	3469692	-3385288	+	(CTGCA)n	Simple_repeat	1	37	0	627
18	4	0	0	CM000589.1	3469693	3469718	-3385262	+	(CTGAA)n	Simple_repeat	1	26	0	628
13	18.7	2.2	4.4	CM000589.1	3469819	3469864	-3385116	+	(CTTTTGT)n	Simple_repeat	1	45	0	629
13	24.2	0	0	CM000589.1	3477233	3477271	-3377709	+	(TGCAGCG)n	Simple_repeat	1	39	0	630
12	16.3	5.7	0	CM000589.1	3478488	3478522	-3376458	+	(CCATGC)n	Simple_repeat	1	37	0	631
18	0	0	0	CM000589.1	3482054	3482073	-3372907	+	(A)n	Simple_repeat	1	20	0	632
14	18.1	0	0	CM000589.1	3486866	3486897	-3368083	+	(GCTTT)n	Simple_repeat	1	32	0	633
13	21	3.8	3.8	CM000589.1	3491601	3491653	-3363327	+	(AACCACC)n	Simple_repeat	1	53	0	634
13	23.2	0	6.2	CM000589.1	3497156	3497206	-3357774	+	(TCCCAT)n	Simple_repeat	1	48	0	635
22	3.3	0	3.1	CM000589.1	3506840	3506872	-3348108	+	(ATCC)n	Simple_repeat	1	32	0	636
15	16.5	0	2.9	CM000589.1	3508814	3508849	-3346131	+	(AAGGAC)n	Simple_repeat	1	35	0	637
17	24	0	0	CM000589.1	3512115	3512158	-3342822	+	(CTT)n	Simple_repeat	1	44	0	638
14	31.2	0	1.8	CM000589.1	3521708	3521764	-3333216	+	GA-rich	Low_complexity	1	56	0	639
13	21.3	0	0	CM000589.1	3522335	3522367	-3332613	+	(TGCCA)n	Simple_repeat	1	33	0	640
18	25.2	1.7	1.7	CM000589.1	3526878	3526935	-3328045	+	(GCT)n	Simple_repeat	1	58	0	641
16	19.6	2.4	0	CM000589.1	3542965	3543005	-3311975	+	A-rich	Low_complexity	1	42	0	642
17	4	3.9	0	CM000589.1	3547858	3547883	-3307097	+	(TTC)n	Simple_repeat	1	27	0	643
14	20.5	2.6	0	CM000589.1	3554375	3554413	-3300567	+	(TGCCAT)n	Simple_repeat	1	40	0	644
35	0	0	0	CM000589.1	3554459	3554491	-3300489	+	(GAAATCAC)n	Simple_repeat	1	33	0	645
15	18.9	0	2.6	CM000589.1	3554701	3554739	-3300241	+	(GCATCC)n	Simple_repeat	1	38	0	646
33	2.9	0	0	CM000589.1	3567500	3567534	-3287446	+	(GAG)n	Simple_repeat	1	35	0	647
16	6.9	2.9	5.9	CM000589.1	3569523	3569557	-3285423	+	GA-rich	Low_complexity	1	34	0	648
18	26.3	1.6	1.6	CM000589.1	3570070	3570130	-3284850	+	GA-rich	Low_complexity	1	61	0	649
14	24	0	0	CM000589.1	3579542	3579580	-3275400	+	(TCATCC)n	Simple_repeat	1	39	0	650
29	3.2	0	0	CM000589.1	3588432	3588463	-3266517	+	(ATCTGA)n	Simple_repeat	1	32	0	651
14	21	1.6	8.3	CM000589.1	3589430	3589493	-3265487	+	(AGGTGA)n	Simple_repeat	1	60	0	652
16	16.5	0	0	CM000589.1	3603698	3603731	-3251249	+	(TCGTCA)n	Simple_repeat	1	34	0	653
18	7.7	0	0	CM000589.1	3610724	3610751	-3244229	+	(GCCAT)n	Simple_repeat	1	28	0	654
31	0	0	0	CM000589.1	3625590	3625618	-3229362	+	(TTTG)n	Simple_repeat	1	29	0	655
301	15.6	5.9	5.9	CM000589.1	3625619	3625686	-3229294	+	FoHeli3_14	RC/Helitron	161	228	-19169	656	*
692	5.5	0	1.1	CM000589.1	3625630	3625721	-3229259	+	FOXY	Unknown	1	91	-394	657
12	20.6	2.4	2.4	CM000589.1	3627928	3627968	-3227012	+	(GTCTCA)n	Simple_repeat	1	41	0	658
18	0	0	0	CM000589.1	3630316	3630335	-3224645	+	(GT)n	Simple_repeat	1	20	0	659
30	0	0	0	CM000589.1	3631678	3631705	-3223275	+	(GAGGCA)n	Simple_repeat	1	28	0	660
13	19.5	0	0	CM000589.1	3631812	3631842	-3223138	+	(GATAC)n	Simple_repeat	1	31	0	661
13	13.3	6.1	0	CM000589.1	3632208	3632240	-3222740	+	(GAGGT)n	Simple_repeat	1	35	0	662
13	8	7.4	0	CM000589.1	3632836	3632862	-3222118	+	GA-rich	Low_complexity	1	29	0	663
15	22.2	3.9	1.9	CM000589.1	3636078	3636128	-3218852	+	A-rich	Low_complexity	1	52	0	664
11	13.2	5.7	2.8	CM000589.1	3649174	3649208	-3205772	+	(TGCAGCA)n	Simple_repeat	1	36	0	665
67	0	0	1.6	CM000589.1	3667625	3667688	-3187292	+	(GAA)n	Simple_repeat	1	63	0	666
16	18.3	3.8	3.8	CM000589.1	3669624	3669676	-3185304	+	(TTGGAG)n	Simple_repeat	1	53	0	667
18	18.4	3.9	1.9	CM000589.1	3670074	3670125	-3184855	+	(AGACG)n	Simple_repeat	1	53	0	668
14	12.4	5.7	0	CM000589.1	3674232	3674266	-3180714	+	(TTCGTTG)n	Simple_repeat	1	37	0	669
13	17.1	3	0	CM000589.1	3682986	3683018	-3171962	+	(CTAC)n	Simple_repeat	1	34	0	670
13	23.3	4.4	0	CM000589.1	3696144	3696188	-3158792	+	A-rich	Low_complexity	1	47	0	671
12	18.1	2	8.3	CM000589.1	3696230	3696280	-3158700	+	(AGCAGAC)n	Simple_repeat	1	48	0	672
12	24.8	0	0	CM000589.1	3704811	3704844	-3150136	+	(CTG)n	Simple_repeat	1	34	0	673
12	13	5.6	2.7	CM000589.1	3705826	3705861	-3149119	+	(CAATCA)n	Simple_repeat	1	37	0	674
28	0	0	0	CM000589.1	3706167	3706193	-3148787	+	(TACCT)n	Simple_repeat	1	27	0	675
15	12.2	0	0	CM000589.1	3708460	3708486	-3146494	+	(TTGC)n	Simple_repeat	1	27	0	676
22	7.3	4.3	4.3	CM000589.1	3711824	3711870	-3143110	+	(TCATC)n	Simple_repeat	1	47	0	677
17	13.3	0	2.9	CM000589.1	3728353	3728387	-3126593	+	(ATCC)n	Simple_repeat	1	34	0	678
14	21.8	0	0	CM000589.1	3736751	3736783	-3118197	+	(TCA)n	Simple_repeat	1	33	0	679
23	19.9	0	0	CM000589.1	3747480	3747531	-3107449	+	(CCACCA)n	Simple_repeat	1	52	0	680
15	21.2	0	0	CM000589.1	3747561	3747598	-3107382	+	(TATTG)n	Simple_repeat	1	38	0	681
12	14.9	8.1	0	CM000589.1	3747829	3747865	-3107115	+	(TCGCAG)n	Simple_repeat	1	40	0	682
13	29.7	1.9	0	CM000589.1	3774764	3774816	-3080164	+	(TCCA)n	Simple_repeat	1	54	0	683
18	11.7	2.6	2.6	CM000589.1	3775190	3775228	-3079752	+	(TTTC)n	Simple_repeat	1	39	0	684
13	12.7	0	0	CM000589.1	3778646	3778671	-3076309	+	(TCTTT)n	Simple_repeat	1	26	0	685
16	38.7	0	0	CM000589.1	3783498	3783580	-3071400	+	(GAT)n	Simple_repeat	1	83	0	686
13	17.7	5.3	0	CM000589.1	3800586	3800623	-3054357	+	(CAGATG)n	Simple_repeat	1	40	0	687
48	0	0	0	CM000589.1	3813466	3813509	-3041471	+	(CCAT)n	Simple_repeat	1	44	0	688
17	14.2	0	0	CM000589.1	3816850	3816880	-3038100	+	(GTG)n	Simple_repeat	1	31	0	689
14	14.6	0	3.2	CM000589.1	3817392	3817423	-3037557	+	(AGGT)n	Simple_repeat	1	31	0	690
16	0	15.2	0	CM000589.1	3817591	3817623	-3037357	+	(TGGA)n	Simple_repeat	1	38	0	691
27	0	0	0	CM000589.1	3818707	3818735	-3036245	+	(A)n	Simple_repeat	1	29	0	692
41	0	0	0	CM000589.1	3823541	3823577	-3031403	+	(ATT)n	Simple_repeat	1	37	0	693
2840	2.7	0	0	CM000589.1	3826147	3826476	-3028504	C	FOXY	Unknown	-155	330	1	694
356	15.8	4.3	11.5	CM000589.1	3826420	3826512	-3028468	C	FoHeli3_14	RC/Helitron	-19169	228	142	695	*
13	17.3	5.1	0	CM000589.1	3835830	3835868	-3019112	+	(ATCGTAA)n	Simple_repeat	1	41	0	696
12	10.3	2.7	8.6	CM000589.1	3839555	3839591	-3015389	+	(ACTGC)n	Simple_repeat	1	35	0	697
20	30.6	0	0	CM000589.1	3839949	3840016	-3014964	+	(TCACCC)n	Simple_repeat	1	68	0	698
15	17.5	6.7	0	CM000589.1	3840131	3840175	-3014805	+	(AGCCTC)n	Simple_repeat	1	48	0	699
15	18.1	6.7	3.2	CM000589.1	3841033	3841092	-3013888	+	GA-rich	Low_complexity	1	62	0	700
12	22.1	0	0	CM000589.1	3842441	3842472	-3012508	+	(GAAGAT)n	Simple_repeat	1	32	0	701
12	13.7	0	0	CM000589.1	3843938	3843961	-3011019	+	(GAC)n	Simple_repeat	1	24	0	702
17	25.9	4.2	1.4	CM000589.1	3846315	3846385	-3008595	+	(CCTCTT)n	Simple_repeat	1	73	0	703
266	39	0	2.6	CM000589.1	3851898	3852127	-3002853	+	(CGG)n	Simple_repeat	1	223	0	704
28	0	0	0	CM000589.1	3855849	3855874	-2999106	+	(CAA)n	Simple_repeat	1	26	0	705
35	0	0	0	CM000589.1	3859796	3859827	-2995153	+	(CAGGCT)n	Simple_repeat	1	32	0	706
17	0	4	0	CM000589.1	3872247	3872271	-2982709	+	(TGGA)n	Simple_repeat	1	26	0	707
13	0	0	0	CM000589.1	3873647	3873663	-2981317	+	(ACA)n	Simple_repeat	1	17	0	708
16	0	0	0	CM000589.1	3879004	3879020	-2975960	+	(T)n	Simple_repeat	1	17	0	709
15	14.7	0	0	CM000589.1	3879313	3879342	-2975638	+	(TGGGC)n	Simple_repeat	1	30	0	710
16	18.9	0	0	CM000589.1	3879556	3879591	-2975389	+	G-rich	Low_complexity	1	36	0	711
14	18.9	8.1	5.6	CM000589.1	3879872	3879958	-2975022	+	(TTACC)n	Simple_repeat	1	89	0	712
14	0	0	0	CM000589.1	3880009	3880026	-2974954	+	(CCG)n	Simple_repeat	1	18	0	713
17	7.4	0	3.3	CM000589.1	3899316	3899346	-2955634	+	(TTGTC)n	Simple_repeat	1	30	0	714
15	23.4	4	0	CM000589.1	3908483	3908532	-2946448	+	(CTTAC)n	Simple_repeat	1	52	0	715
14	13.1	0	0	CM000589.1	3909243	3909268	-2945712	+	(TGC)n	Simple_repeat	1	26	0	716
4082	3.9	0	0.2	CM000589.1	3914785	3915270	-2939710	C	FOXY	Unknown	0	485	1	717
343	12	7.6	4.9	CM000589.1	3915214	3915292	-2939688	C	FoHeli3_14	RC/Helitron	-19169	228	148	718	*
18	0	0	0	CM000589.1	3919054	3919073	-2935907	+	(T)n	Simple_repeat	1	20	0	719
18	9.8	3	0	CM000589.1	3919608	3919640	-2935340	+	(GTTGA)n	Simple_repeat	1	34	0	720
13	22.6	0	0	CM000589.1	3922316	3922351	-2932629	+	GA-rich	Low_complexity	1	36	0	721
18	28.7	4	0	CM000589.1	3922479	3922554	-2932426	+	(CAGCAA)n	Simple_repeat	1	79	0	722
23	8	7.5	0	CM000589.1	3925661	3925700	-2929280	+	(TC)n	Simple_repeat	1	43	0	723
18	13.8	6	1.9	CM000589.1	3925701	3925708	-2929272	+	(TTTCTC)n	Simple_repeat	3	52	0	724
17	25.2	3	3	CM000589.1	3929841	3929863	-2925117	+	GA-rich	Low_complexity	1	49	-17	725
22	8.8	2.7	0	CM000589.1	3929864	3929900	-2925080	+	(AGG)n	Simple_repeat	1	38	0	726
15	14.5	5.3	0	CM000589.1	3944539	3944576	-2910404	+	(TCTTC)n	Simple_repeat	1	40	0	727
17	24.6	1.5	4.5	CM000589.1	3947866	3947933	-2907047	+	(AGCAGA)n	Simple_repeat	1	66	0	728
27	0	0	0	CM000589.1	3948379	3948404	-2906576	+	(GAAA)n	Simple_repeat	1	26	0	729
15	23.5	2.2	0	CM000589.1	3948737	3948781	-2906199	+	(TTGCCT)n	Simple_repeat	1	46	0	730
21	20.4	0	0	CM000589.1	3948993	3949032	-2905948	+	(T)n	Simple_repeat	1	40	0	731
20	17.4	0	0	CM000589.1	3952745	3952784	-2902196	+	(GCT)n	Simple_repeat	1	40	0	732
13	17.9	4.2	4.2	CM000589.1	3964738	3964785	-2890195	+	(GATGA)n	Simple_repeat	1	48	0	733
66	0	0	0	CM000589.1	3964927	3964985	-2889995	+	(T)n	Simple_repeat	1	59	0	734
15	19.6	0	0	CM000589.1	3965362	3965396	-2889584	+	(CCCAG)n	Simple_repeat	1	35	0	735
12	29.5	0	3.6	CM000589.1	3966932	3966988	-2887992	+	A-rich	Low_complexity	1	55	0	736
13	14.7	3.3	0	CM000589.1	3967040	3967069	-2887911	+	(CATTC)n	Simple_repeat	1	31	0	737
16	20.5	0	0	CM000589.1	3970229	3970267	-2884713	+	(GCCAT)n	Simple_repeat	1	39	0	738
21	20.1	0	0	CM000589.1	3970969	3971008	-2883972	+	A-rich	Low_complexity	1	40	0	739
13	19	3.2	8.3	CM000589.1	3971998	3972060	-2882920	+	(CAGC)n	Simple_repeat	1	60	0	740
19	25.8	0	0	CM000589.1	3977963	3978017	-2876963	+	(TTTTTT)n	Simple_repeat	1	55	0	741
20	12.1	0	0	CM000589.1	3978289	3978324	-2876656	+	(CAAAG)n	Simple_repeat	1	36	0	742
14	9.3	0	0	CM000589.1	3988021	3988043	-2866937	+	(CTC)n	Simple_repeat	1	23	0	743
15	30.9	4	0	CM000589.1	3991739	3991813	-2863167	+	(GAGCAG)n	Simple_repeat	1	78	0	744
19	0	0	0	CM000589.1	3992963	3992983	-2861997	+	(AC)n	Simple_repeat	1	21	0	745
14	19	2.7	0	CM000589.1	4018880	4018916	-2836064	+	(GAGGAC)n	Simple_repeat	1	38	0	746
14	16.1	0	0	CM000589.1	4019377	4019405	-2835575	+	(TTTTC)n	Simple_repeat	1	29	0	747
12	13.5	2	10.9	CM000589.1	4030346	4030395	-2824585	+	(GAGAGGT)n	Simple_repeat	1	46	0	748
12	9.9	2.6	8.3	CM000589.1	4036498	4036535	-2818445	+	(GCAGCTA)n	Simple_repeat	1	36	0	749
18	24.8	0	0	CM000589.1	4036660	4036707	-2818273	+	(ACC)n	Simple_repeat	1	48	0	750
13	12.1	0	3.6	CM000589.1	4037799	4037827	-2817153	+	GA-rich	Low_complexity	1	28	0	751
13	14.2	3.2	0	CM000589.1	4040892	4040922	-2814058	+	(CTTGC)n	Simple_repeat	1	32	0	752
15	20.5	0	2.5	CM000589.1	4041007	4041047	-2813933	+	(CCTAGT)n	Simple_repeat	1	40	0	753
13	13.1	0	0	CM000589.1	4050353	4050377	-2804603	+	(ATGA)n	Simple_repeat	1	25	0	754
15	22	0	0	CM000589.1	4052432	4052468	-2802512	+	GA-rich	Low_complexity	1	37	0	755
28	8	0	0	CM000589.1	4056824	4056863	-2798117	+	(T)n	Simple_repeat	1	40	0	756
12	32	2.5	3.8	CM000589.1	4057177	4057256	-2797724	+	(CTTCC)n	Simple_repeat	1	79	0	757
16	3.8	3.5	3.5	CM000589.1	4057594	4057622	-2797358	+	(AAGA)n	Simple_repeat	1	29	0	758
45	4.2	0	0	CM000589.1	4057782	4057831	-2797149	+	(GTTGG)n	Simple_repeat	1	50	0	759
15	20.6	2.6	0	CM000589.1	4061235	4061273	-2793707	+	(GTT)n	Simple_repeat	1	40	0	760
14	3.5	10.3	0	CM000589.1	4061908	4061936	-2793044	+	(GGGGAT)n	Simple_repeat	1	32	0	761
16	13.1	0	0	CM000589.1	4062654	4062678	-2792302	+	(G)n	Simple_repeat	1	25	0	762
346	12	7.6	4.9	CM000589.1	4067964	4068042	-2786938	+	FoHeli3_14	RC/Helitron	148	228	-19169	763	*
4063	3.9	0	0.2	CM000589.1	4067986	4068471	-2786509	+	FOXY	Unknown	1	485	0	764
12	0	0	12.5	CM000589.1	4071567	4071593	-2783387	+	(AGG)n	Simple_repeat	1	24	0	765
12	13.9	0	0	CM000589.1	4082155	4082178	-2772802	+	(AGAT)n	Simple_repeat	1	24	0	766
12	10.1	9.4	0	CM000589.1	4086379	4086410	-2768570	+	(TCTTGT)n	Simple_repeat	1	35	0	767
34	0	0	0	CM000589.1	4090631	4090662	-2764318	+	(T)n	Simple_repeat	1	32	0	768
12	13.4	2.7	5.6	CM000589.1	4092726	4092762	-2762218	+	(TTCCTC)n	Simple_repeat	1	36	0	769
19	14.2	0	0	CM000589.1	4092878	4092908	-2762072	+	(TC)n	Simple_repeat	1	31	0	770
15	24.8	0	0	CM000589.1	4104164	4104206	-2750774	+	(CAGAGC)n	Simple_repeat	1	43	0	771
12	13.9	0	0	CM000589.1	4109886	4109909	-2745071	+	(AAC)n	Simple_repeat	1	24	0	772
12	32.9	0	0	CM000589.1	4111127	4111175	-2743805	+	(ACC)n	Simple_repeat	1	49	0	773
15	0	3.9	8	CM000589.1	4113331	4113356	-2741624	+	(TG)n	Simple_repeat	1	25	0	774
12	20.5	6.7	0	CM000589.1	4117440	4117484	-2737496	+	A-rich	Low_complexity	1	48	0	775
15	0	0	4.5	CM000589.1	4131372	4131394	-2723586	+	(AGGT)n	Simple_repeat	1	22	0	776
16	15.5	2.8	0	CM000589.1	4132182	4132217	-2722763	+	(GAACA)n	Simple_repeat	1	37	0	777
14	8.5	0	3.9	CM000589.1	4133268	4133294	-2721686	+	(GGGA)n	Simple_repeat	1	26	0	778
577	7.4	0	0	CM000589.1	4134695	4134775	-2720205	C	SSU-rRNA_Sce	rRNA	-820	978	898	779
20	12.9	5.5	3.6	CM000589.1	4142158	4142219	-2712761	+	(AGTGAA)n	Simple_repeat	1	63	0	780
12	12.2	3.7	0	CM000589.1	4151175	4151201	-2703779	+	(GTAAG)n	Simple_repeat	1	28	0	781
11	14.8	4.9	4.9	CM000589.1	4151853	4151893	-2703087	+	(GGCTTT)n	Simple_repeat	1	41	0	782
22	14.3	2.1	2.1	CM000589.1	4155620	4155667	-2699313	+	(AGTG)n	Simple_repeat	1	48	0	783
19	7.5	6.5	4.3	CM000589.1	4167878	4167923	-2687057	+	GA-rich	Low_complexity	1	47	0	784
15	0	8.8	5.7	CM000589.1	4171184	4171217	-2683763	+	(TCTG)n	Simple_repeat	1	35	0	785
19	6.5	3.1	0	CM000589.1	4171609	4171640	-2683340	+	(CTACCT)n	Simple_repeat	1	33	0	786
22	15.1	0	2.2	CM000589.1	4171871	4171916	-2683064	+	(ACCTAT)n	Simple_repeat	1	45	0	787
21	3.3	3.2	0	CM000589.1	4178742	4178772	-2676208	+	(CAAG)n	Simple_repeat	1	32	0	788
18	7.7	0	0	CM000589.1	4183225	4183252	-2671728	+	(GATCT)n	Simple_repeat	1	28	0	789
15	25.2	0	0	CM000589.1	4195163	4195204	-2659776	+	(CTC)n	Simple_repeat	1	42	0	790
19	7	0	0	CM000589.1	4196570	4196599	-2658381	+	(CCTTA)n	Simple_repeat	1	30	0	791
13	19.1	0	0	CM000589.1	4224566	4224595	-2630385	+	(ACTTC)n	Simple_repeat	1	30	0	792
22	20.6	0	0	CM000589.1	4230368	4230417	-2624563	+	(CTTGGA)n	Simple_repeat	1	50	0	793
13	16.3	0	5.6	CM000589.1	4231641	4231678	-2623302	+	(CAAGAG)n	Simple_repeat	1	36	0	794
15	22.3	5.5	4	CM000589.1	4237418	4237490	-2617490	+	(CATCTC)n	Simple_repeat	1	74	0	795
17	4.1	0	0	CM000589.1	4250526	4250550	-2604430	+	(GTCA)n	Simple_repeat	1	25	0	796
43	0	0	0	CM000589.1	4250551	4250589	-2604391	+	(T)n	Simple_repeat	1	39	0	797
12	13.9	0	0	CM000589.1	4252739	4252762	-2602218	+	(CTT)n	Simple_repeat	1	24	0	798
16	14.4	2.5	2.5	CM000589.1	4253288	4253327	-2601653	+	G-rich	Low_complexity	1	40	0	799
15	5.6	0	0	CM000589.1	4260048	4260066	-2594914	+	(AT)n	Simple_repeat	1	19	0	800
27	0	0	0	CM000589.1	4262761	4262786	-2592194	+	(TTCTC)n	Simple_repeat	1	26	0	801
13	15.9	0	0	CM000589.1	4271085	4271112	-2583868	+	(AACTG)n	Simple_repeat	1	28	0	802
52	0	0	0	CM000589.1	4271223	4271269	-2583711	+	(ACCACTCG)n	Simple_repeat	1	47	0	803
15	25.7	0	0	CM000589.1	4276161	4276203	-2578777	+	(CATCAG)n	Simple_repeat	1	43	0	804
26	0	0	0	CM000589.1	4277885	4277909	-2577071	+	(T)n	Simple_repeat	1	25	0	805
18	0	0	0	CM000589.1	4282045	4282064	-2572916	+	(G)n	Simple_repeat	1	20	0	806
26	16.1	2.9	4.4	CM000589.1	4289046	4289114	-2565866	+	GA-rich	Low_complexity	1	68	0	807
14	12	5.3	2.6	CM000589.1	4289607	4289644	-2565336	+	(CAGGA)n	Simple_repeat	1	39	0	808
34	16.7	0	0	CM000589.1	4290433	4290492	-2564488	+	A-rich	Low_complexity	1	60	0	809
13	19.7	0	7	CM000589.1	4290719	4290764	-2564216	+	(TCTTT)n	Simple_repeat	1	43	0	810
14	20.2	0	0	CM000589.1	4292304	4292337	-2562643	+	(TACCA)n	Simple_repeat	1	34	0	811
19	0	0	0	CM000589.1	4296081	4296101	-2558879	+	(CT)n	Simple_repeat	1	21	0	812
18	12.8	0	0	CM000589.1	4304358	4304391	-2550589	+	(CGTTGG)n	Simple_repeat	1	34	0	813
16	23.9	2	0	CM000589.1	4304414	4304462	-2550518	+	(GGTACA)n	Simple_repeat	1	50	0	814
12	10.8	2.9	6.1	CM000589.1	4305260	4305293	-2549687	+	(CATGG)n	Simple_repeat	1	33	0	815
14	4.1	0	7.4	CM000589.1	4307955	4307983	-2546997	+	(CTGTA)n	Simple_repeat	1	27	0	816
15	0	8	0	CM000589.1	4310630	4310655	-2544325	+	(CCCAT)n	Simple_repeat	1	28	0	817	*
23	21.2	1.8	0	CM000589.1	4310653	4310708	-2544272	+	(CCACGA)n	Simple_repeat	1	57	0	818
17	12.9	0	5.4	CM000589.1	4311683	4311721	-2543259	+	(GTGCT)n	Simple_repeat	1	37	0	819
12	27.9	0	4.1	CM000589.1	4314863	4314913	-2540067	+	(AAGCC)n	Simple_repeat	1	49	0	820
53	0	0	0	CM000589.1	4315627	4315674	-2539306	+	(TCAGTC)n	Simple_repeat	1	48	0	821
21	0	0	0	CM000589.1	4316821	4316843	-2538137	+	(T)n	Simple_repeat	1	23	0	822
16	5.3	0	0	CM000589.1	4317085	4317104	-2537876	+	(T)n	Simple_repeat	1	20	0	823
17	15.9	8.2	0	CM000589.1	4318685	4318733	-2536247	+	(CTT)n	Simple_repeat	1	53	0	824
12	17.7	3.1	0	CM000589.1	4335466	4335497	-2519483	+	(TCTCG)n	Simple_repeat	1	33	0	825
16	24.6	0	0	CM000589.1	4344622	4344664	-2510316	+	(CGT)n	Simple_repeat	1	43	0	826
14	16.2	0	0	CM000589.1	4353554	4353581	-2501399	+	GA-rich	Low_complexity	1	28	0	827
13	25.7	1.6	5.1	CM000589.1	4356583	4356643	-2498337	+	A-rich	Low_complexity	1	59	0	828
22	6	0	2.8	CM000589.1	4369903	4369939	-2485041	+	(GGCACCT)n	Simple_repeat	1	36	0	829
17	33.4	0	0	CM000589.1	4380590	4380625	-2474355	+	(CTCCAG)n	Simple_repeat	1	51	-16	830
13	9.8	0	0	CM000589.1	4380626	4380647	-2474333	+	(CTC)n	Simple_repeat	1	22	0	831
17	33.4	0	0	CM000589.1	4380648	4380656	-2474324	+	(CTCCAG)n	Simple_repeat	52	67	0	830
13	17	7.5	5.9	CM000589.1	4397940	4397962	-2457018	+	(CATCTA)n	Simple_repeat	1	31	-37	832
12	0	5.3	0	CM000589.1	4397963	4397981	-2456999	+	(CAA)n	Simple_repeat	1	20	0	833
13	17	7.5	5.9	CM000589.1	4397982	4398006	-2456974	+	(CATCTA)n	Simple_repeat	32	68	0	832
19	14.1	0	2.5	CM000589.1	4398174	4398214	-2456766	+	(CTCCAG)n	Simple_repeat	1	40	0	834
24	27.5	0	0	CM000589.1	4398446	4398515	-2456465	+	A-rich	Low_complexity	1	70	0	835
13	6	14.3	0	CM000589.1	4398704	4398738	-2456242	+	(TATC)n	Simple_repeat	1	40	0	836
14	11.2	3.5	0	CM000589.1	4398992	4399020	-2455960	+	(TGCGG)n	Simple_repeat	1	30	0	837
15	10.7	4.3	6.7	CM000589.1	4400761	4400806	-2454174	+	(TCCCGC)n	Simple_repeat	1	45	0	838
40	0	0	0	CM000589.1	4404108	4404141	-2450839	+	(AG)n	Simple_repeat	1	34	0	839
37	9.3	0	0	CM000589.1	4405958	4406014	-2448966	+	(AGAACA)n	Simple_repeat	1	57	0	840
29	21.8	0	1.4	CM000589.1	4410112	4410182	-2444798	+	(CTGCGC)n	Simple_repeat	1	70	0	841
11	24	2.6	0	CM000589.1	4419663	4419701	-2435279	+	(TTCAAGG)n	Simple_repeat	1	40	0	842
15	7.7	3.3	3.3	CM000589.1	4420117	4420146	-2434834	+	(TTC)n	Simple_repeat	1	30	0	843
13	18.2	0	0	CM000589.1	4428718	4428748	-2426232	+	(CTGTCA)n	Simple_repeat	1	31	0	844
15	16.9	2.3	4.7	CM000589.1	4432731	4432774	-2422206	+	(AAGC)n	Simple_repeat	1	43	0	845
12	15.5	3.5	0	CM000589.1	4433704	4433732	-2421248	+	(AGCTG)n	Simple_repeat	1	30	0	846
30	0	0	0	CM000589.1	4433733	4433761	-2421219	+	(TGCTC)n	Simple_repeat	1	29	0	847
18	14.2	0	9.8	CM000589.1	4433875	4433930	-2421050	+	(CTTTTT)n	Simple_repeat	1	51	0	848
14	16.5	2.9	0	CM000589.1	4433985	4434018	-2420962	+	(ACTGCG)n	Simple_repeat	1	35	0	849
17	19	0	0	CM000589.1	4434281	4434318	-2420662	+	(TGCTAC)n	Simple_repeat	1	38	0	850
38	6.5	0	0	CM000589.1	4443142	4443190	-2411790	+	(TCCTGTGCTG)n	Simple_repeat	1	49	0	851
15	8.9	0	0	CM000589.1	4449046	4449069	-2405911	+	(CAG)n	Simple_repeat	1	24	0	852
26	14.8	3.1	3.1	CM000589.1	4452231	4452294	-2402686	+	(AGAAGC)n	Simple_repeat	1	64	0	853
18	0	0	0	CM000589.1	4454398	4454417	-2400563	+	(C)n	Simple_repeat	1	20	0	854
19	11.6	0	0	CM000589.1	4457466	4457493	-2397487	+	(C)n	Simple_repeat	1	28	0	855
12	12.2	3.7	0	CM000589.1	4460705	4460731	-2394249	+	(TGACT)n	Simple_repeat	1	28	0	856
15	12.9	2.8	2.8	CM000589.1	4461448	4461483	-2393497	+	(GGCCCT)n	Simple_repeat	1	36	0	857
16	0	0	0	CM000589.1	4464412	4464429	-2390551	+	(TA)n	Simple_repeat	1	18	0	858
51	0	0	0	CM000589.1	4464788	4464833	-2390147	+	(T)n	Simple_repeat	1	46	0	859
16	7	3.1	3.1	CM000589.1	4468387	4468418	-2386562	+	(TCTTCA)n	Simple_repeat	1	32	0	860
16	10.5	3.2	0	CM000589.1	4470237	4470267	-2384713	+	(AGTGC)n	Simple_repeat	1	32	0	861
17	21.3	0	6.9	CM000589.1	4470668	4470729	-2384251	+	(CTCACT)n	Simple_repeat	1	58	0	862
16	0	4.3	0	CM000589.1	4473853	4473875	-2381105	+	(TTG)n	Simple_repeat	1	24	0	863
17	7.3	11.1	2	CM000589.1	4473998	4474042	-2380938	+	GA-rich	Low_complexity	1	49	0	864
26	20.2	5.5	3.1	CM000589.1	4491902	4492003	-2362977	+	GA-rich	Low_complexity	1	104	0	865
19	5.3	10	0	CM000589.1	4492236	4492275	-2362705	+	(TGTGCTC)n	Simple_repeat	1	44	0	866
15	25.7	0	0	CM000589.1	4492963	4493005	-2361975	+	(CAACA)n	Simple_repeat	1	43	0	867
19	24.1	0	3.3	CM000589.1	4496763	4496824	-2358156	+	(CAGGCA)n	Simple_repeat	1	60	0	868
20	0	0	0	CM000589.1	4501073	4501094	-2353886	+	(A)n	Simple_repeat	1	22	0	869
16	28.5	0	0	CM000589.1	4514060	4514110	-2340870	+	(TCGTGA)n	Simple_repeat	1	51	0	870
12	21.7	0	0	CM000589.1	4540314	4540345	-2314635	+	(GGAACA)n	Simple_repeat	1	32	0	871
18	32.6	0	0	CM000589.1	4562368	4562435	-2292545	+	(CAA)n	Simple_repeat	1	68	0	872
11	28	0	0	CM000589.1	4562558	4562596	-2292384	+	(CTCAAC)n	Simple_repeat	1	39	0	873
14	4.9	0	0	CM000589.1	4564569	4564589	-2290391	+	(ATT)n	Simple_repeat	1	21	0	874
14	27.1	3.3	1.6	CM000589.1	4567479	4567538	-2287442	+	A-rich	Low_complexity	1	61	0	875	*
17	19.3	2	2	CM000589.1	4567511	4567559	-2287421	+	GA-rich	Low_complexity	1	49	0	876
12	19.8	4.7	2.3	CM000589.1	4567696	4567738	-2287242	+	A-rich	Low_complexity	1	44	0	877
16	36.3	1.1	1.1	CM000589.1	4569058	4569147	-2285833	+	(TCCGAC)n	Simple_repeat	1	90	0	878
23	14.5	0	0	CM000589.1	4588780	4588817	-2266163	+	(A)n	Simple_repeat	1	38	0	879
14	7	2.9	6.1	CM000589.1	4594066	4594099	-2260881	+	(CAGCCA)n	Simple_repeat	1	33	0	880
14	9.3	0	0	CM000589.1	4594102	4594124	-2260856	+	(TCT)n	Simple_repeat	1	23	0	881
14	17.2	0	5.6	CM000589.1	4597114	4597152	-2257828	+	(TTC)n	Simple_repeat	1	36	0	882
36	0	0	0	CM000589.1	4607683	4607721	-2247259	+	(A)n	Simple_repeat	1	39	0	883
12	24.1	0	0	CM000589.1	4607979	4608012	-2246968	+	(TATT)n	Simple_repeat	1	34	0	884
12	13.7	0	0	CM000589.1	4611191	4611214	-2243766	+	(CGA)n	Simple_repeat	1	24	0	885
28	26.1	7.2	0.7	CM000589.1	4616036	4616173	-2238807	+	(TGACGA)n	Simple_repeat	1	147	0	886
14	26.3	0	0	CM000589.1	4616238	4616278	-2238702	+	(GAT)n	Simple_repeat	1	41	0	887
14	37.3	0	0	CM000589.1	4616575	4616642	-2238338	+	(ACG)n	Simple_repeat	1	68	0	888
15	23	4.1	5.6	CM000589.1	4617358	4617430	-2237550	+	GA-rich	Low_complexity	1	72	0	889
19	0	0	0	CM000589.1	4623780	4623800	-2231180	+	(T)n	Simple_repeat	1	21	0	890
14	11.6	3.5	0	CM000589.1	4627497	4627525	-2227455	+	(CATAT)n	Simple_repeat	1	30	0	891
11	20.6	5.1	0	CM000589.1	4629595	4629633	-2225347	+	(TACAGT)n	Simple_repeat	1	41	0	892
12	16.5	0	0	CM000589.1	4631851	4631877	-2223103	+	(AGTGG)n	Simple_repeat	1	27	0	893
12	13.8	6.8	4.4	CM000589.1	4631931	4631974	-2223006	+	(GGATT)n	Simple_repeat	1	45	0	894
17	3.7	3.3	3.3	CM000589.1	4639534	4639563	-2215417	+	(AAG)n	Simple_repeat	1	30	0	895
12	29.6	2	0	CM000589.1	4648104	4648152	-2206828	+	(GGACA)n	Simple_repeat	1	50	0	896
14	21.3	2.2	2.2	CM000589.1	4652853	4652897	-2202083	+	(TGACGA)n	Simple_repeat	1	45	0	897
32	0	0	0	CM000589.1	4653768	4653797	-2201183	+	(T)n	Simple_repeat	1	30	0	898
24	9.9	2.3	0	CM000589.1	4664697	4664739	-2190241	+	(AGAAAA)n	Simple_repeat	1	44	0	899
23	9.8	0	0	CM000589.1	4667245	4667277	-2187703	+	(CT)n	Simple_repeat	1	33	0	900
13	23.9	5.3	1.7	CM000589.1	4674159	4674215	-2180765	+	(TACTG)n	Simple_repeat	1	59	0	901
19	22.2	1.9	0	CM000589.1	4680558	4680609	-2174371	+	(AAGGT)n	Simple_repeat	1	53	0	902
24	12.6	0	0	CM000589.1	4680719	4680754	-2174226	+	(A)n	Simple_repeat	1	36	0	903
18	10.8	0	0	CM000589.1	4691243	4691273	-2163707	+	(AAGGC)n	Simple_repeat	1	31	0	904
19	11.5	0	5	CM000589.1	4691279	4691320	-2163660	+	(AGGTAC)n	Simple_repeat	1	40	0	905
30	0	0	0	CM000589.1	4691321	4691348	-2163632	+	(ACAGAG)n	Simple_repeat	1	28	0	906
12	24.4	0	0	CM000589.1	4691493	4691526	-2163454	+	(TTA)n	Simple_repeat	1	34	0	907
12	12	7.9	2.5	CM000589.1	4696941	4696978	-2158002	+	(CTCAC)n	Simple_repeat	1	40	0	908
256	31.9	0	3.2	CM000589.1	4697920	4698016	-2156964	+	(TCG)n	Simple_repeat	3	96	0	909
17	27.9	3.5	3.5	CM000589.1	4698336	4698422	-2156558	+	(CTG)n	Simple_repeat	1	87	0	910
11	12.7	0	12.8	CM000589.1	4698705	4698748	-2156232	+	(GCTGA)n	Simple_repeat	1	39	0	911
16	22.8	0	0	CM000589.1	4699299	4699339	-2155641	+	(CCCCCT)n	Simple_repeat	1	41	0	912
13	15.5	5.6	0	CM000589.1	4711523	4711558	-2143422	+	A-rich	Low_complexity	1	38	0	913
16	8.5	0	0	CM000589.1	4727675	4727699	-2127281	+	(GTT)n	Simple_repeat	1	25	0	914
12	32.6	3.2	0	CM000589.1	4728438	4728499	-2126481	+	(TCTC)n	Simple_repeat	1	64	0	915
12	7.8	3.2	6.7	CM000589.1	4734626	4734656	-2120324	+	(AACAC)n	Simple_repeat	1	30	0	916
16	24.6	2	0	CM000589.1	4739174	4739222	-2115758	+	(TCACTG)n	Simple_repeat	1	50	0	917
13	12.5	0	0	CM000589.1	4772619	4772644	-2082336	+	(TTTAT)n	Simple_repeat	1	26	0	918
12	23.5	0	0	CM000589.1	4777111	4777145	-2077835	+	(GATGAC)n	Simple_repeat	1	35	0	919
14	14.4	3.1	0	CM000589.1	4777280	4777311	-2077669	+	(ACATGG)n	Simple_repeat	1	33	0	920
18	3.7	3.6	0	CM000589.1	4781389	4781416	-2073564	+	(ATACT)n	Simple_repeat	1	29	0	921
11	16.8	5.8	5.8	CM000589.1	4783432	4783483	-2071497	+	(CACAG)n	Simple_repeat	1	52	0	922
19	23.8	1.9	0	CM000589.1	4783990	4784043	-2070937	+	GA-rich	Low_complexity	1	55	0	923
16	14.9	0	0	CM000589.1	4795621	4795650	-2059330	+	(AGG)n	Simple_repeat	1	30	0	924
12	17.7	5	2.4	CM000589.1	4810252	4810291	-2044689	+	GA-rich	Low_complexity	1	41	0	925
36	0	7.1	3.5	CM000589.1	4812685	4812740	-2042240	+	(TGTGCC)n	Simple_repeat	1	58	0	926
13	33.4	0	0	CM000589.1	4813187	4813236	-2041744	+	(GTAT)n	Simple_repeat	1	50	0	927
26	0	0	0	CM000589.1	4814388	4814412	-2040568	+	(TATG)n	Simple_repeat	1	25	0	928
328	15.9	6	6	CM000589.1	4814414	4814480	-2040500	+	FoHeli3_14	RC/Helitron	162	228	-19169	929	*
4212	2.9	0	0	CM000589.1	4814424	4814908	-2040072	+	FOXY	Unknown	1	485	0	930
328	19.1	9.3	6.6	CM000589.1	4818550	4818667	-2036313	+	FoHeli3_14	RC/Helitron	108	228	-19169	931	*
4154	2.9	0	0.2	CM000589.1	4818611	4819096	-2035884	+	FOXY	Unknown	1	485	0	932
37	0	0	0	CM000589.1	4821815	4821848	-2033132	+	(T)n	Simple_repeat	1	34	0	933
23	0	0	0	CM000589.1	4821932	4821956	-2033024	+	(A)n	Simple_repeat	1	25	0	934
25	9.7	2.2	2.2	CM000589.1	4825677	4825722	-2029258	+	(TAC)n	Simple_repeat	1	46	0	935
13	14.5	7.9	0	CM000589.1	4834647	4834684	-2020296	+	(AAGGCC)n	Simple_repeat	1	41	0	936
12	8.9	4.2	0	CM000589.1	4835654	4835677	-2019303	+	(AAG)n	Simple_repeat	1	25	0	937
18	19.1	1.7	5.3	CM000589.1	4842341	4842399	-2012581	+	(CTCGTC)n	Simple_repeat	1	57	0	938
41	0	0	0	CM000589.1	4850625	4850662	-2004318	+	(CTCTT)n	Simple_repeat	1	38	0	939
13	0	10.7	3.3	CM000589.1	4850778	4850805	-2004175	+	(GTA)n	Simple_repeat	1	30	0	940
12	3.4	8.8	5.7	CM000589.1	4850856	4850889	-2004091	+	(TGATG)n	Simple_repeat	1	35	0	941
17	7	10.2	3.9	CM000589.1	4854976	4854982	-1999998	+	(GCTT)n	Simple_repeat	1	47	0	942
11	14.2	0	8.8	CM000589.1	4854983	4855019	-1999961	+	(TGCTGC)n	Simple_repeat	1	34	0	943
14	20.1	0	0	CM000589.1	4855333	4855366	-1999614	+	(TGGAC)n	Simple_repeat	1	34	0	944
17	15.9	0	0	CM000589.1	4855425	4855459	-1999521	+	(GCAAT)n	Simple_repeat	1	35	0	945
21	20.1	0	1.9	CM000589.1	4882958	4883010	-1971970	+	(CACCAA)n	Simple_repeat	1	52	0	946
15	22.6	5.5	4	CM000589.1	4893549	4893621	-1961359	+	(TCTGAC)n	Simple_repeat	1	74	0	947
14	25.6	0	0	CM000589.1	4899713	4899754	-1955226	+	(TGGCCT)n	Simple_repeat	1	42	0	948
13	12	3.7	0	CM000589.1	4902600	4902626	-1952354	+	(TGG)n	Simple_repeat	1	28	0	949
18	10.4	0	0	CM000589.1	4919259	4919289	-1935691	+	(CAAGA)n	Simple_repeat	1	31	0	950
13	16.4	0	5.6	CM000589.1	4919784	4919821	-1935159	+	(CTCTTCT)n	Simple_repeat	1	36	0	951
11	21.2	2.5	2.5	CM000589.1	4935006	4935045	-1919935	+	(CAACAC)n	Simple_repeat	1	40	0	952
31	0	0	0	CM000589.1	4936191	4936219	-1918761	+	(CCAGGT)n	Simple_repeat	1	29	0	953
15	16.9	0	0	CM000589.1	4937625	4937657	-1917323	+	(ATCAGT)n	Simple_repeat	1	33	0	954
27	0	0	0	CM000589.1	4941087	4941115	-1913865	+	(A)n	Simple_repeat	1	29	0	955
17	0	0	0	CM000589.1	4941340	4941358	-1913622	+	(G)n	Simple_repeat	1	19	0	956
14	15.6	0	0	CM000589.1	4942294	4942322	-1912658	+	(GACAA)n	Simple_repeat	1	29	0	957
13	21.4	4.7	0	CM000589.1	4942344	4942386	-1912594	+	(ACTGT)n	Simple_repeat	1	45	0	958
16	15.8	2.8	0	CM000589.1	4942693	4942728	-1912252	+	(GCAAT)n	Simple_repeat	1	37	0	959
15	8.5	0	0	CM000589.1	4942740	4942764	-1912216	+	(CTCC)n	Simple_repeat	1	25	0	960
11	7.4	10.3	0	CM000589.1	4942769	4942797	-1912183	+	(ATGGCA)n	Simple_repeat	1	32	0	961
17	12	2.6	2.6	CM000589.1	4942903	4942940	-1912040	+	(CGTCTC)n	Simple_repeat	1	38	0	962
15	15.9	2.9	0	CM000589.1	4943065	4943099	-1911881	+	(TGGCC)n	Simple_repeat	1	36	0	963
13	13.1	0	0	CM000589.1	4944056	4944081	-1910899	+	(GAGTC)n	Simple_repeat	1	26	0	964
13	4.7	0	4.3	CM000589.1	4944369	4944392	-1910588	+	(TGGA)n	Simple_repeat	1	23	0	965
13	17	3	0	CM000589.1	4944452	4944484	-1910496	+	A-rich	Low_complexity	1	34	0	966
28	0	0	0	CM000589.1	4948543	4948569	-1906411	+	(T)n	Simple_repeat	1	27	0	967
13	12.1	0	3.6	CM000589.1	4959198	4959226	-1895754	+	(GCGCT)n	Simple_repeat	1	28	0	968
258	0.9	0	0	CM000589.1	4966769	4966999	-1887981	+	(CTGTTCAAT)n	Simple_repeat	1	231	0	969
11	9.7	8.6	2.7	CM000589.1	4969766	4969800	-1885180	+	(ATATTGA)n	Simple_repeat	1	37	0	970
26	0	0	0	CM000589.1	4973075	4973099	-1881881	+	(TGGTTC)n	Simple_repeat	1	25	0	971
18	0	0	0	CM000589.1	4975038	4975060	-1879920	+	(ATCA)n	Simple_repeat	1	23	0	972
17	12.7	7	0	CM000589.1	4975537	4975579	-1879401	+	(AGCAAGA)n	Simple_repeat	1	46	0	973
12	13.9	0	0	CM000589.1	4985744	4985767	-1869213	+	(AGC)n	Simple_repeat	1	24	0	974
14	25	0	0	CM000589.1	4992460	4992497	-1862483	+	GA-rich	Low_complexity	1	38	0	975
13	22.1	0	0	CM000589.1	4996608	4996639	-1858341	+	GA-rich	Low_complexity	1	32	0	976
16	21.8	0	0	CM000589.1	4998814	4998846	-1856134	+	(T)n	Simple_repeat	1	33	0	977
15	12	0	0	CM000589.1	5004243	5004269	-1850711	+	(ATG)n	Simple_repeat	1	27	0	978
13	4.1	3.7	3.7	CM000589.1	5004994	5005020	-1849960	+	(GCCAT)n	Simple_repeat	1	27	0	979
15	14.4	3.1	0	CM000589.1	5005275	5005306	-1849674	+	(CGCT)n	Simple_repeat	1	33	0	980
12	8.1	3.6	3.6	CM000589.1	5010971	5010998	-1843982	+	(GATG)n	Simple_repeat	1	28	0	981
14	23.2	0	2.4	CM000589.1	5014761	5014802	-1840178	+	(TCTT)n	Simple_repeat	1	41	0	982
12	20.1	2.9	0	CM000589.1	5026564	5026597	-1828383	+	(TACA)n	Simple_repeat	1	35	0	983
15	9.1	0	0	CM000589.1	5040313	5040336	-1814644	+	(CTG)n	Simple_repeat	1	24	0	984
35	31.4	2.2	0	CM000589.1	5049675	5049811	-1805169	+	(GGACGA)n	Simple_repeat	1	140	0	985
19	20.3	0	0	CM000589.1	5071842	5071886	-1783094	+	(AGCCCG)n	Simple_repeat	1	45	0	986
17	14.8	0	5	CM000589.1	5078708	5078749	-1776231	+	(CCATG)n	Simple_repeat	1	40	0	987
13	5.3	0	0	CM000589.1	5078756	5078775	-1776205	+	(GAG)n	Simple_repeat	1	20	0	988
14	18.3	2.6	2.6	CM000589.1	5094584	5094622	-1760358	+	GA-rich	Low_complexity	1	39	0	989
23	27.8	0	0	CM000589.1	5105420	5105488	-1749492	+	(CATAGA)n	Simple_repeat	1	69	0	990
19	35.5	0	0	CM000589.1	5105489	5105504	-1749476	+	(CATCGC)n	Simple_repeat	1	85	0	991
36	0	0	0	CM000589.1	5111160	5111192	-1743788	+	(CCATCT)n	Simple_repeat	1	33	0	992
15	8.8	0	0	CM000589.1	5112531	5112554	-1742426	+	(GAA)n	Simple_repeat	1	24	0	993
11	9	4.7	9.8	CM000589.1	5114836	5114878	-1740102	+	A-rich	Low_complexity	1	41	0	994
40	2.3	2.2	0	CM000589.1	5129978	5130022	-1724958	+	(TGAGA)n	Simple_repeat	1	46	0	995
14	18	8.3	3.2	CM000589.1	5131423	5131482	-1723498	+	GA-rich	Low_complexity	1	63	0	996
18	18.3	0	2.3	CM000589.1	5133453	5133497	-1721483	+	(AAGACA)n	Simple_repeat	1	44	0	997
23	9.5	0	9.8	CM000589.1	5134662	5134717	-1720263	+	(CACT)n	Simple_repeat	1	51	0	998
15	19.6	0	0	CM000589.1	5138771	5138805	-1716175	+	(AGGTA)n	Simple_repeat	1	35	0	999
38	0	2.6	0	CM000589.1	5139198	5139236	-1715744	+	(CAGTC)n	Simple_repeat	1	40	0	1000
15	0	0	0	CM000589.1	5139642	5139660	-1715320	+	(GAT)n	Simple_repeat	1	19	0	1001
12	12	3.7	0	CM000589.1	5141607	5141633	-1713347	+	(CATAA)n	Simple_repeat	1	28	0	1002
15	22.3	5.1	1.6	CM000589.1	5143534	5143592	-1711388	+	(GAGATGA)n	Simple_repeat	1	61	0	1003
26	0	0	0	CM000589.1	5143919	5143943	-1711037	+	(ACAAGC)n	Simple_repeat	1	25	0	1004
22	6	2.9	0	CM000589.1	5143959	5143993	-1710987	+	(TCTTGG)n	Simple_repeat	1	36	0	1005
12	4.9	0	4.5	CM000589.1	5144142	5144164	-1710816	+	(CGCT)n	Simple_repeat	1	22	0	1006
18	4	0	0	CM000589.1	5144397	5144422	-1710558	+	(CAGCA)n	Simple_repeat	1	26	0	1007
14	22	2.4	0	CM000589.1	5144465	5144506	-1710474	+	A-rich	Low_complexity	1	43	0	1008
17	13.5	0	0	CM000589.1	5147268	5147300	-1707680	+	(GCGAGT)n	Simple_repeat	1	33	0	1009
14	0	0	0	CM000589.1	5147615	5147632	-1707348	+	(CAG)n	Simple_repeat	1	18	0	1010
258	30.7	0	5.4	CM000589.1	5147729	5147845	-1707135	+	(CAG)n	Simple_repeat	1	111	0	1011
14	15.9	0	0	CM000589.1	5156052	5156079	-1698901	+	(TGG)n	Simple_repeat	1	28	0	1012
12	21.7	0	0	CM000589.1	5157597	5157628	-1697352	+	GA-rich	Low_complexity	1	32	0	1013
13	13.6	2.9	2.9	CM000589.1	5171489	5171522	-1683458	+	(TCATCC)n	Simple_repeat	1	34	0	1014
13	32.4	0	0	CM000589.1	5172138	5172187	-1682793	+	A-rich	Low_complexity	1	50	0	1015
41	0	0	0	CM000589.1	5172415	5172451	-1682529	+	(ACC)n	Simple_repeat	1	37	0	1016
13	21.3	0	0	CM000589.1	5172457	5172489	-1682491	+	(ACCTT)n	Simple_repeat	1	33	0	1017
18	9.8	3	0	CM000589.1	5191608	5191640	-1663340	+	(CCTGC)n	Simple_repeat	1	34	0	1018
14	17.5	0	0	CM000589.1	5191867	5191898	-1663082	+	(GCCTT)n	Simple_repeat	1	32	0	1019
11	27.3	2.3	0	CM000589.1	5201339	5201382	-1653598	+	A-rich	Low_complexity	1	45	0	1020
18	30.1	0	0	CM000589.1	5201756	5201812	-1653168	+	GA-rich	Low_complexity	1	57	0	1021
11	13.2	5.7	2.8	CM000589.1	5202765	5202799	-1652181	+	(CTTCTT)n	Simple_repeat	1	36	0	1022
19	19.7	0	0	CM000589.1	5204790	5204838	-1650142	+	(TTGGTG)n	Simple_repeat	1	49	0	1023
15	24.6	0	0	CM000589.1	5205011	5205053	-1649927	+	(CTGGCT)n	Simple_repeat	1	43	0	1024
12	13.9	0	0	CM000589.1	5221243	5221266	-1633714	+	(ACA)n	Simple_repeat	1	24	0	1025
12	12.4	8.6	0	CM000589.1	5230348	5230382	-1624598	+	(TGTAGGA)n	Simple_repeat	1	38	0	1026
13	8.5	4	0	CM000589.1	5238741	5238765	-1616215	+	(ATCTC)n	Simple_repeat	1	26	0	1027
15	11.6	2.3	7.3	CM000589.1	5254374	5254416	-1600564	+	(AGCA)n	Simple_repeat	1	41	0	1028
17	0	0	0	CM000589.1	5257516	5257534	-1597446	+	(A)n	Simple_repeat	1	19	0	1029
13	37.5	1.2	1.2	CM000589.1	5279311	5279391	-1575589	+	(TCG)n	Simple_repeat	1	81	0	1030
17	23.9	2	0	CM000589.1	5281014	5281062	-1573918	+	(CTT)n	Simple_repeat	1	50	0	1031
15	24.9	0	0	CM000589.1	5281213	5281251	-1573729	+	(TCG)n	Simple_repeat	1	39	0	1032
15	21.8	0	0	CM000589.1	5283408	5283444	-1571536	+	(CTT)n	Simple_repeat	1	37	0	1033
14	16.4	2.1	6.7	CM000589.1	5286193	5286239	-1568741	+	(TCCTTC)n	Simple_repeat	1	45	0	1034
280	14.5	0	1.6	CM000589.1	5297048	5297110	-1557870	+	(AGATG)n	Simple_repeat	3	64	0	1035
13	13.6	4.3	6.7	CM000589.1	5297818	5297863	-1557117	+	A-rich	Low_complexity	1	45	0	1036
20	17	4.2	2	CM000589.1	5298534	5298585	-1556395	+	(TC)n	Simple_repeat	1	53	0	1037
12	20.8	4.3	2.1	CM000589.1	5318133	5318178	-1536802	+	(TCTCCC)n	Simple_repeat	1	47	0	1038
17	11.3	0	0	CM000589.1	5323751	5323779	-1531201	+	(TGG)n	Simple_repeat	1	29	0	1039
14	12.5	0	0	CM000589.1	5324303	5324328	-1530652	+	(TCA)n	Simple_repeat	1	26	0	1040
23	18.9	0	0	CM000589.1	5329408	5329456	-1525524	+	(TGTCTG)n	Simple_repeat	1	49	0	1041
40	2.2	0	4.2	CM000589.1	5331197	5331246	-1523734	+	(TTG)n	Simple_repeat	1	48	0	1042
16	23.2	0	2.2	CM000589.1	5334793	5334839	-1520141	+	(TCGCTC)n	Simple_repeat	1	46	0	1043
23	8.8	0	0	CM000589.1	5336760	5336795	-1518185	+	(AAGGC)n	Simple_repeat	1	36	0	1044
12	19.7	4.5	7.7	CM000589.1	5336873	5336939	-1518041	+	(AAGGCAC)n	Simple_repeat	1	65	0	1045
12	14.3	3	3	CM000589.1	5369960	5369992	-1484988	+	(GAACAA)n	Simple_repeat	1	33	0	1046
15	9.4	5.6	2.7	CM000589.1	5370329	5370364	-1484616	+	(ACTGGC)n	Simple_repeat	1	37	0	1047
13	18.4	0	0	CM000589.1	5370463	5370493	-1484487	+	A-rich	Low_complexity	1	31	0	1048
13	15.5	5.6	0	CM000589.1	5372457	5372492	-1482488	+	(CCTGGA)n	Simple_repeat	1	38	0	1049
19	23	0	0	CM000589.1	5378315	5378361	-1476619	+	(GACGAT)n	Simple_repeat	1	47	0	1050
14	31.2	1.7	0	CM000589.1	5378454	5378512	-1476468	+	(CCAGCA)n	Simple_repeat	1	60	0	1051
12	19.6	0	0	CM000589.1	5401999	5402027	-1452953	+	(TCC)n	Simple_repeat	1	29	0	1052
13	19.3	4.7	2.3	CM000589.1	5402347	5402389	-1452591	+	(TCT)n	Simple_repeat	1	44	0	1053
30	0	0	0	CM000589.1	5402596	5402623	-1452357	+	(GGGGGA)n	Simple_repeat	1	28	0	1054
19	0	0	3.9	CM000589.1	5405010	5405036	-1449944	+	(GAG)n	Simple_repeat	1	26	0	1055
14	17.7	2.5	2.5	CM000589.1	5405375	5405414	-1449566	+	(TACCCT)n	Simple_repeat	1	40	0	1056
21	19.4	0	0	CM000589.1	5405530	5405576	-1449404	+	(TTGCCC)n	Simple_repeat	1	47	0	1057
12	26.6	0	0	CM000589.1	5405695	5405731	-1449249	+	(TCCTTG)n	Simple_repeat	1	37	0	1058
15	32.1	3.9	0	CM000589.1	5408384	5408461	-1446519	+	(ATCCTC)n	Simple_repeat	1	81	0	1059
13	16.9	11.3	0	CM000589.1	5414695	5414747	-1440233	+	(ACTC)n	Simple_repeat	1	59	0	1060
20	14.6	0	0	CM000589.1	5416481	5416518	-1438462	+	(CAAC)n	Simple_repeat	1	38	0	1061
12	15.8	0	3.5	CM000589.1	5421602	5421631	-1433349	+	(CAGAA)n	Simple_repeat	1	29	0	1062
17	3.3	6.1	2.9	CM000589.1	5423111	5423143	-1431837	+	(ATGCC)n	Simple_repeat	1	34	0	1063
17	22.8	1.7	3.4	CM000589.1	5432124	5432183	-1422797	+	A-rich	Low_complexity	1	59	0	1064
12	13	8.8	0	CM000589.1	5436104	5436137	-1418843	+	(CATCC)n	Simple_repeat	1	37	0	1065
16	21.7	0	0	CM000589.1	5441291	5441322	-1413658	+	A-rich	Low_complexity	1	32	0	1066
13	22.7	5.9	0	CM000589.1	5441568	5441618	-1413362	+	(ACACCAG)n	Simple_repeat	1	54	0	1067
12	23.6	3	3	CM000589.1	5443759	5443820	-1411160	+	GA-rich	Low_complexity	1	61	0	1068
18	0	0	0	CM000589.1	5456774	5456793	-1398187	+	(AG)n	Simple_repeat	1	20	0	1069
14	13.2	2.9	2.9	CM000589.1	5464069	5464103	-1390877	+	(GATGAA)n	Simple_repeat	1	35	0	1070
12	5.7	6.8	9.3	CM000589.1	5468679	5468722	-1386258	+	A-rich	Low_complexity	1	43	0	1071
14	15.8	0	5.4	CM000589.1	5468758	5468796	-1386184	+	(CATCCT)n	Simple_repeat	1	37	0	1072
13	21.2	2.6	0	CM000589.1	5484754	5484791	-1370189	+	A-rich	Low_complexity	1	39	0	1073
17	24.9	4.8	0	CM000589.1	5518280	5518342	-1336638	+	(GCAGCC)n	Simple_repeat	1	66	0	1074
18	10.4	0	0	CM000589.1	5521754	5521784	-1333196	+	(TCTATT)n	Simple_repeat	1	31	0	1075
11	27.9	0	2.3	CM000589.1	5556686	5556730	-1298250	+	(TCCATAT)n	Simple_repeat	1	44	0	1076
12	19.5	2.9	0	CM000589.1	5569230	5569264	-1285716	+	(TCATTG)n	Simple_repeat	1	36	0	1077
20	0	0	0	CM000589.1	5577530	5577551	-1277429	+	(T)n	Simple_repeat	1	22	0	1078
13	12.1	0	3.6	CM000589.1	5578599	5578627	-1276353	+	(TATAC)n	Simple_repeat	1	28	0	1079
16	12.4	2.7	2.7	CM000589.1	5587359	5587395	-1267585	+	(TCACC)n	Simple_repeat	1	37	0	1080
17	12.3	0	5.4	CM000589.1	5609291	5609329	-1245651	+	G-rich	Low_complexity	1	37	0	1081
15	17.1	0	0	CM000589.1	5611487	5611519	-1243461	+	(GTCTT)n	Simple_repeat	1	33	0	1082
13	24.9	3.7	1.8	CM000589.1	5618504	5618557	-1236423	+	G-rich	Low_complexity	1	55	0	1083
12	18.9	2.6	2.6	CM000589.1	5627033	5627070	-1227910	+	(TTTCTCT)n	Simple_repeat	1	38	0	1084
14	5	0	0	CM000589.1	5632608	5632628	-1222352	+	(TCAC)n	Simple_repeat	1	21	0	1085
12	10.6	6.2	8.5	CM000589.1	5633120	5633167	-1221813	+	(GCTT)n	Simple_repeat	1	47	0	1086
29	0	0	0	CM000589.1	5634934	5634958	-1220022	+	(CT)n	Simple_repeat	1	25	0	1087
19	26.1	2.4	4.9	CM000589.1	5641372	5641454	-1213526	+	(TCTCT)n	Simple_repeat	1	81	0	1088
13	15.9	0	0	CM000589.1	5643429	5643456	-1211524	+	(ACAGA)n	Simple_repeat	1	28	0	1089
11	16.9	2.9	2.9	CM000589.1	5644057	5644091	-1210889	+	(ATTCTC)n	Simple_repeat	1	35	0	1090
18	14.2	0	4.9	CM000589.1	5646530	5646572	-1208408	+	(TTCTTCT)n	Simple_repeat	1	41	0	1091
19	17.5	5.7	4.2	CM000589.1	5652887	5652956	-1202024	+	(GTGAGA)n	Simple_repeat	1	71	0	1092
30	8.2	0.9	16.3	CM000589.1	5665325	5665430	-1189550	+	(AGTGT)n	Simple_repeat	1	92	0	1093
17	21.8	0	2.3	CM000589.1	5691098	5691142	-1163838	+	(GGT)n	Simple_repeat	1	44	0	1094
27	26.4	0	0	CM000589.1	5691232	5691303	-1163677	+	(TGA)n	Simple_repeat	1	72	0	1095
12	31	1.6	1.6	CM000589.1	5692076	5692136	-1162844	+	(CTCATC)n	Simple_repeat	1	61	0	1096
40	0	0	0	CM000589.1	5708065	5708101	-1146879	+	(TTTG)n	Simple_repeat	1	37	0	1097
315	14.1	5.9	5.9	CM000589.1	5708102	5708169	-1146811	+	FoHeli3_14	RC/Helitron	161	228	-19169	1098	*
4111	2.9	0	0.2	CM000589.1	5708113	5708598	-1146382	+	FOXY	Unknown	1	485	0	1099
21	15.4	1.5	7.9	CM000589.1	5717478	5717544	-1137436	+	(TCATC)n	Simple_repeat	1	63	0	1100
14	0	8.3	0	CM000589.1	5726778	5726801	-1128179	+	(TTATC)n	Simple_repeat	1	26	0	1101
16	23.8	2	0	CM000589.1	5733609	5733657	-1121323	+	(ACTCATC)n	Simple_repeat	1	50	0	1102
17	3.9	3.7	0	CM000589.1	5741186	5741212	-1113768	+	(CCAGT)n	Simple_repeat	1	28	0	1103
33	0	0	0	CM000589.1	5748084	5748114	-1106866	+	(CACTA)n	Simple_repeat	1	31	0	1104
31	0	0	0	CM000589.1	5749196	5749229	-1105751	+	(A)n	Simple_repeat	1	34	0	1105
14	16.3	0	5.6	CM000589.1	5750957	5750994	-1103986	+	(TGA)n	Simple_repeat	1	36	0	1106
13	8	3.5	3.5	CM000589.1	5776107	5776135	-1078845	+	(CGAT)n	Simple_repeat	1	29	0	1107
522	20.7	1.7	0.8	CM000589.1	5777617	5777733	-1077247	+	MarCry-1_FO	DNA/TcMar-Fot1	318	435	-4560	1108
12	14.4	3	3	CM000589.1	5824457	5824489	-1030491	+	(TGAT)n	Simple_repeat	1	33	0	1109
14	10.7	0	6.2	CM000589.1	5873972	5874005	-980975	+	(ACAATA)n	Simple_repeat	1	32	0	1110
12	23.9	0	4.8	CM000589.1	5902122	5902165	-952815	+	(AACAAG)n	Simple_repeat	1	42	0	1111
40	0	0	0	CM000589.1	5910926	5910962	-944018	+	(TATG)n	Simple_repeat	1	37	0	1112
348	15.9	6	6	CM000589.1	5910964	5911030	-943950	+	FoHeli3_14	RC/Helitron	162	228	-19169	1113	*
4398	2.9	0	0	CM000589.1	5910974	5911458	-943522	+	FOXY	Unknown	1	485	0	1114
13	18.8	0	0	CM000589.1	5913118	5913148	-941832	+	(TCTTCC)n	Simple_repeat	1	31	0	1115
19	8.3	0	0	CM000589.1	5935879	5935904	-919076	+	(G)n	Simple_repeat	1	26	0	1116
13	15.9	0	0	CM000589.1	5940802	5940829	-914151	+	(TTTC)n	Simple_repeat	1	28	0	1117
269	31	0	0	CM000589.1	5960870	5960940	-894040	+	FOT1_FO	DNA/TcMar-Fot1	1010	1080	-848	1118
13	3.5	6.1	6.1	CM000589.1	5965771	5965803	-889177	+	G-rich	Low_complexity	1	33	0	1119
348	12.7	1.5	4.7	CM000589.1	5966077	5966142	-888838	C	FOLYT1	DNA/hAT-Tag1	-2387	228	165	1120
25	16.4	0	0	CM000589.1	5966143	5966184	-888796	+	A-rich	Low_complexity	1	42	0	1121
273	7.9	0	0	CM000589.1	5970950	5970987	-883993	C	FoHeli3_2	RC/Helitron	-4770	41	4	1122
12	13.7	6.2	0	CM000589.1	5973402	5973433	-881547	+	A-rich	Low_complexity	1	34	0	1123
43	2.5	0	0	CM000589.1	5978094	5978134	-876846	+	(GT)n	Simple_repeat	1	41	0	1124
17	19.2	5	6.3	CM000589.1	5982531	5982566	-872414	+	(TTTGA)n	Simple_repeat	1	58	-21	1125
12	18.1	0	3.1	CM000589.1	5982567	5982599	-872381	+	(TTTG)n	Simple_repeat	1	32	0	1126
17	19.2	5	6.3	CM000589.1	5982600	5982610	-872370	+	(TTTGA)n	Simple_repeat	59	79	0	1125
2730	27.8	1.4	1	CM000589.1	5998030	5998809	-856171	C	PiggyBac-1_FO	DNA/PiggyBac	0	2063	1281	1127
3826	29.7	0.8	3.5	CM000589.1	5998854	6000180	-854800	C	PiggyBac-1_FO	DNA/PiggyBac	-771	1292	1	1128
15	15.1	7.3	3.5	CM000589.1	6005423	6005477	-849503	+	(ATCTG)n	Simple_repeat	1	57	0	1129
14	4.5	0	4.2	CM000589.1	6005457	6005481	-849499	+	(TGAT)n	Simple_repeat	1	24	0	1130	*
19	21.6	4.4	5.6	CM000589.1	6008499	6008588	-846392	+	(TTGAT)n	Simple_repeat	1	89	0	1131
30	3.1	0	0	CM000589.1	6010414	6010446	-844534	+	(CTCCGG)n	Simple_repeat	1	33	0	1132
11	3.6	10	3.1	CM000589.1	6014709	6014738	-840242	+	(TAATAG)n	Simple_repeat	1	32	0	1133
1182	5.1	0	1.9	CM000589.1	6015062	6015220	-839760	+	FOLYT1	DNA/hAT-Tag1	90	245	-2370	1134
88	0	0	0	CM000589.1	6017935	6018012	-836968	+	(CTGCCTGCTA)n	Simple_repeat	1	78	0	1135
12	25.1	4.9	3.2	CM000589.1	6019410	6019470	-835510	+	(CCTA)n	Simple_repeat	1	62	0	1136
27	0	0	0	CM000589.1	6020703	6020728	-834252	+	(TTATG)n	Simple_repeat	1	26	0	1137
2579	14.9	1.9	0.5	CM000589.1	6020729	6021153	-833827	+	FoHeli3_14	RC/Helitron	161	591	-18806	1138
6906	19.1	1	0	CM000589.1	6024433	6025648	-829332	+	FoHeli3_14	RC/Helitron	3728	4955	-14442	1139
18	6.3	0	8.3	CM000589.1	6026928	6026966	-828014	+	(TTGA)n	Simple_repeat	1	36	0	1140
26	0	0	0	CM000589.1	6027363	6027387	-827593	+	(AATCA)n	Simple_repeat	1	25	0	1141
474	19.4	2.9	1.9	CM000589.1	6028648	6028752	-826228	+	FoHeli5_6	RC/Helitron	1226	1331	-9390	1142
339	15.4	1.5	1.5	CM000589.1	6030392	6030457	-824523	+	FoHeli3_14	RC/Helitron	145	210	-19187	1143
20	7	0	0	CM000589.1	6031668	6031697	-823283	+	(ATGA)n	Simple_repeat	1	30	0	1144
12	14.6	0	6.2	CM000589.1	6031950	6031983	-822997	+	(TTGT)n	Simple_repeat	1	32	0	1145
1502	10.3	6.5	0	CM000589.1	6032630	6032861	-822119	C	FoHeli3_7	RC/Helitron	-7580	1043	797	1146
2584	13.5	2.7	0.9	CM000589.1	6057827	6058268	-796712	+	FoHeli3_14	RC/Helitron	146	595	-18802	1147
1079	4.9	0	1.4	CM000589.1	6058723	6058866	-796114	C	FOLYT1	DNA/hAT-Tag1	-2384	231	90	1148
282	32.6	5.2	8.5	CM000589.1	6060666	6060933	-794047	+	FoHeli3_14	RC/Helitron	8247	8506	-10891	1149
279	14	0	0	CM000589.1	6063527	6063576	-791404	+	FoHeli3_7	RC/Helitron	218	267	-8356	1150
19	4	0	0	CM000589.1	6065963	6065988	-788992	+	(GTC)n	Simple_repeat	1	26	0	1151
13	17.5	3	0	CM000589.1	6070637	6070669	-784311	+	(CGCGA)n	Simple_repeat	1	34	0	1152
428	34.1	2.3	2.7	CM000589.1	6072157	6072418	-782562	+	MuDR-2_FO	DNA/MULE-MuDR	1791	2051	-929	1153
1009	27.2	3.3	3.3	CM000589.1	6072583	6072974	-782006	+	MuDR-1_FO	DNA/MULE-MuDR	2250	2641	-287	1154
14	0	0	8.3	CM000589.1	6073668	6073693	-781287	+	(TGAT)n	Simple_repeat	1	24	0	1155
12	9.1	7.7	5	CM000589.1	6073694	6073703	-781277	+	(ATTTG)n	Simple_repeat	4	40	0	1156
12	7.8	7.4	0	CM000589.1	6076646	6076672	-778308	+	(TTGAA)n	Simple_repeat	1	29	0	1157
29	0	0	0	CM000589.1	6083049	6083076	-771904	+	(ATTTG)n	Simple_repeat	1	28	0	1158
1002	19.8	5.3	2.2	CM000589.1	6083127	6083390	-771590	+	FoHeli3_14	RC/Helitron	151	422	-18975	1159	*
2594	11.7	4.1	0.2	CM000589.1	6083326	6083712	-771268	+	FOXY	Unknown	84	485	0	1160
888	14.1	2	0.7	CM000589.1	6083788	6083937	-771043	C	FoHeli5_1	RC/Helitron	-118	10765	10614	1161
406	15.8	2.6	1.3	CM000589.1	6084531	6084607	-770373	C	FoHeli5_1	RC/Helitron	-9586	1297	1220	1162
3660	21	3.5	0.1	CM000589.1	6086232	6086956	-768024	C	FoHeli3_14	RC/Helitron	-14445	4952	4204	1163
12	10.4	6.1	2.9	CM000589.1	6090707	6090739	-764241	+	(ATTTTC)n	Simple_repeat	1	34	0	1164
22	22.6	3.6	3.6	CM000589.1	6090775	6090858	-764122	+	A-rich	Low_complexity	1	84	0	1165
255	26.4	2.1	6.5	CM000589.1	6096740	6096836	-758144	C	FoHeli4_5	RC/Helitron	-154	9550	9458	1166
12	19.6	0	0	CM000589.1	6098980	6099008	-755972	+	(CCT)n	Simple_repeat	1	29	0	1167
29	2.4	4.5	2.2	CM000589.1	6104178	6104221	-750759	+	(CAAAT)n	Simple_repeat	1	45	0	1168
12	19.6	0	0	CM000589.1	6106507	6106535	-748445	+	(TGC)n	Simple_repeat	1	29	0	1169
12	20.1	0	2.9	CM000589.1	6106536	6106541	-748439	+	(GTGCTG)n	Simple_repeat	2	35	0	1170
18	12	2.8	0	CM000589.1	6106664	6106699	-748281	+	(TTCCAGG)n	Simple_repeat	1	37	0	1171
37	4.9	0	0	CM000589.1	6106860	6106902	-748078	+	(ATG)n	Simple_repeat	1	43	0	1172
3803	35.7	1.1	1.2	CM000589.1	6107646	6109473	-745507	+	MuDR-1_FO	DNA/MULE-MuDR	191	2016	-912	1173
799	33.6	4.2	1.6	CM000589.1	6109820	6110245	-744735	+	MuDR-2_FO	DNA/MULE-MuDR	2401	2837	-143	1174
1013	7.1	0	2.1	CM000589.1	6111021	6111164	-743816	C	FOLYT1	DNA/hAT-Tag1	-2384	231	91	1175
13	23.2	2.1	2.1	CM000589.1	6118397	6118443	-736537	+	(ACATCC)n	Simple_repeat	1	47	0	1176
311	21.6	2.4	1.2	CM000589.1	6119002	6119096	-735884	C	FOT1_FO	DNA/TcMar-Pogo	-841	1087	1010	1177
341	33.7	1	1.2	CM000589.1	6119140	6119423	-735557	C	FTF1_FO	DNA/TcMar-Pogo	-870	381	263	1177
1480	30	0.7	0.7	CM000589.1	6124561	6125003	-729977	+	FoHeli3_14	RC/Helitron	4513	4955	-14442	1178
18	25.8	1.6	1.6	CM000589.1	6128720	6128781	-726199	+	(TTTC)n	Simple_repeat	1	62	0	1179
19	14.9	0	0	CM000589.1	6128782	6128812	-726168	+	(A)n	Simple_repeat	1	31	0	1180
13	14.4	3.2	0	CM000589.1	6134248	6134278	-720702	+	(AGGATC)n	Simple_repeat	1	32	0	1181
888	22.8	4.2	3.9	CM000589.1	6134797	6135079	-719901	+	IMPALA	DNA/TcMar-Tc1	1	284	-576	1182
3301	16.1	0.3	0.5	CM000589.1	6135498	6136077	-718903	+	IMPALA	DNA/TcMar-Tc1	282	860	0	1183
18	6.3	0	8.3	CM000589.1	6137711	6137749	-717231	+	(TTGA)n	Simple_repeat	1	36	0	1184
20	0	0	0	CM000589.1	6141503	6141524	-713456	+	(T)n	Simple_repeat	1	22	0	1185
5635	21.2	1.2	0.6	CM000589.1	6144134	6145331	-709649	+	MarCry-1_FO	DNA/TcMar-Fot1	595	1799	-3196	1186
541	34.8	2.6	1.7	CM000589.1	6145727	6146074	-708906	C	PiggyBac-1_FO	DNA/PiggyBac	0	2063	1713	1187
258	5.9	0	0	CM000589.1	6146240	6146273	-708707	+	FoHeli3_2	RC/Helitron	8	41	-4770	1188
1933	21.3	0.7	0.5	CM000589.1	6146287	6146706	-708274	C	PiggyBac-1_FO	DNA/PiggyBac	-362	1701	1281	1187
4414	26.6	1	3.2	CM000589.1	6146753	6148070	-706910	C	PiggyBac-1_FO	DNA/PiggyBac	-773	1290	1	1189
14	16.2	4.4	4.4	CM000589.1	6163561	6163605	-691375	+	(CTC)n	Simple_repeat	1	45	0	1190
19	0	0	0	CM000589.1	6164523	6164543	-690437	+	(G)n	Simple_repeat	1	21	0	1191
298	32.2	0	0.8	CM000589.1	6174216	6174337	-680643	+	FTF1_FO	DNA/TcMar-Pogo	263	383	-868	1192
289	23.7	1.3	1.3	CM000589.1	6174413	6174489	-680491	+	FOT1_FO	DNA/TcMar-Fot1	1010	1086	-842	1193
13	23.2	2.1	2.1	CM000589.1	6175049	6175095	-679885	+	(GATGTG)n	Simple_repeat	1	47	0	1194
255	18.6	1.7	1.7	CM000589.1	6182951	6183010	-671970	C	FoHeli3_14	RC/Helitron	-18974	423	364	1195
483	10.8	1.1	8.2	CM000589.1	6183234	6183324	-671656	C	FoHeli3_14	RC/Helitron	-19168	229	145	1195
16	15.2	0	3.3	CM000589.1	6190778	6190808	-664172	+	(TA)n	Simple_repeat	1	30	0	1196
611	20.5	0.7	4.3	CM000589.1	6192112	6192254	-662726	C	FoHeli5_6	RC/Helitron	-2290	8431	8294	1197
1159	25	1.4	0.9	CM000589.1	6192885	6193324	-661656	C	FoHeli3_7	RC/Helitron	-7963	660	219	1198
3841	24.4	0.9	0.8	CM000589.1	6193374	6194343	-660637	C	MarCry-1_FO	DNA/TcMar-Fot1	-3138	1857	887	1199
3850	2.9	0	0.2	CM000589.1	6198568	6199022	-655958	+	FOXY	Unknown	32	485	0	1200
8001	1.5	2.1	0	CM000589.1	6199156	6199925	-655055	+	MarCry-1_FO	DNA/TcMar-Fot1	3309	4081	-914	1201
26	0	0	0	CM000589.1	6199926	6199950	-655030	+	(CGGCTC)n	Simple_repeat	1	25	0	1202
8001	1.5	2.1	0	CM000589.1	6199951	6200154	-654826	+	MarCry-1_FO	DNA/TcMar-Fot1	4082	4303	-692	1201
5430	2.5	0	0.3	CM000589.1	6200147	6200790	-654190	+	MarCry-1_FO	DNA/TcMar-Fot1	4354	4995	0	1203	*
1146	5.2	0	1.3	CM000589.1	6202929	6203084	-651896	+	FOLYT1	DNA/hAT-Tag1	91	244	-2371	1204
15	21.4	2.3	0	CM000589.1	6206022	6206064	-648916	+	(TGAAT)n	Simple_repeat	1	44	0	1205
4082	3.9	0	0.2	CM000589.1	6209021	6209506	-645474	C	FOXY	Unknown	0	485	1	1206
322	14.1	5.9	5.9	CM000589.1	6209450	6209517	-645463	C	FoHeli3_14	RC/Helitron	-19169	228	161	1207	*
27	0	0	0	CM000589.1	6209518	6209543	-645437	+	(ACAA)n	Simple_repeat	1	26	0	1208
18	7.7	6.7	4.3	CM000589.1	6209670	6209714	-645266	+	(ACTTG)n	Simple_repeat	1	46	0	1209
14	8.2	3.9	0	CM000589.1	6209761	6209793	-645187	+	(AAAT)n	Simple_repeat	1	34	0	1210
720	16	0	1.6	CM000589.1	6210883	6211009	-643971	C	FOLYT1	DNA/hAT-Tag1	-2384	231	107	1211
4108	25.1	3.1	1.3	CM000589.1	6213888	6214903	-640077	+	MarCry-1_FO	DNA/TcMar-Fot1	1	1035	-3960	1212
434	19.6	2.9	2.9	CM000589.1	6214983	6215087	-639893	C	FoHeli5_6	RC/Helitron	-9391	1330	1226	1213
679	20.3	4	1.3	CM000589.1	6221350	6221499	-633481	+	FoHeli5_1	RC/Helitron	10614	10767	-116	1214
427	40.8	2.8	1.7	CM000589.1	6225720	6226252	-628728	C	MarCry-1_FO	DNA/TcMar-Fot1	-3723	1272	734	1215
740	17.4	1.5	0	CM000589.1	6229314	6229445	-625535	+	MarCry-1_FO	DNA/TcMar-Fot1	884	1017	-3978	1216
13	21.3	0	0	CM000589.1	6230703	6230735	-624245	+	(TGACGG)n	Simple_repeat	1	33	0	1217
417	20.8	7	3	CM000589.1	6234868	6234994	-619986	+	FoHeli3_14	RC/Helitron	136	267	-19130	1218
7241	25.9	1.1	1.8	CM000589.1	6234995	6236865	-618115	+	MarCry-1_FO	DNA/TcMar-Fot1	1	1858	-3137	1219
1029	26.3	2.4	3.4	CM000589.1	6236875	6237204	-617776	+	FoHeli3_14	RC/Helitron	269	595	-18802	1218
5566	22.5	2.7	0.4	CM000589.1	6240449	6241650	-613330	+	FoHeli3_14	RC/Helitron	3727	4955	-14442	1220
267	35.1	0	0	CM000589.1	6253928	6254058	-600922	C	PiggyBac-1_FO	DNA/PiggyBac	-1154	909	779	1221
534	36.4	0	0	CM000589.1	6259768	6260003	-594977	+	FOLYT1	DNA/hAT-Tag1	869	1104	-1511	1222
287	5	0	0	CM000589.1	6260217	6260256	-594724	+	FoHeli3_2	RC/Helitron	2	41	-4770	1223
278	33.6	0	0	CM000589.1	6263363	6263490	-591490	+	FOLYT1	DNA/hAT-Tag1	2064	2191	-424	1224
27	0	0	0	CM000589.1	6263838	6263863	-591117	+	(GTAC)n	Simple_repeat	1	26	0	1225
9275	19.9	0.7	0.4	CM000589.1	6267045	6268894	-586086	C	MarCry-1_FO	DNA/TcMar-Fot1	-3141	1854	1	1226
603	20.7	0.7	7.8	CM000589.1	6268934	6269085	-585895	+	FOLYT1	DNA/hAT-Tag1	90	231	-2384	1227
14	25.7	4.4	2.9	CM000589.1	6275246	6275313	-579667	+	(AACT)n	Simple_repeat	1	69	0	1228
8148	22	0.7	0.6	CM000589.1	6275359	6277151	-577829	+	MarCry-1_FO	DNA/TcMar-Fot1	1	1796	-3199	1229
17	3.1	5.4	5.4	CM000589.1	6277442	6277478	-577502	+	(TAGT)n	Simple_repeat	1	37	0	1230
12	14.6	0	6.2	CM000589.1	6278355	6278388	-576592	+	(ACGACA)n	Simple_repeat	1	32	0	1231
17	4.9	0	0	CM000589.1	6279947	6279967	-575013	+	(G)n	Simple_repeat	1	21	0	1232
278	9.5	0	0	CM000589.1	6281358	6281399	-573581	C	FoHeli3_2	RC/Helitron	-4768	43	2	1233
877	35.5	2.1	1.9	CM000589.1	6284007	6284622	-570358	+	MuDR-1_FO	DNA/MULE-MuDR	183	799	-2129	1234
0.8	0	0	CM000589.1	6284623	6287602	-567378	C	MuDR-2_FO	DNA/MULE-MuDR	0	2980	1	1235
311	2.5	0	0	CM000589.1	6289665	6289704	-565276	C	FoHeli3_2	RC/Helitron	-4770	41	2	1236
23	11.2	8	6.7	CM000589.1	6290759	6290846	-564134	+	(TCTTTTTA)n	Simple_repeat	1	89	0	1237
1319	3.1	0	1.2	CM000589.1	6293143	6293307	-561673	+	FOLYT1	DNA/hAT-Tag1	90	252	-2363	1238
984	10.5	1.4	0.7	CM000589.1	6293297	6293440	-561540	C	FoHeli3_14	RC/Helitron	-19107	290	146	1239	*
615	8.3	0	1.2	CM000589.1	6294675	6294759	-560221	C	FoHeli3_14	RC/Helitron	-19168	229	146	1240
319	6.8	0	0	CM000589.1	6297173	6297216	-557764	+	FoHeli3_2	RC/Helitron	1	44	-4767	1241
27	7.3	2.3	0	CM000589.1	6297507	6297549	-557431	+	(AATCAACTC)n	Simple_repeat	1	44	0	1242
13	17.5	0	3	CM000589.1	6304324	6304357	-550623	+	(GGTAT)n	Simple_repeat	1	33	0	1243
1293	2.6	0	0.6	CM000589.1	6308653	6308809	-546171	+	FOLYT1	DNA/hAT-Tag1	91	246	-2369	1244
792	18.8	2.3	1.7	CM000589.1	6308993	6309165	-545815	+	FoHeli3_14	RC/Helitron	185	358	-19039	1245
316	30	3	3	CM000589.1	6317093	6317257	-537723	+	FOT1_FO	DNA/TcMar-Fot1	1010	1174	-754	1246
1069	15.4	4.4	0.8	CM000589.1	6326968	6327196	-527784	+	FoHeli4_10	RC/Helitron	174	410	-5929	1247
781	9.9	6.7	2.1	CM000589.1	6327526	6327659	-527321	+	FOLYT1	DNA/hAT-Tag1	89	228	-2387	1248
309	34	2.9	1.4	CM000589.1	6330143	6330351	-524629	+	FOT1_FO	DNA/TcMar-Fot1	786	997	-931	1249
11	28	0	0	CM000589.1	6331050	6331088	-523892	+	(GAGGTA)n	Simple_repeat	1	39	0	1250
268	29.6	0	0	CM000589.1	6333508	6333578	-521402	C	FOT1_FO	DNA/TcMar-Fot1	-848	1080	1010	1251
664	15.3	3.4	6.3	CM000589.1	6334963	6335108	-519872	+	FOLYT1	DNA/hAT-Tag1	90	231	-2384	1252
271	26.5	0	0	CM000589.1	6337926	6337993	-516987	+	FoHeli3_7	RC/Helitron	217	284	-8339	1253
264	13.3	2.2	0	CM000589.1	6338032	6338076	-516904	C	FoHeli3_14	RC/Helitron	-18990	407	362	1254
531	14	2.2	9.6	CM000589.1	6338084	6338217	-516763	C	FoHeli3_14	RC/Helitron	-19134	263	139	1254
315	4.8	0	0	CM000589.1	6343927	6343968	-511012	C	FoHeli3_2	RC/Helitron	-4769	42	1	1255
4730	26.7	3.9	1.1	CM000589.1	6344121	6345414	-509566	+	MuDR-2_FO	DNA/MULE-MuDR	721	2051	-929	1256
999	33.3	0.8	0	CM000589.1	6345612	6345998	-508982	+	MuDR-2_FO	DNA/MULE-MuDR	2402	2791	-189	1257
301	35.7	0	0	CM000589.1	6347503	6347628	-507352	+	FOLYT1	DNA/hAT-Tag1	2070	2195	-420	1258
320	32.1	5.6	4	CM000589.1	6355697	6355894	-499086	C	FOT1_FO	DNA/TcMar-Fot1	-997	931	731	1259
695	20	5.6	0.6	CM000589.1	6360654	6360814	-494166	C	FoHeli5_1	RC/Helitron	-10066	817	649	1260
920	15.7	0	0.6	CM000589.1	6371397	6371563	-483417	C	FoHeli3_14	RC/Helitron	-9838	9559	9394	1261
258	30.9	1.8	2.7	CM000589.1	6371661	6371773	-483207	+	PiggyBac-1_FO	DNA/PiggyBac	1905	2016	-47	1262
15	7.2	0	9.4	CM000589.1	6373642	6373676	-481304	+	(TTGA)n	Simple_repeat	1	32	0	1263
269	7.5	0	0	CM000589.1	6376780	6376819	-478161	+	FoHeli3_2	RC/Helitron	1	40	-4771	1264
393	17.6	0	1.5	CM000589.1	6376938	6377006	-477974	+	MuDR-2_FO	DNA/MULE-MuDR	2913	2980	0	1265
263	24.4	0.8	10.6	CM000589.1	6379566	6379689	-475291	+	FoHeli3_7	RC/Helitron	218	330	-8293	1266
344	27.9	0	0	CM000589.1	6380316	6380419	-474561	C	FoHeli3_7	RC/Helitron	-7963	660	557	1267
873	14.8	2	0.7	CM000589.1	6380579	6380728	-474252	C	FoHeli5_1	RC/Helitron	-118	10765	10614	1268
571	25	9.4	3.9	CM000589.1	6387830	6388215	-466765	C	SKIPPY_LTR	LTR/Gypsy	0	429	1	1269
12	15.3	3.5	0	CM000589.1	6389064	6389092	-465888	+	(TATC)n	Simple_repeat	1	30	0	1270
21	22.1	5.1	3.8	CM000589.1	6392595	6392673	-462307	+	(TA)n	Simple_repeat	1	80	0	1271
637	33.2	2.2	3.3	CM000589.1	6394374	6394740	-460240	+	PiggyBac-1_FO	DNA/PiggyBac	1281	1643	-420	1272
13	23.2	2.1	2.1	CM000589.1	6399100	6399146	-455834	+	(ACATCC)n	Simple_repeat	1	47	0	1273
360	31	0.7	0.7	CM000589.1	6399858	6400003	-454977	C	FTF1_FO	DNA/TcMar-Pogo	-868	383	238	1274
19	15.1	5.3	6.8	CM000589.1	6410796	6410870	-444110	+	(ATGTAG)n	Simple_repeat	1	74	0	1275
15	8.8	11.5	3.6	CM000589.1	6410835	6410886	-444094	+	(TAGA)n	Simple_repeat	1	56	0	1276	*
22	9.6	6.7	0	CM000589.1	6413500	6413544	-441436	+	(TACATC)n	Simple_repeat	1	48	0	1277
276	25.3	2.1	2.1	CM000589.1	6413590	6413682	-441298	+	PiggyBac-1_FO	DNA/PiggyBac	1938	2030	-33	1278
327	31	0	0	CM000589.1	6417186	6417285	-437695	C	FoHeli3_1	RC/Helitron	-9279	899	800	1279
13	3.1	15.2	0	CM000589.1	6421085	6421117	-433863	+	(TATCCGA)n	Simple_repeat	1	38	0	1280
7174	2.7	0.3	0	CM000589.1	6421169	6422019	-432961	+	PiggyBac-1_FO	DNA/PiggyBac	1210	2063	0	1281
9176	19.1	1.3	1.1	CM000589.1	6424053	6425909	-429071	+	MarCry-1_FO	DNA/TcMar-Fot1	1	1860	-3135	1282
12	21.2	0	5	CM000589.1	6429292	6429333	-425647	+	(TCCGTAT)n	Simple_repeat	1	40	0	1283
359	11	5	9.4	CM000589.1	6431858	6431957	-423023	+	(ATCG)n	Simple_repeat	1	96	0	1284
14	9.1	0	0	CM000589.1	6436677	6436700	-418280	+	(TAGA)n	Simple_repeat	1	24	0	1285
362	20	1.2	1.2	CM000589.1	6436784	6436864	-418116	C	FoHeli4_5	RC/Helitron	-166	9538	9458	1286
952	8	2.1	1.4	CM000589.1	6437885	6438024	-416956	C	FOLYT1	DNA/hAT-Tag1	-2384	231	91	1287
870	33.9	1.3	2.6	CM000589.1	6450834	6451302	-403678	C	MuDR-2_FO	DNA/MULE-MuDR	-146	2834	2372	1288
2887	35.1	1.7	1.8	CM000589.1	6451614	6453007	-401973	C	MuDR-1_FO	DNA/MULE-MuDR	-912	2016	624	1289
14	10.3	1.9	12.5	CM000589.1	6453019	6453071	-401909	+	(TCAA)n	Simple_repeat	1	48	0	1290
7040	19.2	1	0	CM000589.1	6454305	6455520	-399460	C	FoHeli3_14	RC/Helitron	-14442	4955	3728	1291
2557	15.8	1.9	0.5	CM000589.1	6458789	6459213	-395767	C	FoHeli3_14	RC/Helitron	-18806	591	161	1292
33	0	0	0	CM000589.1	6459214	6459244	-395736	+	(ACATA)n	Simple_repeat	1	31	0	1293
8100	24	1	0.8	CM000589.1	6459336	6461189	-393791	+	MarCry-1_FO	DNA/TcMar-Fot1	1	1858	-3137	1294
16	16.4	2.2	4.5	CM000589.1	6463900	6463944	-391036	+	(CTTT)n	Simple_repeat	1	44	0	1295
365	33.7	2.2	1.1	CM000589.1	6473211	6473393	-381587	C	FTF1_FO	DNA/TcMar-Pogo	-914	337	153	1296
677	21.6	1.3	1.9	CM000589.1	6478224	6478379	-376601	C	FoHeli5_1	RC/Helitron	-118	10765	10611	1297
335	24	1.5	8.6	CM000589.1	6478717	6478843	-376137	+	SKIPPY_LTR	LTR/Gypsy	184	301	-128	1298
9868	20.3	0.4	0.2	CM000589.1	6478844	6480698	-374282	+	MarCry-1_FO	DNA/TcMar-Fot1	1	1858	-3137	1299
334	37	2.3	2.3	CM000589.1	6482051	6482313	-372667	C	FOT1_FO	DNA/TcMar-Pogo	-656	1272	1010	1300
329	38.4	1.9	0.7	CM000589.1	6482388	6482657	-372323	C	FOT1_FO	DNA/TcMar-Pogo	-931	997	725	1300
280	34.5	0.7	0.7	CM000589.1	6482952	6483094	-371886	C	FOT1_FO	DNA/TcMar-Pogo	-1436	492	350	1300
51	0	0	0	CM000589.1	6486927	6486970	-368010	+	(AT)n	Simple_repeat	1	44	0	1301
795	20.6	3.2	2.1	CM000589.1	6486971	6487158	-367822	+	SKIPPY_LTR	LTR/Gypsy	240	429	0	1302
6781	18.4	2.5	0	CM000589.1	6490975	6492173	-362807	C	FoHeli3_14	RC/Helitron	-14442	4955	3727	1303
2524	12.9	3.4	0.9	CM000589.1	6495436	6495874	-359106	C	FoHeli3_14	RC/Helitron	-18802	595	146	1304
1461	33.7	5.3	6.2	CM000589.1	6501200	6502782	-352198	C	PiggyBac-1_FO	DNA/PiggyBac	-45	2018	449	1305
1315	1.9	0	0	CM000589.1	6503154	6503308	-351672	C	FOLYT1	DNA/hAT-Tag1	-2371	244	90	1306
12	21.6	0	0	CM000589.1	6504402	6504433	-350547	+	(TGAAGA)n	Simple_repeat	1	32	0	1307
1304	1.9	0	0	CM000589.1	6508629	6508782	-346198	C	FOLYT1	DNA/hAT-Tag1	-2371	244	91	1308
347	12.2	5.3	1.3	CM000589.1	6508716	6508790	-346190	C	FoHeli4_12	RC/Helitron	-328	8592	8515	1309	*
20	19.6	8.2	2.2	CM000589.1	6511291	6511375	-343605	+	A-rich	Low_complexity	1	90	0	1310
28	32.5	0	0	CM000589.1	6512652	6512737	-342243	+	(TTT)n	Simple_repeat	1	86	0	1311
26	0	0	0	CM000589.1	6512738	6512765	-342215	+	(A)n	Simple_repeat	1	28	0	1312
17	22.2	1.9	1.9	CM000589.1	6515986	6516039	-338941	+	(TGAAGA)n	Simple_repeat	1	54	0	1313
13	9.8	0	0	CM000589.1	6518476	6518497	-336483	+	(GCA)n	Simple_repeat	1	22	0	1314
325	0	0	0	CM000589.1	6519832	6519871	-335109	C	FoHeli3_2	RC/Helitron	-4770	41	2	1315
325	0	0	0	CM000589.1	6524535	6524574	-330406	C	FoHeli3_2	RC/Helitron	-4770	41	2	1316
5898	27.4	2.2	0.8	CM000589.1	6525706	6527453	-327527	C	MarCry-1_FO	DNA/TcMar-Fot1	-3223	1772	1	1317
19	4.5	0	0	CM000589.1	6530563	6530585	-324395	+	(A)n	Simple_repeat	1	23	0	1318
42	2.4	0	0	CM000589.1	6530679	6530721	-324259	+	(TATG)n	Simple_repeat	1	43	0	1319
1068	27.4	6.2	1	CM000589.1	6530723	6531109	-323871	+	FoHeli3_14	RC/Helitron	165	571	-18826	1320
18	0	0	0	CM000589.1	6531160	6531181	-323799	+	(GAG)n	Simple_repeat	1	22	0	1321
1896	35.4	2.4	2.1	CM000589.1	6531676	6532896	-322084	+	MarCry-1_FO	DNA/TcMar-Fot1	312	1535	-3460	1322
16	0	0	0	CM000589.1	6536241	6536258	-318722	+	(A)n	Simple_repeat	1	18	0	1323
504	14.3	20.4	4.6	CM000589.1	6538255	6538386	-316594	+	FoHeli5_1	RC/Helitron	10614	10765	-118	1324
333	25.2	3.8	1.9	CM000589.1	6540795	6540899	-314081	+	TFO1_FO	DNA/hAT-Restless	2	108	-2655	1325
314	30.1	1.2	6.9	CM000589.1	6540900	6540960	-314020	+	FTF1_FO	DNA/TcMar-Pogo	879	1035	-216	1326
419	32.8	0	0	CM000589.1	6541015	6541133	-313847	+	TFO1_FO	DNA/hAT-Restless	547	665	-2098	1327
556	36.5	3.3	4.3	CM000589.1	6545136	6545978	-309002	+	PiggyBac-1_FO	DNA/PiggyBac	450	1284	-779	1328
487	37.4	1.2	0.9	CM000589.1	6546040	6546363	-308617	+	PiggyBac-1_FO	DNA/PiggyBac	1281	1605	-458	1329
311	32.1	0.4	6.5	CM000589.1	6546587	6546829	-308151	+	PiggyBac-1_FO	DNA/PiggyBac	1794	2022	-41	1330
314	27.9	6.1	5.4	CM000589.1	6548390	6548537	-306443	+	IMPALA	DNA/TcMar-Tc1	395	543	-317	1331
14	21.4	1.9	5.8	CM000589.1	6551314	6551367	-303613	+	(CCGA)n	Simple_repeat	1	52	0	1332
12	14.4	0	0	CM000589.1	6551378	6551401	-303579	+	(AGC)n	Simple_repeat	1	24	0	1333
4742	3	1	0	CM000589.1	6551934	6552541	-302439	+	MarCry-1_FO	DNA/TcMar-Fot1	3939	4552	-443	1334
11	19.2	5.9	3.9	CM000589.1	6554508	6554558	-300422	+	A-rich	Low_complexity	1	52	0	1335
311	2.5	0	0	CM000589.1	6554751	6554790	-300190	C	FoHeli3_2	RC/Helitron	-4770	41	2	1336
660	33.6	4.1	4.1	CM000589.1	6560070	6560727	-294253	C	FoHeli3_14	RC/Helitron	-10386	9011	8354	1337
3539	35.3	1.4	1.6	CM000589.1	6561087	6562915	-292065	+	MuDR-1_FO	DNA/MULE-MuDR	191	2016	-912	1338
796	33.5	1.3	2.7	CM000589.1	6563227	6563683	-291297	+	MuDR-2_FO	DNA/MULE-MuDR	2372	2822	-158	1339
11	24.2	4.5	0	CM000589.1	6567446	6567489	-287491	+	(TCATCG)n	Simple_repeat	1	46	0	1340
276	12.3	1.4	6.1	CM000589.1	6568305	6568373	-286607	C	SKIPPY_LTR	LTR/Gypsy	-140	289	224	1341
13	17.8	1.9	8.2	CM000589.1	6577954	6578005	-276975	+	(GTGATT)n	Simple_repeat	1	49	0	1342
391	25	7.1	0	CM000589.1	6582524	6582635	-272345	C	FoHeli4_5	RC/Helitron	-9386	318	199	1343
12	14	2	11.1	CM000589.1	6588423	6588471	-266509	+	(TAATA)n	Simple_repeat	1	45	0	1344
12	14.9	0	11.9	CM000589.1	6588677	6588723	-266257	+	(TTAATAA)n	Simple_repeat	1	42	0	1345
1345	30.9	2.7	2.5	CM000589.1	6596620	6597094	-257886	C	MarCry-1_FO	DNA/TcMar-Fot1	-4430	565	90	1346
17	10.7	15	0	CM000589.1	6599378	6599437	-255543	+	(CTTTCCGT)n	Simple_repeat	1	69	0	1347
16	17.3	6.4	0	CM000589.1	6607272	6607318	-247662	+	(TCCGGAA)n	Simple_repeat	1	50	0	1348
1385	30.8	2.4	1.5	CM000589.1	6608932	6609392	-245588	+	MarCry-1_FO	DNA/TcMar-Fot1	99	563	-4432	1349
1705	21.6	2.1	1	CM000589.1	6609416	6609804	-245176	C	MarCry-1_FO	DNA/TcMar-Fot1	-3169	1826	1434	1350
4441	21.2	0.8	0.4	CM000589.1	6610400	6611313	-243667	C	MarCry-1_FO	DNA/TcMar-Fot1	-4078	917	1	1351
2273	26.6	1.3	0.9	CM000589.1	6611314	6611847	-243133	+	MarCry-1_FO	DNA/TcMar-Fot1	564	1099	-3896	1352
550	23.2	4.6	0.6	CM000589.1	6614361	6614533	-240447	C	SKIPPY_LTR	LTR/Gypsy	0	429	250	1353
475	34.5	2	1	CM000589.1	6615019	6615220	-239760	+	PiggyBac-1_FO	DNA/PiggyBac	1427	1630	-433	1354
607	10.7	15.8	4.3	CM000589.1	6615302	6615428	-239552	+	FOLYT1	DNA/hAT-Tag1	91	231	-2384	1355
304	35.2	0	2.7	CM000589.1	6615465	6615616	-239364	+	PiggyBac-1_FO	DNA/PiggyBac	1700	1847	-216	1356
19	8.3	0	0	CM000589.1	6617457	6617482	-237498	+	(T)n	Simple_repeat	1	26	0	1357
16	3.5	6.9	0	CM000589.1	6619048	6619076	-235904	+	(TCAAC)n	Simple_repeat	1	31	0	1358
8830	20.9	1.5	0.2	CM000589.1	6620931	6622700	-232280	C	MarCry-1_FO	DNA/TcMar-Fot1	-3201	1794	1	1359
36	2.4	0	4.4	CM000589.1	6623039	6623085	-231895	+	(TTA)n	Simple_repeat	1	45	0	1360
17	0	0	4.2	CM000589.1	6623594	6623618	-231362	+	(ATTC)n	Simple_repeat	1	24	0	1361
540	15.5	18.8	0.7	CM000589.1	6623713	6623829	-231151	+	FOLYT1	DNA/hAT-Tag1	91	228	-2387	1362
671	20	5	5.4	CM000589.1	6624108	6624329	-230651	+	SKIPPY_LTR	LTR/Gypsy	209	429	0	1363
561	6.4	1.3	1.3	CM000589.1	6624366	6624444	-230536	+	FoHeli3_14	RC/Helitron	151	229	-19168	1364
477	32.3	6.4	4.5	CM000589.1	6651311	6651810	-203170	C	FOT1_FO	DNA/TcMar-Fot1	-805	1123	615	1365
598	26.5	2.5	4.1	CM000589.1	6652875	6653071	-201909	C	PiggyBac-1_FO	DNA/PiggyBac	-423	1640	1447	1366
677	34	7.1	3.6	CM000589.1	6653404	6654123	-200857	C	PiggyBac-1_FO	DNA/PiggyBac	-877	1186	443	1366
292	19	0	0	CM000589.1	6654550	6654607	-200373	C	FoHeli3_1	RC/Helitron	-9923	255	198	1367
28	0	0	0	CM000589.1	6656512	6656538	-198442	+	(T)n	Simple_repeat	1	27	0	1368
455	28.1	2.8	5.2	CM000589.1	6656666	6656883	-198097	+	MarCry-1_FO	DNA/TcMar-Fot1	58	270	-4725	1369
632	22.6	4.5	3.4	CM000589.1	6656898	6657099	-197881	C	SKIPPY_LTR	LTR/Gypsy	-3	426	223	1370
33	0	0	0	CM000589.1	6660647	6660677	-194303	+	(TGTA)n	Simple_repeat	1	31	0	1371
329	15.9	6	6	CM000589.1	6660679	6660745	-194235	+	FoHeli3_14	RC/Helitron	162	228	-19169	1372	*
4193	2.9	0	0	CM000589.1	6660689	6661173	-193807	+	FOXY	Unknown	1	485	0	1373
25	13.7	5.9	2.9	CM000589.1	6669896	6669965	-185015	+	(TCTTCC)n	Simple_repeat	1	72	0	1374
14	8	0	6.9	CM000589.1	6676724	6676754	-178226	+	(AGAA)n	Simple_repeat	1	29	0	1375
536	35.3	5	5.4	CM000589.1	6676971	6677671	-177309	C	MarCry-1_FO	DNA/TcMar-Fot1	-3272	1723	1026	1376
15	30.6	1.7	0	CM000589.1	6677768	6677827	-177153	+	(ATAT)n	Simple_repeat	1	61	0	1377
898	14	1.3	0.7	CM000589.1	6678219	6678369	-176611	+	FoHeli5_1	RC/Helitron	10614	10765	-118	1378
13	19.1	3.8	5.8	CM000589.1	6679644	6679696	-175284	+	(GAGCA)n	Simple_repeat	1	52	0	1379
13	16.2	0	0	CM000589.1	6687664	6687691	-167289	+	(ATAC)n	Simple_repeat	1	28	0	1380
559	6.9	2.3	1.1	CM000589.1	6688227	6688314	-166666	+	FoHeli5_1	RC/Helitron	10605	10693	-190	1381
695	0	0	0	CM000589.1	6689627	6689704	-165276	+	FoHeli5_1	RC/Helitron	10689	10766	-117	1381
12	22.2	3.9	3.9	CM000589.1	6689886	6689936	-165044	+	A-rich	Low_complexity	1	51	0	1382
362	24.4	7.8	8	CM000589.1	6690209	6690658	-164322	+	FoHeli3_7	RC/Helitron	218	666	-7957	1383
16	0	0	0	CM000589.1	6691371	6691388	-163592	+	(C)n	Simple_repeat	1	18	0	1384
392	21.9	0	0	CM000589.1	6691465	6691546	-163434	+	FoHeli4_5	RC/Helitron	9458	9539	-165	1385
287	34.9	1	7.5	CM000589.1	6704175	6704474	-150506	+	PiggyBac-1_FO	DNA/PiggyBac	1733	2014	-49	1386
271	35.7	0	0	CM000589.1	6707628	6707753	-147227	C	FOLYT1	DNA/hAT-Tag1	-420	2195	2070	1387
576	13.7	39.7	7.5	CM000589.1	6709297	6709533	-145447	+	FoHeli3_14	RC/Helitron	141	455	-18942	1388
15	24.1	2	2	CM000589.1	6709606	6709656	-145324	+	GA-rich	Low_complexity	1	51	0	1389
417	25	0	0	CM000589.1	6712412	6712503	-142477	+	FoHeli3_14	RC/Helitron	3729	3820	-15577	1390
3393	29.5	2.9	0.6	CM000589.1	6714452	6715562	-139418	+	FoHeli3_14	RC/Helitron	3820	4955	-14442	1390
17	22.6	0	0	CM000589.1	6715951	6715991	-138989	+	(TGT)n	Simple_repeat	1	41	0	1391
15	32.9	0	0	CM000589.1	6718911	6718964	-136016	+	(ATG)n	Simple_repeat	1	54	0	1392
14	31	0	0	CM000589.1	6736159	6736206	-118774	+	GA-rich	Low_complexity	1	48	0	1393
314	2.5	0	0	CM000589.1	6739205	6739244	-115736	+	FoHeli3_2	RC/Helitron	2	41	-4770	1394
324	22.4	1.3	1.3	CM000589.1	6745828	6745904	-109076	C	FOT1_FO	DNA/TcMar-Fot1	-842	1086	1010	1395
272	35.5	3.5	3.1	CM000589.1	6745967	6746193	-108787	C	FTF1_FO	DNA/TcMar-Pogo	-868	383	156	1396
19	0	0	0	CM000589.1	6752230	6752253	-102727	+	(GTA)n	Simple_repeat	1	24	0	1397
266	25.3	2.1	6.5	CM000589.1	6752323	6752419	-102561	C	FoHeli4_5	RC/Helitron	-154	9550	9458	1398
14	19.5	0	2.8	CM000589.1	6754583	6754619	-100361	+	(CCT)n	Simple_repeat	1	36	0	1399
567	13.2	40.3	7.5	CM000589.1	6761562	6761615	-93365	+	FoHeli3_14	RC/Helitron	141	330	-19067	1400
299	25.1	2	19.7	CM000589.1	6761616	6761764	-93216	+	FOXY	Unknown	22	148	-337	1401
567	13.2	40.3	7.5	CM000589.1	6761765	6761797	-93183	+	FoHeli3_14	RC/Helitron	331	455	-18942	1400
17	19.5	1.2	3.7	CM000589.1	6761869	6761924	-93056	+	GA-rich	Low_complexity	1	54	0	1402
328	37.1	2.7	1.5	CM000589.1	6765639	6765898	-89082	+	FOT1_FO	DNA/TcMar-Fot1	725	987	-941	1403
17	34	0	0	CM000589.1	6766606	6766675	-88305	+	(GAGGTA)n	Simple_repeat	1	70	0	1404
14	4.5	0	4.2	CM000589.1	6767077	6767101	-87879	+	(TGAT)n	Simple_repeat	1	24	0	1405
22	14.1	12.8	0	CM000589.1	6767829	6767906	-87074	+	(TGATC)n	Simple_repeat	1	88	0	1406
609	30.6	4	3.1	CM000589.1	6768987	6769362	-85618	C	MuDR-2_FO	DNA/MULE-MuDR	-285	2695	2371	1407
264	0	0	0	CM000589.1	6771287	6771317	-83663	C	MuDR-2_FO	DNA/MULE-MuDR	0	2980	2950	1408
264	0	0	0	CM000589.1	6771300	6771330	-83650	C	MuDR-2_FO	DNA/MULE-MuDR	-2949	31	1	1409
807	9.8	7.5	1.4	CM000589.1	6780447	6780580	-74400	C	FOLYT1	DNA/hAT-Tag1	-2384	231	90	1410
13	26.2	0	2.2	CM000589.1	6787387	6787433	-67547	+	(CCTCAA)n	Simple_repeat	1	46	0	1411
317	32.5	4.4	4.4	CM000589.1	6797171	6797418	-57562	C	FOT1_FO	DNA/TcMar-Fot1	-671	1257	1010	1412
343	34.3	2.3	0	CM000589.1	6797538	6797712	-57268	C	FTF1_FO	DNA/TcMar-Pogo	-914	337	159	1413
22	9.6	6.7	0	CM000589.1	6799539	6799583	-55397	+	(TACATC)n	Simple_repeat	1	48	0	1414
356	21.3	2.7	0	CM000589.1	6801189	6801263	-53717	C	FoHeli5_6	RC/Helitron	-9418	1303	1227	1415
679	34.4	1.6	0.1	CM000589.1	6801969	6802302	-52678	+	MuDR-1_FO	DNA/MULE-MuDR	651	1005	-1923	1416
442	28.1	1.3	1.3	CM000589.1	6803197	6803351	-51629	C	MuDR-1_FO	DNA/MULE-MuDR	-2124	804	650	1417
296	37.2	0	0	CM000589.1	6803406	6803553	-51427	C	MuDR-2_FO	DNA/MULE-MuDR	-2443	537	390	1418
413	14.9	0	0	CM000589.1	6803592	6803658	-51322	C	FoHeli5_6	RC/Helitron	-9428	1293	1227	1419
331	34.7	0.7	0	CM000589.1	6803766	6803915	-51065	C	MuDR-1_FO	DNA/MULE-MuDR	-2595	333	183	1417
257	18.9	1.9	0	CM000589.1	6804387	6804439	-50541	+	SKIPPY_LTR	LTR/Gypsy	1	54	-375	1420
1331	9.9	0.5	2.4	CM000589.1	6804561	6804777	-50203	+	SKIPPY_LTR	LTR/Gypsy	217	429	0	1420
913	14.1	2.9	0.6	CM000589.1	6805089	6805259	-49721	+	FoHeli5_1	RC/Helitron	10612	10786	-97	1421
108	0	0	0	CM000589.1	6808286	6808380	-46600	+	(ATCAAACAA)n	Simple_repeat	1	95	0	1422
12	9.7	8.6	2.7	CM000589.1	6808571	6808605	-46375	+	(ATTGA)n	Simple_repeat	1	37	0	1423
399	21.5	2.1	1.1	CM000589.1	6809995	6810088	-44892	+	FoHeli3_1	RC/Helitron	418	512	-9666	1424
6759	21.3	0.6	0.4	CM000589.1	6815817	6817219	-37761	+	MarCry-1_FO	DNA/TcMar-Fot1	62	1467	-3528	1425
1014	24.7	1.1	0.4	CM000589.1	6817272	6817543	-37437	+	MarCry-1_FO	DNA/TcMar-Fot1	1585	1858	-3137	1426
16	9.8	0	0	CM000589.1	6822145	6822166	-32814	+	(T)n	Simple_repeat	1	22	0	1427
266	30.6	1.4	3.7	CM000589.1	6822317	6822455	-32525	C	PiggyBac-1_FO	DNA/PiggyBac	-47	2016	1881	1428
449	13.4	2.4	0	CM000589.1	6833083	6833164	-21816	+	SSU-rRNA_Sce	rRNA	488	571	-1227	1429
260	12.5	2.5	0	CM000589.1	6837218	6837257	-17723	C	FoHeli3_7	RC/Helitron	-8404	219	179	1430
15	22.4	0	6	CM000589.1	6838501	6838553	-16427	+	(TTATA)n	Simple_repeat	1	50	0	1431
490	25.2	4	7	CM000589.1	6838596	6839051	-15929	C	FoHeli3_7	RC/Helitron	-7963	660	218	1432
12	12.6	0	3.7	CM000589.1	6839070	6839097	-15883	+	A-rich	Low_complexity	1	27	0	1433
8549	22.6	1.5	1.3	CM000589.1	6839274	6841128	-13852	C	MarCry-1_FO	DNA/TcMar-Fot1	-3136	1859	1	1434
14	5	0	0	CM000589.1	6846551	6846571	-8409	+	(GAC)n	Simple_repeat	1	21	0	1435
19	11.6	0	0	CM000589.1	6848178	6848206	-6774	+	(TG)n	Simple_repeat	1	29	0	1436
7814	24.1	1.1	0.9	CM000589.1	6848695	6850547	-4433	+	MarCry-1_FO	DNA/TcMar-Fot1	1	1857	-3138	1437
9653	20.1	0.8	0.5	CM000589.1	6850624	6852479	-2501	+	MarCry-1_FO	DNA/TcMar-Fot1	1	1860	-3135	1438
7416	25.1	1.6	1.2	CM000589.1	6852498	6854348	-632	+	MarCry-1_FO	DNA/TcMar-Fot1	1	1858	-3137	1438
17	15.1	0	2.6	CM000589.1	6854588	6854626	-354	+	(TATTTT)n	Simple_repeat	1	38	0	1439
1603	4.8	0.5	2.8	CM000589.1	6854654	6854869	-111	C	SKIPPY_LTR	LTR/Gypsy	0	429	219	1440
22	19.4	0	6.5	CM000590.1	2325	2390	-5574967	+	(TTA)n	Simple_repeat	1	62	0	1441
18	18.1	0	0	CM000590.1	4410	4441	-5572916	+	(T)n	Simple_repeat	1	32	0	1442
16	14.9	0	0	CM000590.1	5433	5463	-5571894	+	(GATGGT)n	Simple_repeat	1	31	0	1443
17	12.4	2.7	2.7	CM000590.1	9192	9228	-5568129	+	(TCA)n	Simple_repeat	1	37	0	1444
307	2.5	0	0	CM000590.1	13849	13888	-5563469	C	FoHeli3_2	RC/Helitron	-4770	41	2	1445
14	12.5	0	0	CM000590.1	17257	17282	-5560075	+	(CATA)n	Simple_repeat	1	26	0	1446
305	20.2	8.7	4.6	CM000590.1	18014	18117	-5559240	+	FoHeli3_14	RC/Helitron	121	228	-19169	1447	*
2454	3.8	0	0.3	CM000590.1	18061	18353	-5559004	+	FOXY	Unknown	1	292	-193	1448
464	32	1.3	0	CM000590.1	43469	43624	-5533733	+	MarCry-1_FO	DNA/TcMar-Fot1	426	583	-4412	1449
24	31.5	2.4	2.4	CM000590.1	66123	66245	-5511112	+	(CATGTT)n	Simple_repeat	1	123	0	1450
28	7.8	0	0	CM000590.1	66247	66287	-5511070	+	(GCCCTTGTT)n	Simple_repeat	1	41	0	1451
13	22.1	2.7	0	CM000590.1	66464	66500	-5510857	+	(GCA)n	Simple_repeat	1	38	0	1452
17	9.7	0	5.7	CM000590.1	86157	86193	-5491164	+	(ACAT)n	Simple_repeat	1	35	0	1453
25	26.1	0.9	5.9	CM000590.1	101792	101898	-5475459	+	(TTTTA)n	Simple_repeat	1	102	0	1454
296	29.4	4.9	4.3	CM000590.1	102362	102546	-5474811	C	SKIPPY_LTR	LTR/Gypsy	-22	407	222	1455
3970	0	0	0	CM000590.1	102635	103063	-5474294	+	SKIPPY_LTR	LTR/Gypsy	1	429	0	1456
16	15.7	8.7	4.2	CM000590.1	103572	103640	-5473717	+	(TATAA)n	Simple_repeat	1	72	0	1457
12	26.3	0	4.3	CM000590.1	104494	104542	-5472815	+	A-rich	Low_complexity	1	47	0	1458
18	19.9	0	0	CM000590.1	113286	113320	-5464037	+	A-rich	Low_complexity	1	35	0	1459
16	25.5	2.9	2.9	CM000590.1	113451	113519	-5463838	+	(AATTTAA)n	Simple_repeat	1	69	0	1460
11	25.1	3.2	4.9	CM000590.1	116998	117059	-5460298	+	(CTTATTA)n	Simple_repeat	1	61	0	1461
16	13	0	5.6	CM000590.1	132679	132716	-5444641	+	(AAGTT)n	Simple_repeat	1	36	0	1462
21	13.1	1.7	7.3	CM000590.1	144950	145007	-5432350	+	(TCATC)n	Simple_repeat	1	55	0	1463
13	23.5	2.5	0	CM000590.1	156727	156766	-5420591	+	A-rich	Low_complexity	1	41	0	1464
5444	31	0.8	1.4	CM000590.1	163139	164992	-5412365	+	MuDR-1_FO	DNA/MULE-MuDR	190	2032	-896	1465
1266	28.6	1.3	0.5	CM000590.1	165290	165679	-5411678	+	MuDR-2_FO	DNA/MULE-MuDR	2400	2792	-188	1466
17	12.2	4	6.1	CM000590.1	171894	171965	-5405392	+	(AATAT)n	Simple_repeat	1	70	0	1467
0.3	0.2	0.1	CM000590.1	172038	178145	-5399212	+	FoHeli1	RC/Helitron	1	6114	0	1468
729	5.2	1	0	CM000590.1	188731	188827	-5388530	C	SSU-rRNA_Sce	rRNA	-929	869	772	1469
17	21.6	0	0	CM000590.1	189229	189267	-5388090	+	(TGT)n	Simple_repeat	1	39	0	1470
14	15.4	0	3.2	CM000590.1	189663	189694	-5387663	+	(ATCC)n	Simple_repeat	1	31	0	1471
24	20.6	0	1.8	CM000590.1	220616	220673	-5356684	+	(CTT)n	Simple_repeat	1	57	0	1472
17	17.4	0	0	CM000590.1	260639	260672	-5316685	+	(GCT)n	Simple_repeat	1	34	0	1473
15	12	7.9	2.5	CM000590.1	264229	264266	-5313091	+	(AT)n	Simple_repeat	1	40	0	1474
15	21.7	2.7	8.4	CM000590.1	270148	270222	-5307135	+	(TTA)n	Simple_repeat	1	71	0	1475
18	20.8	1.6	5.3	CM000590.1	270428	270514	-5306843	+	A-rich	Low_complexity	1	83	0	1476
16	3.6	6.9	0	CM000590.1	281532	281560	-5295797	+	(TGTTGG)n	Simple_repeat	1	31	0	1477
13	17.8	4.2	4.2	CM000590.1	294208	294255	-5283102	+	(TTCCGTC)n	Simple_repeat	1	48	0	1478
13	0	3.7	7.7	CM000590.1	301690	301716	-5275641	+	(AGAA)n	Simple_repeat	1	26	0	1479
13	13.9	5.5	7.4	CM000590.1	301717	301736	-5275621	+	A-rich	Low_complexity	15	54	0	1480
871	9	5.6	4.3	CM000590.1	305791	305952	-5271405	+	SSU-rRNA_Sce	rRNA	1250	1413	-385	1481
41	0	0	0	CM000590.1	336911	336948	-5240409	+	(GTTT)n	Simple_repeat	1	38	0	1482
315	14.1	5.9	5.9	CM000590.1	336949	337016	-5240341	+	FoHeli3_14	RC/Helitron	161	228	-19169	1483	*
4111	2.9	0	0.2	CM000590.1	336960	337445	-5239912	+	FOXY	Unknown	1	485	0	1484
30	0	0	0	CM000590.1	338425	338452	-5238905	+	(GAGT)n	Simple_repeat	1	28	0	1485
14	27.6	0	0	CM000590.1	344153	344198	-5233159	+	(ACGATG)n	Simple_repeat	1	46	0	1486
17	23.1	1.5	6.2	CM000590.1	359731	359798	-5217559	+	(CAG)n	Simple_repeat	1	65	0	1487
15	5.6	0	0	CM000590.1	377484	377502	-5199855	+	(AT)n	Simple_repeat	1	19	0	1488
3897	25.9	1.8	1.6	CM000590.1	384117	385375	-5191982	+	FoHeli3_14	RC/Helitron	8379	9640	-9757	1489
12	20.3	0	7.1	CM000590.1	389933	389977	-5187380	+	(TGAGGT)n	Simple_repeat	1	42	0	1490
15	20.6	0	0	CM000590.1	401292	401325	-5176032	+	(GTT)n	Simple_repeat	1	34	0	1491
17	3.8	0	6.9	CM000590.1	411811	411841	-5165516	+	(GGA)n	Simple_repeat	1	29	0	1492
19	15.9	2.4	0	CM000590.1	415513	415554	-5161803	+	G-rich	Low_complexity	1	43	0	1493
19	13.4	5.1	9.2	CM000590.1	416430	416508	-5160849	+	(TCCTTC)n	Simple_repeat	1	76	0	1494
14	0	6.7	6.7	CM000590.1	427892	427921	-5149436	+	(CTT)n	Simple_repeat	1	30	0	1495
13	27	3.8	0	CM000590.1	433408	433460	-5143897	+	A-rich	Low_complexity	1	55	0	1496
11	24.4	5.5	1.8	CM000590.1	436200	436254	-5141103	+	GA-rich	Low_complexity	1	57	0	1497
37	4.8	0	0	CM000590.1	439997	440039	-5137318	+	(CAATGA)n	Simple_repeat	1	43	0	1498
18	10.8	0	0	CM000590.1	441450	441480	-5135877	+	(CTCAAA)n	Simple_repeat	1	31	0	1499
14	13.1	0	0	CM000590.1	450093	450118	-5127239	+	(TTC)n	Simple_repeat	1	26	0	1500
14	17.4	6.4	2	CM000590.1	451209	451255	-5126102	+	(ATG)n	Simple_repeat	1	49	0	1501
18	18.1	4.3	5.8	CM000590.1	459361	459430	-5117927	+	(TGAGGA)n	Simple_repeat	1	69	0	1502
12	24.5	3.2	4.8	CM000590.1	472887	472949	-5104408	+	(ATCTTCC)n	Simple_repeat	1	62	0	1503
16	20.8	0	0	CM000590.1	497244	497276	-5080081	+	A-rich	Low_complexity	1	33	0	1504
14	5	0	0	CM000590.1	498215	498235	-5079122	+	(CTT)n	Simple_repeat	1	21	0	1505
20	16.4	0	0	CM000590.1	503000	503040	-5074317	+	(TGCTGG)n	Simple_repeat	1	41	0	1506
12	11.2	0	9.4	CM000590.1	516342	516376	-5060981	+	(TGTCC)n	Simple_repeat	1	32	0	1507
12	31.1	1.6	1.6	CM000590.1	537221	537281	-5040076	+	(CTGCCA)n	Simple_repeat	1	61	0	1508
12	21.8	2.7	0	CM000590.1	568457	568493	-5008864	+	(TCTGCT)n	Simple_repeat	1	38	0	1509
13	31.2	0	0	CM000590.1	568912	568962	-5008395	+	(TCCGCT)n	Simple_repeat	1	51	0	1510
15	4.8	0	0	CM000590.1	578801	578822	-4998535	+	(GTC)n	Simple_repeat	1	22	0	1511
17	17.2	0	2.5	CM000590.1	582258	582298	-4995059	+	(TGCGG)n	Simple_repeat	1	40	0	1512
12	22.4	0	2.7	CM000590.1	585293	585330	-4992027	+	(ATGAG)n	Simple_repeat	1	37	0	1513
15	25.1	1.9	1.9	CM000590.1	598217	598270	-4979087	+	(ATCAACC)n	Simple_repeat	1	54	0	1514
28	0	0	0	CM000590.1	605248	605274	-4972083	+	(T)n	Simple_repeat	1	27	0	1515
0.4	0.3	0.4	CM000590.1	608213	614335	-4963022	C	FoHeli1	RC/Helitron	0	6114	1	1516
0.2	0.3	0.5	CM000590.1	621184	627310	-4950047	+	FoHeli1	RC/Helitron	1	6114	0	1517
17	11.3	2.4	4.9	CM000590.1	657077	657118	-4920239	+	(AATA)n	Simple_repeat	1	41	0	1518
13	17	0	5.7	CM000590.1	687374	687410	-4889947	+	(CTT)n	Simple_repeat	1	35	0	1519
12	12.2	3.7	0	CM000590.1	723155	723181	-4854176	+	(CGCAT)n	Simple_repeat	1	28	0	1520
12	23.3	2.5	0	CM000590.1	726993	727032	-4850325	+	(GGTTTGT)n	Simple_repeat	1	41	0	1521
11	28	0	4.1	CM000590.1	745152	745202	-4832155	+	(AGTCAA)n	Simple_repeat	1	49	0	1522
11	21.1	5.1	0	CM000590.1	757530	757568	-4819789	+	A-rich	Low_complexity	1	41	0	1523
14	14.9	3.2	0	CM000590.1	763680	763710	-4813647	+	(CTT)n	Simple_repeat	1	32	0	1524
16	20.4	8.3	3.4	CM000590.1	766026	766074	-4811283	+	(ATGGTG)n	Simple_repeat	1	87	0	1525
14	13.7	2.9	2.9	CM000590.1	766075	766108	-4811249	+	(GAT)n	Simple_repeat	1	34	0	1526
29	31.6	0	2.7	CM000590.1	782703	782815	-4794542	+	(CTCAGC)n	Simple_repeat	1	110	0	1527
12	11.2	0	9.4	CM000590.1	785787	785821	-4791536	+	(GCCCCA)n	Simple_repeat	1	32	0	1528
14	30.7	0	0	CM000590.1	788283	788330	-4789027	+	GA-rich	Low_complexity	1	48	0	1529
14	13.7	3.1	0	CM000590.1	818097	818128	-4759229	+	(TTTTC)n	Simple_repeat	1	33	0	1530
11	11.1	6.9	0	CM000590.1	819773	819801	-4757556	+	(TAAGAG)n	Simple_repeat	1	31	0	1531
15	13.3	2.8	2.8	CM000590.1	830994	831029	-4746328	+	(CTCGGT)n	Simple_repeat	1	36	0	1532
18	3.4	3.1	3.1	CM000590.1	840143	840174	-4737183	+	(CAGCTG)n	Simple_repeat	1	32	0	1533
13	22	0	4.5	CM000590.1	844996	845041	-4732316	+	(TAATTAT)n	Simple_repeat	1	44	0	1534
4163	2.9	0	0	CM000590.1	851424	851908	-4725449	C	FOXY	Unknown	0	485	1	1535
319	15.9	6	6	CM000590.1	851852	851918	-4725439	C	FoHeli3_14	RC/Helitron	-19169	228	162	1536	*
26	0	0	0	CM000590.1	851920	851944	-4725413	+	(ACAT)n	Simple_repeat	1	25	0	1537
16	10.5	3.2	0	CM000590.1	853450	853480	-4723877	+	(TCCTGG)n	Simple_repeat	1	32	0	1538
13	12.1	0	3.6	CM000590.1	859726	859754	-4717603	+	(TGATG)n	Simple_repeat	1	28	0	1539
12	16.3	2.8	2.8	CM000590.1	871026	871061	-4706296	+	(AATGAC)n	Simple_repeat	1	36	0	1540
15	17.7	0	0	CM000590.1	871216	871247	-4706110	+	(TTG)n	Simple_repeat	1	32	0	1541
59	0	0	0	CM000590.1	875250	875302	-4702055	+	(TGATT)n	Simple_repeat	1	53	0	1542
11	24.1	0	0	CM000590.1	877471	877504	-4699853	+	(GACGTC)n	Simple_repeat	1	34	0	1543
18	0	0	0	CM000590.1	880276	880295	-4697062	+	(A)n	Simple_repeat	1	20	0	1544
17	14.5	0	0	CM000590.1	883476	883506	-4693851	+	(GCA)n	Simple_repeat	1	31	0	1545
13	19.1	0	0	CM000590.1	885213	885242	-4692115	+	(TGCTT)n	Simple_repeat	1	30	0	1546
14	7.4	3	6.2	CM000590.1	903871	903903	-4673454	+	(TCT)n	Simple_repeat	1	32	0	1547
13	21.8	0	2.6	CM000590.1	910812	910850	-4666507	+	(GATGTG)n	Simple_repeat	1	38	0	1548
19	17.9	3.2	4.9	CM000590.1	915265	915326	-4662031	+	(ATT)n	Simple_repeat	1	61	0	1549
13	18.2	0	0	CM000590.1	934992	935022	-4642335	+	(TAATAA)n	Simple_repeat	1	31	0	1550
18	9.4	2.9	0	CM000590.1	939091	939124	-4638233	+	(AAACAC)n	Simple_repeat	1	35	0	1551
19	3.5	3.3	0	CM000590.1	942812	942841	-4634516	+	(ACAAG)n	Simple_repeat	1	31	0	1552
12	24.3	0	0	CM000590.1	951446	951479	-4625878	+	(ACC)n	Simple_repeat	1	34	0	1553
16	25.8	1.3	6.8	CM000590.1	955229	955306	-4622051	+	(CCT)n	Simple_repeat	1	74	0	1554
14	0	0	13.8	CM000590.1	967651	967683	-4609674	+	(TGGC)n	Simple_repeat	1	29	0	1555
15	20.6	3.3	5	CM000590.1	968000	968060	-4609297	+	(TGGCC)n	Simple_repeat	1	60	0	1556
19	7.3	0	0	CM000590.1	968147	968175	-4609182	+	(GACAA)n	Simple_repeat	1	29	0	1557
22	11.4	0	0	CM000590.1	968347	968384	-4608973	+	(AGAGCC)n	Simple_repeat	1	38	0	1558
14	13.1	0	0	CM000590.1	968557	968582	-4608775	+	(TGAG)n	Simple_repeat	1	26	0	1559
16	9.9	0	8.3	CM000590.1	968921	968959	-4608398	+	(ACAGC)n	Simple_repeat	1	36	0	1560
18	9.1	2.5	5.1	CM000590.1	969144	969200	-4608157	+	(TTGCG)n	Simple_repeat	1	55	0	1561
16	35.2	0	6	CM000590.1	969492	969497	-4607860	+	(GAT)n	Simple_repeat	1	97	0	1562
19	26.7	5.2	2	CM000590.1	969498	969594	-4607763	+	(GATGGA)n	Simple_repeat	1	100	0	1563
14	24.8	5.3	0	CM000590.1	989104	989160	-4588197	+	(TCTCGA)n	Simple_repeat	1	60	0	1564
13	20.8	0	0	CM000590.1	998111	998143	-4579214	+	(TGGATT)n	Simple_repeat	1	33	0	1565
13	22.6	2	4.1	CM000590.1	1001971	1002020	-4575337	+	(ACTACC)n	Simple_repeat	1	49	0	1566
17	9.1	0	0	CM000590.1	1007861	1007884	-4569473	+	(A)n	Simple_repeat	1	24	0	1567
17	18.8	0	0	CM000590.1	1007874	1007904	-4569453	+	GA-rich	Low_complexity	1	31	0	1568
17	18.4	0	0	CM000590.1	1012477	1012513	-4564844	+	(AGACGA)n	Simple_repeat	1	37	0	1569
14	18.9	0	2.7	CM000590.1	1020308	1020345	-4557012	+	GA-rich	Low_complexity	1	37	0	1570
19	10.4	0	0	CM000590.1	1020810	1020841	-4556516	+	(ACCGAG)n	Simple_repeat	1	32	0	1571
23	24.1	2.7	1.3	CM000590.1	1020935	1021034	-4556323	+	(TCCGAC)n	Simple_repeat	1	101	0	1572
15	5.5	0	0	CM000590.1	1042647	1042665	-4534692	+	(A)n	Simple_repeat	1	19	0	1573
23	18.1	3	3	CM000590.1	1043606	1043671	-4533686	+	(TTCTTGC)n	Simple_repeat	1	66	0	1574
15	13.3	3	0	CM000590.1	1044175	1044207	-4533150	+	(AGTTG)n	Simple_repeat	1	34	0	1575
14	13.1	0	0	CM000590.1	1052142	1052167	-4525190	+	(TGC)n	Simple_repeat	1	26	0	1576
16	0	0	0	CM000590.1	1067849	1067865	-4509492	+	(A)n	Simple_repeat	1	17	0	1577
28	0	0	0	CM000590.1	1081668	1081694	-4495663	+	(CATT)n	Simple_repeat	1	27	0	1578
20	13.8	0	2.4	CM000590.1	1089200	1089241	-4488116	+	(CACAGG)n	Simple_repeat	1	41	0	1579
4252	26.4	1.5	1.6	CM000590.1	1095828	1097104	-4480253	C	FoHeli3_14	RC/Helitron	-9758	9639	8364	1580
19	5.4	4.4	6.8	CM000590.1	1097993	1098037	-4479320	+	(CTTCTCT)n	Simple_repeat	1	44	0	1581
13	18.2	0	0	CM000590.1	1105439	1105469	-4471888	+	(TTGGCT)n	Simple_repeat	1	31	0	1582
16	8.2	0	0	CM000590.1	1105669	1105694	-4471663	+	(TACTG)n	Simple_repeat	1	26	0	1583
23	9.8	0	0	CM000590.1	1109431	1109463	-4467894	+	(T)n	Simple_repeat	1	33	0	1584
15	18.1	0	0	CM000590.1	1112309	1112341	-4465016	+	(CGACT)n	Simple_repeat	1	33	0	1585
291	25.4	0	1.5	CM000590.1	1115572	1115644	-4461713	+	(CATAG)n	Simple_repeat	1	72	0	1586
20	20.5	2.2	0	CM000590.1	1116413	1116457	-4460900	+	GA-rich	Low_complexity	1	46	0	1587
20	10	0	0	CM000590.1	1118622	1118654	-4458703	+	(TGGAC)n	Simple_repeat	1	33	0	1588
13	13.1	0	0	CM000590.1	1118972	1118997	-4458360	+	(ATGGT)n	Simple_repeat	1	26	0	1589
22	20.3	0	5.1	CM000590.1	1123725	1123786	-4453571	+	(TGC)n	Simple_repeat	1	59	0	1590
20	34.8	0.8	3.4	CM000590.1	1126344	1126463	-4450894	+	(CTCCTT)n	Simple_repeat	1	117	0	1591
33	23.5	3.2	0	CM000590.1	1128299	1128393	-4448964	+	(GAGTGG)n	Simple_repeat	1	98	0	1592
18	5.8	8.3	0	CM000590.1	1128619	1128654	-4448703	+	(ATGCT)n	Simple_repeat	1	39	0	1593
24	14.7	0	0	CM000590.1	1129042	1129086	-4448271	+	(AGACTC)n	Simple_repeat	1	45	0	1594
13	15.5	5.6	0	CM000590.1	1130426	1130461	-4446896	+	(TGTGA)n	Simple_repeat	1	38	0	1595
15	7.7	3.6	0	CM000590.1	1133741	1133768	-4443589	+	(CATCA)n	Simple_repeat	1	29	0	1596
15	9.1	5.1	5.1	CM000590.1	1149603	1149641	-4427716	+	(GGAT)n	Simple_repeat	1	39	0	1597
12	8.1	0	10.3	CM000590.1	1154289	1154320	-4423037	+	(CCT)n	Simple_repeat	1	29	0	1598
19	0	0	0	CM000590.1	1155171	1155191	-4422166	+	(A)n	Simple_repeat	1	21	0	1599
13	14.6	7.9	0	CM000590.1	1158330	1158367	-4418990	+	A-rich	Low_complexity	1	41	0	1600
11	20.8	6.8	0	CM000590.1	1158383	1158426	-4418931	+	(TCTGAT)n	Simple_repeat	1	47	0	1601
26	3.5	0	0	CM000590.1	1180050	1180079	-4397278	+	(TCCTA)n	Simple_repeat	1	30	0	1602
21	0	0	0	CM000590.1	1183289	1183311	-4394046	+	(T)n	Simple_repeat	1	23	0	1603
13	23.2	3.9	1.9	CM000590.1	1183623	1183674	-4393683	+	A-rich	Low_complexity	1	53	0	1604
12	20.2	4.1	4.1	CM000590.1	1188819	1188867	-4388490	+	(CTCCCC)n	Simple_repeat	1	49	0	1605
17	18.4	0	0	CM000590.1	1190231	1190267	-4387090	+	(TTCTTC)n	Simple_repeat	1	37	0	1606
18	15	2.7	0	CM000590.1	1194553	1194589	-4382768	+	(AGC)n	Simple_repeat	1	38	0	1607
14	22.8	0	0	CM000590.1	1196509	1196544	-4380813	+	GA-rich	Low_complexity	1	36	0	1608
15	10.8	3.3	0	CM000590.1	1205472	1205501	-4371856	+	(ATGCTG)n	Simple_repeat	1	31	0	1609
12	17.2	3.8	7.8	CM000590.1	1214250	1214302	-4363055	+	(CCCAG)n	Simple_repeat	1	51	0	1610
12	13.6	0	8.6	CM000590.1	1218321	1218358	-4358999	+	(AAGGAC)n	Simple_repeat	1	35	0	1611
28	3.3	0	0	CM000590.1	1226492	1226522	-4350835	+	(TCG)n	Simple_repeat	1	31	0	1612
23	22.8	0	1.6	CM000590.1	1226528	1226590	-4350767	+	(CGTCAT)n	Simple_repeat	1	62	0	1613
27	5.5	2.6	0	CM000590.1	1227751	1227788	-4349569	+	(CAGACG)n	Simple_repeat	1	39	0	1614
15	24.6	2.9	4.5	CM000590.1	1227818	1227885	-4349472	+	(AGTGC)n	Simple_repeat	1	67	0	1615
13	16.7	4.8	2.3	CM000590.1	1241815	1241856	-4335501	+	GA-rich	Low_complexity	1	43	0	1616
13	21.6	6.2	0	CM000590.1	1249274	1249321	-4328036	+	GA-rich	Low_complexity	1	51	0	1617
17	11.5	5.7	5.7	CM000590.1	1259282	1259334	-4318023	+	(CTGTA)n	Simple_repeat	1	53	0	1618
13	10.5	6.5	0	CM000590.1	1259378	1259408	-4317949	+	(CTTAAC)n	Simple_repeat	1	33	0	1619
15	24.1	0	2.2	CM000590.1	1267017	1267062	-4310295	+	(TTCT)n	Simple_repeat	1	45	0	1620
17	12	2.6	2.6	CM000590.1	1271384	1271421	-4305936	+	(TGGAGA)n	Simple_repeat	1	38	0	1621
12	8	15	0	CM000590.1	1271943	1271982	-4305375	+	(TCAACT)n	Simple_repeat	1	46	0	1622
12	23.5	0	0	CM000590.1	1306331	1306365	-4270992	+	(CTTCGT)n	Simple_repeat	1	35	0	1623
18	7.9	0	0	CM000590.1	1318443	1318469	-4258888	+	(GCA)n	Simple_repeat	1	27	0	1624
18	19.6	2	2	CM000590.1	1322211	1322259	-4255098	+	(TGA)n	Simple_repeat	1	49	0	1625
30	0	0	0	CM000590.1	1322260	1322288	-4255069	+	(GAAGA)n	Simple_repeat	1	29	0	1626
39	27.4	1.2	5.1	CM000590.1	1334166	1334234	-4243123	+	(GCTCTG)n	Simple_repeat	1	67	0	1627
31	0	0	0	CM000590.1	1334235	1334263	-4243094	+	(TCTGGC)n	Simple_repeat	1	29	0	1628
39	27.4	1.2	5.1	CM000590.1	1334264	1334355	-4243002	+	(GCTCTG)n	Simple_repeat	2	90	0	1629
13	26.1	0	0	CM000590.1	1338307	1338347	-4239010	+	(GCG)n	Simple_repeat	1	41	0	1630
11	30.7	0	0	CM000590.1	1338542	1338585	-4238772	+	GA-rich	Low_complexity	1	44	0	1631
13	13.2	0	0	CM000590.1	1341131	1341155	-4236202	+	(CTC)n	Simple_repeat	1	25	0	1632
13	18.2	0	0	CM000590.1	1365418	1365448	-4211909	+	(CCATAG)n	Simple_repeat	1	31	0	1633
15	13.7	7.5	0	CM000590.1	1383182	1383221	-4194136	+	(CAGCAT)n	Simple_repeat	1	43	0	1634
13	27.5	1.9	1.9	CM000590.1	1384542	1384595	-4192762	+	(TTCTCTT)n	Simple_repeat	1	54	0	1635
16	19	2.3	2.3	CM000590.1	1386476	1386519	-4190838	+	GA-rich	Low_complexity	1	44	0	1636
17	15.3	0	0	CM000590.1	1387743	1387771	-4189586	+	(T)n	Simple_repeat	1	29	0	1637
12	14.1	0	8.8	CM000590.1	1388386	1388422	-4188935	+	(CTT)n	Simple_repeat	1	34	0	1638
14	22.2	2.4	0	CM000590.1	1390047	1390088	-4187269	+	(TTACAGG)n	Simple_repeat	1	43	0	1639
31	0	0	0	CM000590.1	1390684	1390712	-4186645	+	(CCTTCC)n	Simple_repeat	1	29	0	1640
13	12	3.7	0	CM000590.1	1396261	1396287	-4181070	+	(TGC)n	Simple_repeat	1	28	0	1641
13	7	5.9	5.9	CM000590.1	1405860	1405893	-4171464	+	(TTC)n	Simple_repeat	1	34	0	1642
13	12.5	0	0	CM000590.1	1419039	1419064	-4158293	+	(ACAGG)n	Simple_repeat	1	26	0	1643
16	5.3	0	0	CM000590.1	1441664	1441683	-4135674	+	(C)n	Simple_repeat	1	20	0	1644
15	5.5	0	0	CM000590.1	1441684	1441702	-4135655	+	(A)n	Simple_repeat	1	19	0	1645
20	14.9	2.7	0	CM000590.1	1442761	1442797	-4134560	+	(TC)n	Simple_repeat	1	38	0	1646
12	13.9	0	0	CM000590.1	1449672	1449695	-4127662	+	(CACT)n	Simple_repeat	1	24	0	1647
16	0	0	0	CM000590.1	1450279	1450296	-4127061	+	(A)n	Simple_repeat	1	18	0	1648
13	9.7	9.1	0	CM000590.1	1458705	1458737	-4118620	+	(CAGAAGC)n	Simple_repeat	1	36	0	1649
30	0	0	0	CM000590.1	1466224	1466251	-4111106	+	(TTCA)n	Simple_repeat	1	28	0	1650
27	0	0	0	CM000590.1	1467235	1467260	-4110097	+	(GCTGG)n	Simple_repeat	1	26	0	1651
31	0	0	0	CM000590.1	1467642	1467670	-4109687	+	(CGCACA)n	Simple_repeat	1	29	0	1652
22	2.9	2.6	5.3	CM000590.1	1467996	1468035	-4109322	+	(GAAA)n	Simple_repeat	1	38	0	1653
15	17.4	5	0	CM000590.1	1468915	1468958	-4108399	+	(ATCGC)n	Simple_repeat	1	46	0	1654
16	15.8	8.2	0	CM000590.1	1470035	1470083	-4107274	+	(TATGGAG)n	Simple_repeat	1	53	0	1655
368	14.3	7.4	4.8	CM000590.1	1472760	1472840	-4104517	+	FoHeli3_14	RC/Helitron	146	228	-19169	1656	*
4193	2.9	0	0	CM000590.1	1472784	1473268	-4104089	+	FOXY	Unknown	1	485	0	1657
26	0	6.2	0	CM000590.1	1473416	1473447	-4103910	+	(GTTT)n	Simple_repeat	1	34	0	1658
324	14.1	5.9	5.9	CM000590.1	1473448	1473515	-4103842	+	FoHeli3_14	RC/Helitron	161	228	-19169	1659	*
4063	3.9	0	0.2	CM000590.1	1473459	1473944	-4103413	+	FOXY	Unknown	1	485	0	1660
21	11.7	0	0	CM000590.1	1477143	1477179	-4100178	+	(TGCTG)n	Simple_repeat	1	37	0	1661
14	5	0	0	CM000590.1	1478684	1478704	-4098653	+	(CAAT)n	Simple_repeat	1	21	0	1662
16	14.2	0	0	CM000590.1	1478790	1478820	-4098537	+	(ATTGCA)n	Simple_repeat	1	31	0	1663
14	15.2	9.4	1.8	CM000590.1	1478877	1478929	-4098428	+	(CATCT)n	Simple_repeat	1	57	0	1664
14	8.1	0	3.7	CM000590.1	1480799	1480826	-4096531	+	(GCTAC)n	Simple_repeat	1	27	0	1665
13	23	2.4	0	CM000590.1	1481836	1481876	-4095481	+	(CCAAT)n	Simple_repeat	1	42	0	1666
24	15.1	0	0	CM000590.1	1486383	1486426	-4090931	+	GA-rich	Low_complexity	1	44	0	1667
23	12.5	2.1	2.1	CM000590.1	1493760	1493806	-4083551	+	A-rich	Low_complexity	1	47	0	1668
13	5.2	0	0	CM000590.1	1495640	1495659	-4081698	+	(CCT)n	Simple_repeat	1	20	0	1669
18	10.7	0	0	CM000590.1	1518711	1518740	-4058617	+	(CTT)n	Simple_repeat	1	30	0	1670
15	16.9	0	0	CM000590.1	1518803	1518840	-4058517	+	(CGTCGG)n	Simple_repeat	1	38	0	1671
13	22.5	0	0	CM000590.1	1522594	1522629	-4054728	+	(GCCAGA)n	Simple_repeat	1	36	0	1672
16	19.9	0	0	CM000590.1	1526357	1526391	-4050966	+	(GAC)n	Simple_repeat	1	35	0	1673
18	16	0	0	CM000590.1	1526525	1526559	-4050798	+	GA-rich	Low_complexity	1	35	0	1674
21	6.7	0	0	CM000590.1	1530406	1530437	-4046920	+	(ATTGGC)n	Simple_repeat	1	32	0	1675
22	8.6	2.6	0	CM000590.1	1530655	1530692	-4046665	+	(TCACC)n	Simple_repeat	1	39	0	1676
15	15.3	0	0	CM000590.1	1535775	1535803	-4041554	+	(GAT)n	Simple_repeat	1	29	0	1677
34	2.9	0	0	CM000590.1	1537885	1537920	-4039437	+	(CCGTTG)n	Simple_repeat	1	36	0	1678
402	31.2	0	0.6	CM000590.1	1537921	1538086	-4039271	+	(TTG)n	Simple_repeat	3	168	0	1679
47	6.9	2.5	2.5	CM000590.1	1538205	1538285	-4039072	+	(ACCAGC)n	Simple_repeat	1	81	0	1680
16	8.6	4.9	4.9	CM000590.1	1539069	1539109	-4038248	+	GA-rich	Low_complexity	1	41	0	1681
19	12.1	0	0	CM000590.1	1545527	1545554	-4031803	+	(T)n	Simple_repeat	1	28	0	1682
29	7.8	0	0	CM000590.1	1545721	1545761	-4031596	+	(CTGGCA)n	Simple_repeat	1	41	0	1683
26	11	4.1	0	CM000590.1	1545919	1545984	-4031373	+	(TCC)n	Simple_repeat	1	68	0	1684
14	25.5	0	2.3	CM000590.1	1553517	1553560	-4023797	+	GA-rich	Low_complexity	1	43	0	1685
16	0	0	0	CM000590.1	1560846	1560862	-4016495	+	(T)n	Simple_repeat	1	17	0	1686
14	12	0	3.5	CM000590.1	1576357	1576386	-4000971	+	(CCAGT)n	Simple_repeat	1	29	0	1687
18	4	0	0	CM000590.1	1581097	1581122	-3996235	+	(AAGGT)n	Simple_repeat	1	26	0	1688
13	24	0	2.4	CM000590.1	1587329	1587370	-3989987	+	(ATTGAC)n	Simple_repeat	1	41	0	1689
11	14.4	7.7	5.7	CM000590.1	1599906	1599957	-3977400	+	(TGACAG)n	Simple_repeat	1	53	0	1690
17	13.7	0	0	CM000590.1	1611199	1611230	-3966127	+	(CCAGCG)n	Simple_repeat	1	32	0	1691
12	22.4	0	2.7	CM000590.1	1627140	1627177	-3950180	+	(ACAGGC)n	Simple_repeat	1	37	0	1692
16	0	0	0	CM000590.1	1652351	1652367	-3924990	+	(A)n	Simple_repeat	1	17	0	1693
28	3.3	0	0	CM000590.1	1659576	1659606	-3917751	+	(AAGC)n	Simple_repeat	1	31	0	1694
13	25.7	2.2	0	CM000590.1	1668663	1668708	-3908649	+	(TTTCT)n	Simple_repeat	1	47	0	1695
14	12.5	0	0	CM000590.1	1670239	1670264	-3907093	+	(CTT)n	Simple_repeat	1	26	0	1696
13	31.1	0	3.5	CM000590.1	1672552	1672611	-3904746	+	GA-rich	Low_complexity	1	58	0	1697
16	7.3	0	6.5	CM000590.1	1672800	1672832	-3904525	+	(GGGCT)n	Simple_repeat	1	31	0	1698
22	6.5	0	0	CM000590.1	1682039	1682071	-3895286	+	(TGCTG)n	Simple_repeat	1	33	0	1699
13	22.6	2.3	2.3	CM000590.1	1684037	1684079	-3893278	+	(CGA)n	Simple_repeat	1	43	0	1700
13	12.1	5	5	CM000590.1	1684707	1684746	-3892611	+	(ATACC)n	Simple_repeat	1	40	0	1701
15	21.4	3.3	5	CM000590.1	1685125	1685185	-3892172	+	A-rich	Low_complexity	1	60	0	1702
28	0	0	0	CM000590.1	1688567	1688593	-3888764	+	(T)n	Simple_repeat	1	27	0	1703
15	23.3	0	0	CM000590.1	1701698	1701737	-3875620	+	(CTGAC)n	Simple_repeat	1	40	0	1704
52	0	0	0	CM000590.1	1702791	1702837	-3874520	+	(AAGAC)n	Simple_repeat	1	47	0	1705
14	12.7	0	0	CM000590.1	1720048	1720073	-3857284	+	(ATG)n	Simple_repeat	1	26	0	1706
18	22	0	0	CM000590.1	1730600	1730641	-3846716	+	GA-rich	Low_complexity	1	42	0	1707
14	14.7	8.9	0	CM000590.1	1736607	1736651	-3840706	+	(ATAGAAG)n	Simple_repeat	1	49	0	1708
17	10.7	0	0	CM000590.1	1737028	1737060	-3840297	+	(TTTTG)n	Simple_repeat	1	33	0	1709
20	15.5	2.3	0	CM000590.1	1768491	1768533	-3808824	+	(CTGCT)n	Simple_repeat	1	44	0	1710
23	6.2	5.2	7	CM000590.1	1768536	1768593	-3808764	+	(AGTC)n	Simple_repeat	1	57	0	1711
13	8.8	11.1	0	CM000590.1	1768673	1768708	-3808649	+	(CTTGG)n	Simple_repeat	1	40	0	1712
14	9.1	0	0	CM000590.1	1768876	1768899	-3808458	+	(TCGC)n	Simple_repeat	1	24	0	1713
12	3.5	5.7	8.8	CM000590.1	1768953	1768987	-3808370	+	(CCAAGG)n	Simple_repeat	1	34	0	1714
21	20.1	1.6	3.3	CM000590.1	1769322	1769382	-3807975	+	(CCGTCT)n	Simple_repeat	1	60	0	1715
28	6.1	0	0	CM000590.1	1770745	1770779	-3806578	+	(A)n	Simple_repeat	1	35	0	1716
14	6.8	9.7	0	CM000590.1	1773547	1773577	-3803780	+	(TTC)n	Simple_repeat	1	34	0	1717
13	25.3	5.4	0	CM000590.1	1776679	1776734	-3800623	+	(TTATTAA)n	Simple_repeat	1	59	0	1718
14	24	0	0	CM000590.1	1779375	1779413	-3797944	+	(GAGACC)n	Simple_repeat	1	39	0	1719	*
31	20.2	0	0	CM000590.1	1779400	1779467	-3797890	+	GA-rich	Low_complexity	1	68	0	1720
13	21.9	2.3	2.3	CM000590.1	1794733	1794776	-3782581	+	(CACTG)n	Simple_repeat	1	44	0	1721
15	20.1	0	8	CM000590.1	1795111	1795164	-3782193	+	(AGCAA)n	Simple_repeat	1	50	0	1722
20	6.4	3	0	CM000590.1	1795394	1795426	-3781931	+	(CTGCA)n	Simple_repeat	1	34	0	1723
21	8.9	0	2.7	CM000590.1	1804673	1804710	-3772647	+	(GATGG)n	Simple_repeat	1	37	0	1724
16	0	0	0	CM000590.1	1805826	1805843	-3771514	+	(T)n	Simple_repeat	1	18	0	1725
16	5.2	0	0	CM000590.1	1806075	1806094	-3771263	+	(A)n	Simple_repeat	1	20	0	1726
13	13.1	0	0	CM000590.1	1818462	1818486	-3758871	+	(GCA)n	Simple_repeat	1	25	0	1727
12	21.6	0	0	CM000590.1	1818793	1818824	-3758533	+	(GCTGAG)n	Simple_repeat	1	32	0	1728
12	14.4	3	3	CM000590.1	1832874	1832906	-3744451	+	(ACAGGC)n	Simple_repeat	1	33	0	1729
13	12.4	8.6	0	CM000590.1	1834769	1834803	-3742554	+	(CAGAG)n	Simple_repeat	1	38	0	1730
20	13.7	0	0	CM000590.1	1853629	1853660	-3723697	+	(A)n	Simple_repeat	1	32	0	1731
14	22.1	0	0	CM000590.1	1855452	1855488	-3721869	+	GA-rich	Low_complexity	1	37	0	1732
16	15.4	2.8	0	CM000590.1	1855547	1855596	-3721761	+	(ATGTAA)n	Simple_repeat	1	51	0	1733
20	2.8	7.7	2.4	CM000590.1	1856303	1856341	-3721016	+	(ATAG)n	Simple_repeat	1	41	0	1734
13	8.1	3.9	0	CM000590.1	1856968	1856993	-3720364	+	(CATGA)n	Simple_repeat	1	27	0	1735
20	3.7	0	0	CM000590.1	1864811	1864838	-3712519	+	(AGCCA)n	Simple_repeat	1	28	0	1736
17	13.7	0	0	CM000590.1	1882921	1882952	-3694405	+	(GAGCT)n	Simple_repeat	1	32	0	1737
16	8.3	0	0	CM000590.1	1883999	1884024	-3693333	+	(GTGTC)n	Simple_repeat	1	26	0	1738
34	2.9	0	0	CM000590.1	1892321	1892356	-3685001	+	(TGCATT)n	Simple_repeat	1	36	0	1739
14	15	5.4	0	CM000590.1	1892715	1892751	-3684606	+	(AAGAC)n	Simple_repeat	1	39	0	1740
16	14	2.3	4.8	CM000590.1	1914312	1914354	-3663003	+	(AAGC)n	Simple_repeat	1	42	0	1741
30	5.6	0	0	CM000590.1	1917874	1917910	-3659447	+	(AAC)n	Simple_repeat	1	37	0	1742
35	0	0	0	CM000590.1	1917961	1917992	-3659365	+	(CTCTGC)n	Simple_repeat	1	32	0	1743
16	14.7	0	0	CM000590.1	1928297	1928326	-3649031	+	(GAG)n	Simple_repeat	1	30	0	1744
13	25.8	0	2.3	CM000590.1	1932131	1932174	-3645183	+	A-rich	Low_complexity	1	43	0	1745
13	18.9	2.8	0	CM000590.1	1935555	1935590	-3641767	+	(GGAGGT)n	Simple_repeat	1	37	0	1746
15	21.8	5.7	0	CM000590.1	1938861	1938913	-3638444	+	(TCTCT)n	Simple_repeat	1	56	0	1747
13	15.4	9.3	0	CM000590.1	1969784	1969826	-3607531	+	(ATGCA)n	Simple_repeat	1	47	0	1748
16	12.1	5.6	0	CM000590.1	1975952	1975987	-3601370	+	GA-rich	Low_complexity	1	38	0	1749
14	23.8	4.1	0	CM000590.1	1984084	1984132	-3593225	+	(GAAGT)n	Simple_repeat	1	51	0	1750
49	0	0	0	CM000590.1	1984293	1984336	-3593021	+	(CAA)n	Simple_repeat	1	44	0	1751
13	12.6	0	3.7	CM000590.1	1988656	1988683	-3588674	+	(GCG)n	Simple_repeat	1	27	0	1752
13	21.7	0	0	CM000590.1	1990525	1990556	-3586801	+	(AGC)n	Simple_repeat	1	32	0	1753
14	14.4	0	3.1	CM000590.1	1998577	1998609	-3578748	+	(GCCCCC)n	Simple_repeat	1	32	0	1754
295	32.4	0	0	CM000590.1	2000369	2000516	-3576841	+	(CAG)n	Simple_repeat	2	149	0	1755
15	31.4	0	0	CM000590.1	2001031	2001085	-3576272	+	(CAGCAG)n	Simple_repeat	1	55	0	1756
17	13.7	0	0	CM000590.1	2001201	2001232	-3576125	+	(CCACGG)n	Simple_repeat	1	32	0	1757
17	29.4	0	3.1	CM000590.1	2002003	2002068	-3575289	+	(TGG)n	Simple_repeat	1	64	0	1758
13	9.6	0	0	CM000590.1	2024190	2024212	-3553145	+	(ATTG)n	Simple_repeat	1	23	0	1759
14	21.6	0	2.6	CM000590.1	2030562	2030601	-3546756	+	G-rich	Low_complexity	1	39	0	1760
21	18.7	0	0	CM000590.1	2034475	2034518	-3542839	+	A-rich	Low_complexity	1	44	0	1761
17	8	0	0	CM000590.1	2038455	2038481	-3538876	+	(AAGGC)n	Simple_repeat	1	27	0	1762
17	10.1	0	3	CM000590.1	2038695	2038728	-3538629	+	(ACCTTT)n	Simple_repeat	1	33	0	1763
14	16.8	2.9	0	CM000590.1	2063089	2063123	-3514234	+	(TTCTTTC)n	Simple_repeat	1	36	0	1764
11	35	0	0	CM000590.1	2066808	2066861	-3510496	+	(CCTCGA)n	Simple_repeat	1	54	0	1765
11	28	0	0	CM000590.1	2080648	2080686	-3496671	+	(AGGTGG)n	Simple_repeat	1	39	0	1766
13	18.2	0	7.5	CM000590.1	2096094	2096136	-3481221	+	(TTTGG)n	Simple_repeat	1	40	0	1767
20	17.6	6.6	3.9	CM000590.1	2102094	2102169	-3475188	+	(GCGAT)n	Simple_repeat	1	78	0	1768
19	14.4	9.1	0	CM000590.1	2117799	2117853	-3459504	+	(GTGCTG)n	Simple_repeat	1	60	0	1769
13	21.1	4.3	2.1	CM000590.1	2118202	2118247	-3459110	+	(AAGAC)n	Simple_repeat	1	47	0	1770
13	4.3	0	7.7	CM000590.1	2118620	2118647	-3458710	+	(TGCTT)n	Simple_repeat	1	26	0	1771
12	12.6	0	3.7	CM000590.1	2135959	2135986	-3441371	+	(CAAG)n	Simple_repeat	1	27	0	1772
12	22.1	0	0	CM000590.1	2153101	2153132	-3424225	+	(CACAGG)n	Simple_repeat	1	32	0	1773
13	11.7	3.6	0	CM000590.1	2184753	2184790	-3392567	+	(GCCAC)n	Simple_repeat	1	39	0	1774
17	19	1.6	6.9	CM000590.1	2185460	2185520	-3391837	+	(TCACCG)n	Simple_repeat	1	58	0	1775
805	23.6	0.3	15.5	CM000590.1	2186426	2186959	-3390398	+	(CAG)n	Simple_repeat	1	452	0	1776
15	19.6	0	0	CM000590.1	2186963	2186997	-3390360	+	(CAACAG)n	Simple_repeat	1	35	0	1777
16	19.6	0	0	CM000590.1	2187029	2187063	-3390294	+	(CAG)n	Simple_repeat	1	35	0	1778
23	15.4	0	9.5	CM000590.1	2208058	2208126	-3369231	+	(TACC)n	Simple_repeat	1	63	0	1779
17	15.5	0	2.7	CM000590.1	2211926	2211963	-3365394	+	(CTGCT)n	Simple_repeat	1	37	0	1780
19	7.4	0	0	CM000590.1	2233146	2233174	-3344183	+	(ACTGA)n	Simple_repeat	1	29	0	1781
16	10.5	3.2	0	CM000590.1	2248633	2248663	-3328694	+	(ATCGC)n	Simple_repeat	1	32	0	1782
14	12.2	0	0	CM000590.1	2254707	2254733	-3322624	+	(CAACC)n	Simple_repeat	1	27	0	1783
12	11.6	3.3	3.3	CM000590.1	2269911	2269940	-3307417	+	(TGTCA)n	Simple_repeat	1	30	0	1784
4233	26.5	1.5	1.6	CM000590.1	2272293	2273567	-3303790	+	FoHeli3_14	RC/Helitron	8364	9637	-9760	1785
13	8.2	3.9	0	CM000590.1	2279903	2279928	-3297429	+	(CTGTA)n	Simple_repeat	1	27	0	1786
17	4.5	0	4.2	CM000590.1	2280638	2280662	-3296695	+	(GT)n	Simple_repeat	1	24	0	1787
12	16.2	0	3.5	CM000590.1	2285699	2285728	-3291629	+	GA-rich	Low_complexity	1	29	0	1788
24	39.5	0	0	CM000590.1	2287608	2287717	-3289640	+	(CGTGGC)n	Simple_repeat	1	110	0	1789
13	36	0	0	CM000590.1	2288354	2288416	-3288941	+	(GTGGTC)n	Simple_repeat	1	63	0	1790
21	27.2	3.4	2.2	CM000590.1	2293366	2293453	-3283904	+	(CTT)n	Simple_repeat	1	89	0	1791
16	14.4	0	0	CM000590.1	2303929	2303959	-3273398	+	(AAACGC)n	Simple_repeat	1	31	0	1792
14	10.8	0	6.2	CM000590.1	2306755	2306788	-3270569	+	(TCACCC)n	Simple_repeat	1	32	0	1793
39	0	2.7	0	CM000590.1	2306846	2306882	-3270475	+	(AC)n	Simple_repeat	1	38	0	1794
13	21.2	2.6	0	CM000590.1	2318269	2318306	-3259051	+	(TTTGG)n	Simple_repeat	1	39	0	1795
12	7.5	6.7	3.2	CM000590.1	2320103	2320132	-3257225	+	A-rich	Low_complexity	1	31	0	1796
14	4.1	3.7	3.7	CM000590.1	2320150	2320176	-3257181	+	(ATAC)n	Simple_repeat	1	27	0	1797
484	23.4	0	0	CM000590.1	2329907	2330047	-3247310	+	(CTG)n	Simple_repeat	3	143	0	1798
27	3.4	0	0	CM000590.1	2330667	2330696	-3246661	+	(TGTGAC)n	Simple_repeat	1	30	0	1799
16	4	3.9	0	CM000590.1	2330772	2330797	-3246560	+	(GTGCT)n	Simple_repeat	1	27	0	1800
18	14.1	3.9	3.9	CM000590.1	2336648	2336698	-3240659	+	(ATGTGTGT)n	Simple_repeat	1	51	0	1801
17	28.5	0	0	CM000590.1	2346247	2346297	-3231060	+	(CTG)n	Simple_repeat	1	51	0	1802
13	29.6	0	0	CM000590.1	2355644	2355688	-3221669	+	GA-rich	Low_complexity	1	45	0	1803
17	18.1	0	0	CM000590.1	2356261	2356306	-3221051	+	(TTCAAC)n	Simple_repeat	1	46	0	1804
19	19.7	0	0	CM000590.1	2378697	2378738	-3198619	+	(CCATGG)n	Simple_repeat	1	42	0	1805
12	26.1	0	0	CM000590.1	2394615	2394651	-3182706	+	(CACAATT)n	Simple_repeat	1	37	0	1806
16	8.1	0	0	CM000590.1	2398747	2398772	-3178585	+	(CGTCT)n	Simple_repeat	1	26	0	1807
14	5	0	0	CM000590.1	2399274	2399294	-3178063	+	(AAGA)n	Simple_repeat	1	21	0	1808
15	6.3	9.1	0	CM000590.1	2399508	2399540	-3177817	+	(GCAGAT)n	Simple_repeat	1	36	0	1809
15	7	6.7	0	CM000590.1	2399555	2399584	-3177773	+	(TCAAGG)n	Simple_repeat	1	32	0	1810
33	0	0	0	CM000590.1	2401222	2401252	-3176105	+	(TTCTCA)n	Simple_repeat	1	31	0	1811
13	24.7	0	0	CM000590.1	2402612	2402649	-3174708	+	(TTCGC)n	Simple_repeat	1	38	0	1812
20	8.9	2.8	0	CM000590.1	2413979	2414014	-3163343	+	(CTGCCG)n	Simple_repeat	1	37	0	1813
18	24	0	0	CM000590.1	2414187	2414235	-3163122	+	(AGCTCC)n	Simple_repeat	1	49	0	1814
13	11.2	3.2	3.2	CM000590.1	2414842	2414872	-3162485	+	(TCTCA)n	Simple_repeat	1	31	0	1815
21	14.5	0	0	CM000590.1	2417859	2417896	-3159461	+	(CCT)n	Simple_repeat	1	38	0	1816
15	0	0	0	CM000590.1	2420282	2420300	-3157057	+	(CGT)n	Simple_repeat	1	19	0	1817
17	21.4	1.5	6.2	CM000590.1	2422412	2422478	-3154879	+	(TCTTCT)n	Simple_repeat	1	64	0	1818
14	30.5	0	0	CM000590.1	2438528	2438575	-3138782	+	(TGA)n	Simple_repeat	1	48	0	1819
11	21.9	3.9	3.9	CM000590.1	2439482	2439532	-3137825	+	(CACCAG)n	Simple_repeat	1	51	0	1820
25	0	0	0	CM000590.1	2443167	2443193	-3134164	+	(A)n	Simple_repeat	1	27	0	1821
12	27.2	5.3	0	CM000590.1	2446803	2446859	-3130498	+	(GTGGTC)n	Simple_repeat	1	60	0	1822
23	25.5	3.5	1.1	CM000590.1	2452871	2452955	-3124402	+	(GGCAGC)n	Simple_repeat	1	87	0	1823
21	16.2	1.6	6.7	CM000590.1	2453449	2453511	-3123846	+	GA-rich	Low_complexity	1	60	0	1824
19	8.4	7.1	5.3	CM000590.1	2456951	2457043	-3120314	+	(CTTCCTC)n	Simple_repeat	1	94	0	1825
12	22.7	0	2.7	CM000590.1	2463746	2463783	-3113574	+	A-rich	Low_complexity	1	37	0	1826
16	20.5	0	0	CM000590.1	2464350	2464388	-3112969	+	(TTTTCTC)n	Simple_repeat	1	39	0	1827
18	10.4	0	0	CM000590.1	2479027	2479057	-3098300	+	(GCTGTT)n	Simple_repeat	1	31	0	1828
13	30.3	0	1.9	CM000590.1	2481747	2481800	-3095557	+	(TGAGA)n	Simple_repeat	1	53	0	1829
11	9.7	8.6	2.7	CM000590.1	2490526	2490560	-3086797	+	(AGTGAGA)n	Simple_repeat	1	37	0	1830
16	11.5	5	2.4	CM000590.1	2494956	2494995	-3082362	+	(GTTGAA)n	Simple_repeat	1	41	0	1831
14	16.2	0	0	CM000590.1	2507705	2507732	-3069625	+	GA-rich	Low_complexity	1	28	0	1832
21	17.9	0	0	CM000590.1	2511210	2511253	-3066104	+	(TCCTCA)n	Simple_repeat	1	44	0	1833
13	35.6	0	0	CM000590.1	2513158	2513217	-3064140	+	(ACC)n	Simple_repeat	1	60	0	1834
14	28.1	0	0	CM000590.1	2513316	2513358	-3063999	+	(GTT)n	Simple_repeat	1	43	0	1835
15	10	2.9	2.9	CM000590.1	2513546	2513579	-3063778	+	(GCTGCC)n	Simple_repeat	1	34	0	1836
15	13.6	0	3	CM000590.1	2532305	2532338	-3045019	+	(AGAGCC)n	Simple_repeat	1	33	0	1837
17	15.8	6.7	3.2	CM000590.1	2543551	2543610	-3033747	+	(TCTTCTAT)n	Simple_repeat	1	62	0	1838
12	16.9	2.9	2.9	CM000590.1	2550382	2550416	-3026941	+	(TCG)n	Simple_repeat	1	35	0	1839
31	5.6	0	0	CM000590.1	2553770	2553807	-3023550	+	(GATGGC)n	Simple_repeat	1	38	0	1840
15	17.5	0	0	CM000590.1	2565460	2565492	-3011865	+	(CGCTGC)n	Simple_repeat	1	33	0	1841
13	28.1	0	2.1	CM000590.1	2570346	2570394	-3006963	+	(CCGGTCC)n	Simple_repeat	1	48	0	1842
13	21.9	0	2.6	CM000590.1	2579558	2579596	-2997761	+	(TCACAG)n	Simple_repeat	1	38	0	1843
11	22.6	0	6.8	CM000590.1	2580697	2580743	-2996614	+	(TCTTTGT)n	Simple_repeat	1	44	0	1844
18	12.3	4.2	4.2	CM000590.1	2582140	2582187	-2995170	+	(ATTTTG)n	Simple_repeat	1	48	0	1845
11	14.9	4.9	4.9	CM000590.1	2585134	2585174	-2992183	+	(TCCCTC)n	Simple_repeat	1	41	0	1846
20	20.9	1.8	1.8	CM000590.1	2587364	2587420	-2989937	+	(CTTCTG)n	Simple_repeat	1	57	0	1847
22	0	0	0	CM000590.1	2591054	2591077	-2986280	+	(A)n	Simple_repeat	1	24	0	1848
17	0	0	0	CM000590.1	2592558	2592576	-2984781	+	(T)n	Simple_repeat	1	19	0	1849
20	0	0	0	CM000590.1	2592577	2592598	-2984759	+	(A)n	Simple_repeat	1	22	0	1850
16	22.4	4.5	3	CM000590.1	2592994	2593059	-2984298	+	(TGTGA)n	Simple_repeat	1	67	0	1851
19	0	6.9	0	CM000590.1	2593127	2593155	-2984202	+	(TTG)n	Simple_repeat	1	31	0	1852
14	16.1	0	0	CM000590.1	2593191	2593218	-2984139	+	(TTC)n	Simple_repeat	1	28	0	1853
13	14.2	3.6	9.4	CM000590.1	2593556	2593611	-2983746	+	(CTTGGTT)n	Simple_repeat	1	53	0	1854
17	22.6	0	0	CM000590.1	2596124	2596164	-2981193	+	(TCG)n	Simple_repeat	1	41	0	1855
16	0	0	0	CM000590.1	2604192	2604209	-2973148	+	(AT)n	Simple_repeat	1	18	0	1856
29	3.2	0	0	CM000590.1	2608277	2608308	-2969049	+	(CTGTTC)n	Simple_repeat	1	32	0	1857
21	15.9	0	0	CM000590.1	2626257	2626298	-2951059	+	(CCGTTG)n	Simple_repeat	1	42	0	1858
22	0	0	0	CM000590.1	2627653	2627676	-2949681	+	(T)n	Simple_repeat	1	24	0	1859
12	27.1	0	2.2	CM000590.1	2646011	2646056	-2931301	+	(GCAACA)n	Simple_repeat	1	45	0	1860
14	9.3	0	0	CM000590.1	2650967	2650989	-2926368	+	(AGC)n	Simple_repeat	1	23	0	1861
28	11.2	1.6	0	CM000590.1	2651145	2651213	-2926144	+	(CCT)n	Simple_repeat	1	70	0	1862
17	13.7	0	0	CM000590.1	2670134	2670165	-2907192	+	(GACAGC)n	Simple_repeat	1	32	0	1863
16	25.9	4.7	0	CM000590.1	2670232	2670295	-2907062	+	(CTCTGA)n	Simple_repeat	1	67	0	1864
12	28.9	0	0	CM000590.1	2670614	2670655	-2906702	+	GA-rich	Low_complexity	1	42	0	1865
13	9.7	0	0	CM000590.1	2670911	2670932	-2906425	+	(AAG)n	Simple_repeat	1	22	0	1866
12	25.1	4.3	0	CM000590.1	2673473	2673519	-2903838	+	(CCAACAG)n	Simple_repeat	1	49	0	1867
14	12.8	5.9	0	CM000590.1	2683262	2683295	-2894062	+	(GCTCA)n	Simple_repeat	1	36	0	1868
17	23.9	0	2	CM000590.1	2687728	2687778	-2889579	+	A-rich	Low_complexity	1	50	0	1869
14	18.5	2.6	2.6	CM000590.1	2688382	2688420	-2888937	+	(TTC)n	Simple_repeat	1	39	0	1870
17	19	0	0	CM000590.1	2714879	2714915	-2862442	+	(CGACTT)n	Simple_repeat	1	37	0	1871
13	22	2.3	2.3	CM000590.1	2714969	2715012	-2862345	+	(TCTTCC)n	Simple_repeat	1	44	0	1872
14	21.9	2.3	2.3	CM000590.1	2721232	2721275	-2856082	+	(GAT)n	Simple_repeat	1	44	0	1873
21	13.9	0	0	CM000590.1	2722197	2722229	-2855128	+	(T)n	Simple_repeat	1	33	0	1874
16	18.6	4.3	2.1	CM000590.1	2722233	2722241	-2855116	+	(CTT)n	Simple_repeat	1	47	0	1875
23	5.9	0	2.7	CM000590.1	2723215	2723252	-2854105	+	(GATGGA)n	Simple_repeat	1	37	0	1876
20	6.1	0	5.6	CM000590.1	2742304	2742341	-2835016	+	(AACGA)n	Simple_repeat	1	36	0	1877
16	16.8	0	0	CM000590.1	2744735	2744761	-2832596	+	(T)n	Simple_repeat	1	27	0	1878
16	10.8	3.2	0	CM000590.1	2752377	2752407	-2824950	+	(GAGCCA)n	Simple_repeat	1	32	0	1879
14	7.5	3.3	3.3	CM000590.1	2753251	2753280	-2824077	+	(GAAA)n	Simple_repeat	1	30	0	1880
11	24.4	0	0	CM000590.1	2779285	2779318	-2798039	+	(TGATGA)n	Simple_repeat	1	34	0	1881
13	9.7	9.1	0	CM000590.1	2784926	2784958	-2792399	+	(ATGGTTA)n	Simple_repeat	1	36	0	1882
11	21.8	2.2	4.4	CM000590.1	2801765	2801810	-2775547	+	(TTGAAG)n	Simple_repeat	1	45	0	1883
11	16.9	2.9	2.9	CM000590.1	2803076	2803110	-2774247	+	(CTCAAT)n	Simple_repeat	1	35	0	1884
329	18.1	0	0	CM000590.1	2803148	2803219	-2774138	+	(CTG)n	Simple_repeat	1	72	0	1885
11	32.1	0	3.4	CM000590.1	2825479	2825539	-2751818	+	(GAAGAC)n	Simple_repeat	1	59	0	1886
346	12	7.6	4.9	CM000590.1	2840863	2840941	-2736416	+	FoHeli3_14	RC/Helitron	148	228	-19169	1887	*
4135	2.9	0	0.2	CM000590.1	2840885	2841370	-2735987	+	FOXY	Unknown	1	485	0	1888
18	15.6	2.2	2.2	CM000590.1	2843402	2843446	-2733911	+	(TCTGTG)n	Simple_repeat	1	45	0	1889
15	3.4	5.9	5.9	CM000590.1	2843939	2843972	-2733385	+	(CTTCT)n	Simple_repeat	1	34	0	1890
16	20.6	0	2.5	CM000590.1	2845659	2845699	-2731658	+	GA-rich	Low_complexity	1	40	0	1891
18	8.5	0	0	CM000590.1	2850454	2850478	-2726879	+	(A)n	Simple_repeat	1	25	0	1892
15	4.3	0	4	CM000590.1	2867693	2867718	-2709639	+	(GAGC)n	Simple_repeat	1	25	0	1893
14	17.8	0	3	CM000590.1	2881638	2881671	-2695686	+	GA-rich	Low_complexity	1	33	0	1894
16	23.4	0	5.7	CM000590.1	2890043	2890098	-2687259	+	(CAT)n	Simple_repeat	1	53	0	1895
14	29.6	1.5	3.1	CM000590.1	2892496	2892560	-2684797	+	(CGT)n	Simple_repeat	1	64	0	1896
19	7.2	0	0	CM000590.1	2903401	2903429	-2673928	+	(TCACC)n	Simple_repeat	1	29	0	1897
16	19.9	0	2.4	CM000590.1	2903430	2903442	-2673915	+	(TCACT)n	Simple_repeat	1	41	0	1898
13	29.6	1.7	1.7	CM000590.1	2907684	2907742	-2669615	+	(GTCCTC)n	Simple_repeat	1	59	0	1899
13	22.4	0	2.7	CM000590.1	2908277	2908314	-2669043	+	(CTC)n	Simple_repeat	1	37	0	1900
21	22.2	2.7	4.1	CM000590.1	2917084	2917157	-2660200	+	GA-rich	Low_complexity	1	73	0	1901
12	14	6.2	0	CM000590.1	2921378	2921409	-2655948	+	(AGACA)n	Simple_repeat	1	34	0	1902
14	0	0	8.3	CM000590.1	2924325	2924350	-2653007	+	(TGAA)n	Simple_repeat	1	24	0	1903
19	12.1	2.8	0	CM000590.1	2933300	2933335	-2644022	+	(CTT)n	Simple_repeat	1	37	0	1904
13	9.7	0	0	CM000590.1	2936123	2936144	-2641213	+	(TCC)n	Simple_repeat	1	22	0	1905
13	17.7	3.1	0	CM000590.1	2941015	2941046	-2636311	+	(TTC)n	Simple_repeat	1	33	0	1906
24	20.8	3.5	4.8	CM000590.1	2941276	2941360	-2635997	+	(CTT)n	Simple_repeat	1	84	0	1907
21	19.3	0	0	CM000590.1	2944465	2944511	-2632846	+	(TCTTCA)n	Simple_repeat	1	47	0	1908
14	26.1	3.5	1.7	CM000590.1	2945682	2945738	-2631619	+	(TGT)n	Simple_repeat	1	58	0	1909
17	22.1	0	0	CM000590.1	2952328	2952370	-2624987	+	(GTAGAT)n	Simple_repeat	1	43	0	1910
16	24	0	0	CM000590.1	2952478	2952521	-2624836	+	(GTGGAT)n	Simple_repeat	1	44	0	1911
29	0	0	0	CM000590.1	2961334	2961360	-2615997	+	(GCTCCA)n	Simple_repeat	1	27	0	1912
15	11.6	0	0	CM000590.1	2967550	2967577	-2609780	+	(GAACT)n	Simple_repeat	1	28	0	1913
18	15	2.1	4.3	CM000590.1	2967776	2967823	-2609534	+	GA-rich	Low_complexity	1	47	0	1914
22	3.9	0	0	CM000590.1	2967984	2968010	-2609347	+	(T)n	Simple_repeat	1	27	0	1915
14	20.3	0	4.8	CM000590.1	2968198	2968241	-2609116	+	(AACACC)n	Simple_repeat	1	42	0	1916
14	15.3	0	0	CM000590.1	2977773	2977801	-2599556	+	(GTGAA)n	Simple_repeat	1	29	0	1917
13	10.4	6.5	0	CM000590.1	2991030	2991060	-2586297	+	(ATAGCG)n	Simple_repeat	1	33	0	1918
14	13.4	7	2.2	CM000590.1	3001998	3002040	-2575317	+	(AGAATGG)n	Simple_repeat	1	45	0	1919
19	9.2	2.9	0	CM000590.1	3002752	3002786	-2574571	+	(CTTTT)n	Simple_repeat	1	36	0	1920
13	20.4	0	4.9	CM000590.1	3003918	3003960	-2573397	+	(CCCTG)n	Simple_repeat	1	41	0	1921
17	20.5	4.6	3	CM000590.1	3006317	3006381	-2570976	+	(ACCTCC)n	Simple_repeat	1	66	0	1922
13	5.3	0	0	CM000590.1	3014536	3014555	-2562802	+	(AGA)n	Simple_repeat	1	20	0	1923
15	19.6	0	0	CM000590.1	3028343	3028377	-2548980	+	(TCTTCA)n	Simple_repeat	1	35	0	1924
15	26.5	0	0	CM000590.1	3035806	3035850	-2541507	+	(CACCGT)n	Simple_repeat	1	45	0	1925
13	13.1	0	0	CM000590.1	3037760	3037784	-2539573	+	(GAGT)n	Simple_repeat	1	25	0	1926
13	14.8	0	6.1	CM000590.1	3038565	3038599	-2538758	+	(TGTCT)n	Simple_repeat	1	33	0	1927
13	4	7.7	0	CM000590.1	3038617	3038645	-2538712	+	(CCTCC)n	Simple_repeat	1	31	0	1928
18	8.8	12.2	0	CM000590.1	3042966	3043014	-2534343	+	(GCCATG)n	Simple_repeat	1	55	0	1929
20	21.1	0	0	CM000590.1	3046870	3046908	-2530449	+	(T)n	Simple_repeat	1	39	0	1930
14	13.2	2.9	2.9	CM000590.1	3046992	3047026	-2530331	+	(TGCACC)n	Simple_repeat	1	35	0	1931
28	10	0	0	CM000590.1	3047134	3047177	-2530180	+	(GAGAG)n	Simple_repeat	1	44	0	1932
26	0	0	0	CM000590.1	3048065	3048089	-2529268	+	(GGATG)n	Simple_repeat	1	25	0	1933
20	27.5	1.4	2.7	CM000590.1	3069503	3069576	-2507781	+	GA-rich	Low_complexity	1	73	0	1934
12	17.5	5.1	6.9	CM000590.1	3071726	3071784	-2505573	+	(CTTCAG)n	Simple_repeat	1	58	0	1935
20	15.4	0	4.4	CM000590.1	3077433	3077479	-2499878	+	(TGG)n	Simple_repeat	1	45	0	1936
15	6.5	9.4	0	CM000590.1	3079406	3079439	-2497918	+	(TCT)n	Simple_repeat	1	37	0	1937
18	23.7	0	3.9	CM000590.1	3080186	3080239	-2497118	+	(GTT)n	Simple_repeat	1	52	0	1938
20	29	0	4.8	CM000590.1	3080240	3080269	-2497088	+	(GGTGTT)n	Simple_repeat	4	83	0	1939
19	6.8	0	3.1	CM000590.1	3093771	3093803	-2483554	+	(ATTCC)n	Simple_repeat	1	32	0	1940
15	23.6	0	6.9	CM000590.1	3094872	3094933	-2482424	+	GA-rich	Low_complexity	1	58	0	1941
24	3.5	0	0	CM000590.1	3095110	3095138	-2482219	+	(A)n	Simple_repeat	1	29	0	1942
15	15	0	0	CM000590.1	3095187	3095216	-2482141	+	(ACGC)n	Simple_repeat	1	30	0	1943
16	0	0	0	CM000590.1	3095465	3095482	-2481875	+	(GA)n	Simple_repeat	1	18	0	1944
15	9.8	6.1	0	CM000590.1	3099389	3099421	-2477936	+	G-rich	Low_complexity	1	35	0	1945
17	22.8	0	0	CM000590.1	3099547	3099582	-2477775	+	(T)n	Simple_repeat	1	36	0	1946
13	18.7	5.8	3.8	CM000590.1	3101908	3101959	-2475398	+	(TGCG)n	Simple_repeat	1	53	0	1947
15	23.3	4	0	CM000590.1	3102466	3102515	-2474842	+	(TGAGTC)n	Simple_repeat	1	52	0	1948
0	0	0	CM000590.1	3111937	3114864	-2462493	C	MuDR-1_FO	DNA/MULE-MuDR	0	2928	1	1949
12	14	10	0	CM000590.1	3118298	3118337	-2459020	+	(ACCATCC)n	Simple_repeat	1	44	0	1950
16	13.1	0	0	CM000590.1	3121317	3121341	-2456016	+	(T)n	Simple_repeat	1	25	0	1951
14	18.4	2.7	0	CM000590.1	3123163	3123199	-2454158	+	(CTGTCT)n	Simple_repeat	1	38	0	1952
14	31.6	0	4.3	CM000590.1	3123730	3123801	-2453556	+	(TCATCC)n	Simple_repeat	1	69	0	1953
15	7	6.7	0	CM000590.1	3140855	3140884	-2436473	+	(TCCTTG)n	Simple_repeat	1	32	0	1954
14	27.4	0	3.7	CM000590.1	3145013	3145068	-2432289	+	(TAAGAC)n	Simple_repeat	1	54	0	1955
14	12.2	0	0	CM000590.1	3145160	3145186	-2432171	+	(CAGTC)n	Simple_repeat	1	27	0	1956
13	0	0	0	CM000590.1	3148625	3148641	-2428716	+	(CGC)n	Simple_repeat	1	17	0	1957
21	9.5	0	0	CM000590.1	3151200	3151233	-2426124	+	(GCAAT)n	Simple_repeat	1	34	0	1958
17	0	0	0	CM000590.1	3152545	3152566	-2424791	+	(AATC)n	Simple_repeat	1	22	0	1959
32	0	0	0	CM000590.1	3173127	3173156	-2404201	+	(GAGT)n	Simple_repeat	1	30	0	1960
16	10	0	0	CM000590.1	3189831	3189852	-2387505	+	(A)n	Simple_repeat	1	22	0	1961
15	27.7	3.2	1.6	CM000590.1	3190151	3190213	-2387144	+	(CCCT)n	Simple_repeat	1	64	0	1962
12	9.3	0	4.2	CM000590.1	3190429	3190453	-2386904	+	(ACA)n	Simple_repeat	1	24	0	1963
18	16.8	2.5	0	CM000590.1	3190970	3191009	-2386348	+	(AGC)n	Simple_repeat	1	41	0	1964
18	12.1	0	0	CM000590.1	3195032	3195059	-2382298	+	(CA)n	Simple_repeat	1	28	0	1965
22	0	0	0	CM000590.1	3196713	3196736	-2380621	+	(T)n	Simple_repeat	1	24	0	1966
12	11.2	3.2	3.2	CM000590.1	3198959	3198989	-2378368	+	(TTGCTT)n	Simple_repeat	1	31	0	1967
28	0	0	0	CM000590.1	3200839	3200868	-2376489	+	(A)n	Simple_repeat	1	30	0	1968
14	11.7	0	3.5	CM000590.1	3202547	3202576	-2374781	+	(TCTTG)n	Simple_repeat	1	29	0	1969
12	23.5	0	0	CM000590.1	3207280	3207314	-2370043	+	(TGTGGA)n	Simple_repeat	1	35	0	1970
12	14.4	0	0	CM000590.1	3208670	3208693	-2368664	+	(CGG)n	Simple_repeat	1	24	0	1971
20	18.6	0	0	CM000590.1	3209283	3209319	-2368038	+	A-rich	Low_complexity	1	37	0	1972
30	0	0	0	CM000590.1	3209341	3209368	-2367989	+	(C)n	Simple_repeat	1	28	0	1973
45	0	0	0	CM000590.1	3210865	3210905	-2366452	+	(T)n	Simple_repeat	1	41	0	1974
23	18.3	3	3	CM000590.1	3211467	3211532	-2365825	+	(CATC)n	Simple_repeat	1	66	0	1975
16	0	0	0	CM000590.1	3211970	3211986	-2365371	+	(A)n	Simple_repeat	1	17	0	1976
[truncated: 10,462 more rows]

## Sheet: VCG0120
SW score	perc div.	perc del.	perc ins.	query sequence	position begin	position end	(left)	Strand	matching repeat	repeat class/family	position begin	end	(left)	repeat ID
152	4.2	0	0	NC_030986.1	4651	4865	-6848235	+	AT_rich	Low_complexity	1	215	0	1				Row Labels	Count of repeat class/family2	Sum of perc ins.	Sum of perc div.	Sum of perc del.
220	21.5	2.4	4	NC_030986.1	4866	4991	-6848109	+	(TATAA)n	Simple_repeat	1	124	0	2				Simple_repeat	2506	1419.6	22601.2	1319.7
21	0	0	0	NC_030986.1	9754	9774	-6843326	+	AT_rich	Low_complexity	1	21	0	3				Low_complexity	2397	859.2	19564.5	474.6
83	8.2	0	0	NC_030986.1	34415	34609	-6818491	+	AT_rich	Low_complexity	1	195	0	4				LTR/Copia	247	565.3	7148.6	876.9
23	6.8	0	0	NC_030986.1	34635	34678	-6818422	+	AT_rich	Low_complexity	1	44	0	5				LTR/Gypsy	104	290.7	3106.1	280.2
28	7.1	0	0	NC_030986.1	34715	34770	-6818330	+	AT_rich	Low_complexity	1	56	0	6				DNA/HAT	33	0	254.4	0
186	5.2	0	0	NC_030986.1	34845	35135	-6817965	+	AT_rich	Low_complexity	1	291	0	7				DNA/MuDR	13	47.4	237.4	29.6
180	0	0	0	NC_030986.1	38011	38030	-6815070	+	(CACAG)n	Simple_repeat	2	21	0	8				DNA/En-Spm	7	28	152.6	10.1
25	3.1	0	0	NC_030986.1	56814	56845	-6796255	+	AT_rich	Low_complexity	1	32	0	9				RC/Helitron	1	0	18.6	10
22	5.6	0	0	NC_030986.1	69387	69422	-6783678	+	AT_rich	Low_complexity	1	36	0	10				Unknown	1	2.8	25.7	1.4
198	0	0	0	NC_030986.1	76406	76427	-6776673	+	(CAAA)n	Simple_repeat	4	25	0	11				LINE/L1	1	10.1	19.7	2.5
54	10.4	0	1.5	NC_030986.1	97897	98169	-6754931	+	AT_rich	Low_complexity	1	269	0	12				LTR	1	0	24.6	3.3
204	4	0	0	NC_030986.1	98358	98382	-6754718	+	(TAA)n	Simple_repeat	2	26	0	13				Satellite	1	4.9	25.6	0
28	0	0	0	NC_030986.1	103664	103691	-6749409	+	AT_rich	Low_complexity	1	28	0	14				Grand Total	5312	3228	53179	3008.3
228	3.5	0	0	NC_030986.1	116833	116861	-6736239	+	(CAAA)n	Simple_repeat	4	32	0	15
21	0	0	0	NC_030986.1	137386	137406	-6715694	+	AT_rich	Low_complexity	1	21	0	16
33	10.5	0	0	NC_030986.1	139838	139961	-6713139	+	AT_rich	Low_complexity	1	124	0	17				Row Labels	Count of query sequence	Average of perc div.	Average of perc del.	Average of perc ins.		Max Del Chr	Max Ins Chr
25	9	0	0	NC_030986.1	140207	140273	-6712827	+	AT_rich	Low_complexity	1	67	0	18			Chr-1	NC_030986.1	556	10.6559	0.54946	0.682914		3	3
34	4.2	0	0	NC_030986.1	141488	141535	-6711565	+	AT_rich	Low_complexity	1	48	0	19			Chr-2	NC_030987.1	432	9.77662	0.503472	0.540278		6	8
23	0	0	0	NC_030986.1	142563	142585	-6710515	+	AT_rich	Low_complexity	1	23	0	20			Chr-3	NC_030988.1	623	10.5254	0.847512	0.685072		14	14
27	0	0	0	NC_030986.1	153694	153720	-6699380	+	AT_rich	Low_complexity	1	27	0	21			Chr-4	NC_030989.1	343	9.79359	0.42828	0.421574		15	15
94	6.1	0	0	NC_030986.1	153751	153914	-6699186	+	AT_rich	Low_complexity	1	164	0	22			Chr-5	NC_030990.1	413	10.0143	0.334383	0.447942
23	8.6	0	0	NC_030986.1	154092	154149	-6698951	+	AT_rich	Low_complexity	1	58	0	23			Chr-6	NC_030991.1	465	11.3411	0.922581	0.675054
23	0	0	0	NC_030986.1	154996	155018	-6698082	+	AT_rich	Low_complexity	1	23	0	24			Chr-7	NC_030992.1	363	9.66226	0.249036	0.439669
22	0	0	0	NC_030986.1	155133	155154	-6697946	+	AT_rich	Low_complexity	1	22	0	25			Chr-8	NC_030993.1	304	10.2444	0.489474	0.705592
88	4.6	0	0	NC_030986.1	155840	155969	-6697131	+	AT_rich	Low_complexity	1	130	0	26			Chr-9	NC_030994.1	242	11.1806	0.526033	0.612397
49	0	0	0	NC_030986.1	156160	156208	-6696892	+	AT_rich	Low_complexity	1	49	0	27			Chr-10	NC_030995.1	233	9.57253	0.27897	0.558798
26	7.4	0	0	NC_030986.1	158026	158079	-6695021	+	AT_rich	Low_complexity	1	54	0	28			Chr-11	NC_030996.1	117	7.76496	0.279487	0.522222
36	4	0	0	NC_030986.1	158108	158157	-6694943	+	AT_rich	Low_complexity	1	50	0	29			Chr-12	NC_030997.1	92	10.0576	0.283696	0.394565
47	4.4	0	0	NC_030986.1	158359	158426	-6694674	+	AT_rich	Low_complexity	1	68	0	30			Chr-13	NC_030998.1	71	8.69155	0.377465	0.228169
26	0	0	0	NC_030986.1	158491	158516	-6694584	+	AT_rich	Low_complexity	1	26	0	31			Chr-14	NC_030999.1	219	12.4982	1.02192	0.990411
181	5.7	2.8	2.8	NC_030986.1	158688	158723	-6694377	+	(TAA)n	Simple_repeat	1	36	0	32			Chr-15	NC_031000.1	288	9.31701	0.83125	0.799306
39	8.8	0	0	NC_030986.1	158854	158955	-6694145	+	AT_rich	Low_complexity	1	102	0	33				Grand Total	4761	10.2716	0.576623	0.608402
33	4.3	0	0	NC_030986.1	159047	159093	-6694007	+	AT_rich	Low_complexity	1	47	0	34
295	28.9	1.6	1.6	NC_030986.1	159316	159438	-6693662	+	RIRE7_I	LTR/Gypsy	3663	3785	-2111	35
25	6.5	0	0	NC_030986.1	159446	159491	-6693609	+	AT_rich	Low_complexity	1	46	0	36
21	7.1	0	0	NC_030986.1	159595	159636	-6693464	+	AT_rich	Low_complexity	1	42	0	37
24	3.2	0	0	NC_030986.1	159649	159679	-6693421	+	AT_rich	Low_complexity	1	31	0	38
30	5.9	0	0	NC_030986.1	159730	159780	-6693320	+	AT_rich	Low_complexity	1	51	0	39
22	5.6	0	0	NC_030986.1	159879	159914	-6693186	+	AT_rich	Low_complexity	1	36	0	40
63	10.6	0	0	NC_030986.1	160027	160271	-6692829	+	AT_rich	Low_complexity	1	245	0	41
21	0	0	0	NC_030986.1	160471	160491	-6692609	+	AT_rich	Low_complexity	1	21	0	42
33	0	0	0	NC_030986.1	160526	160558	-6692542	+	AT_rich	Low_complexity	1	33	0	43
31	0	0	0	NC_030986.1	160684	160714	-6692386	+	AT_rich	Low_complexity	1	31	0	44
22	9.9	0	0	NC_030986.1	161420	161490	-6691610	+	AT_rich	Low_complexity	1	71	0	45
46	5.4	0	0	NC_030986.1	161534	161607	-6691493	+	AT_rich	Low_complexity	1	74	0	46
226	23.6	0	4.1	NC_030986.1	161789	161885	-6691215	+	(TTAAA)n	Simple_repeat	5	97	0	47
23	0	0	0	NC_030986.1	161968	161990	-6691110	+	AT_rich	Low_complexity	1	23	0	48
228	25	0	2.1	NC_030986.1	162015	162108	-6690992	+	(TAAA)n	Simple_repeat	1	92	0	49
21	7.1	0	0	NC_030986.1	162185	162226	-6690874	+	AT_rich	Low_complexity	1	42	0	50
189	0	0	0	NC_030986.1	163590	163610	-6689490	+	(CAAA)n	Simple_repeat	4	24	0	51
26	3	0	0	NC_030986.1	163679	163711	-6689389	+	AT_rich	Low_complexity	1	33	0	52
29	7.8	0	0	NC_030986.1	163726	163789	-6689311	+	AT_rich	Low_complexity	1	64	0	53
28	0	0	0	NC_030986.1	164314	164341	-6688759	+	AT_rich	Low_complexity	1	28	0	54
23	0	0	0	NC_030986.1	164374	164396	-6688704	+	AT_rich	Low_complexity	1	23	0	55
51	5.5	0	2.7	NC_030986.1	164569	164680	-6688420	+	AT_rich	Low_complexity	1	109	0	56
23	0	0	0	NC_030986.1	164835	164857	-6688243	+	AT_rich	Low_complexity	1	23	0	57
548	36.1	3.4	3.5	NC_030986.1	167344	168231	-6684869	+	ATGP1I	LTR/Gypsy	2263	3259	-2852	58
270	26.4	3.5	3.5	NC_030986.1	169359	169543	-6683557	+	RIRE3_I	LTR/Gypsy	4843	5309	-749	59
22	5.6	0	0	NC_030986.1	170688	170723	-6682377	+	AT_rich	Low_complexity	1	36	0	60
89	10	0	0	NC_030986.1	170749	171047	-6682053	+	AT_rich	Low_complexity	1	299	0	61
77	8.2	0	1.4	NC_030986.1	171153	171374	-6681726	+	AT_rich	Low_complexity	1	219	0	62
43	7.1	0	0	NC_030986.1	171479	171563	-6681537	+	AT_rich	Low_complexity	1	85	0	63
31	6.8	0	0	NC_030986.1	173415	173473	-6679627	+	AT_rich	Low_complexity	1	59	0	64
209	10.8	2.7	0	NC_030986.1	175386	175422	-6677678	+	(TTGG)n	Simple_repeat	2	39	0	65
24	6.7	0	0	NC_030986.1	179138	179182	-6673918	+	AT_rich	Low_complexity	1	45	0	66
441	13.3	0	0	NC_030986.1	179187	179261	-6673839	+	(A)n	Simple_repeat	1	75	0	67
22	0	0	0	NC_030986.1	179445	179466	-6673634	+	AT_rich	Low_complexity	1	22	0	68
219	6.9	0	0	NC_030986.1	188008	188036	-6665064	+	(A)n	Simple_repeat	1	29	0	69
235	18.6	10	0	NC_030986.1	190867	190936	-6662164	+	HELITRON1_OS	RC/Helitron	2578	2654	-7528	70
95	9.6	0	0	NC_030986.1	213036	213326	-6639774	+	AT_rich	Low_complexity	1	291	0	71
23	0	0	0	NC_030986.1	213348	213370	-6639730	+	AT_rich	Low_complexity	1	23	0	72
27	2.9	0	0	NC_030986.1	213414	213447	-6639653	+	AT_rich	Low_complexity	1	34	0	73
43	4.7	0	0	NC_030986.1	291667	291730	-6561370	+	AT_rich	Low_complexity	1	64	0	74
229	26.4	0	0	NC_030986.1	371842	371894	-6481206	+	(CCA)n	Simple_repeat	1	53	0	75
21	3.6	0	0	NC_030986.1	401937	401964	-6451136	+	AT_rich	Low_complexity	1	28	0	76
216	17.9	2.6	0	NC_030986.1	503147	503185	-6349915	+	C-rich	Low_complexity	5	44	0	77
343	20.9	0	1.9	NC_030986.1	531878	531984	-6321116	+	CT-rich	Low_complexity	4	108	0	78
213	26	0	0	NC_030986.1	566606	566655	-6286445	+	(CCTTG)n	Simple_repeat	5	54	0	79
201	14.3	0	0	NC_030986.1	567556	567590	-6285510	+	(CTG)n	Simple_repeat	1	35	0	80
214	30.1	0	0	NC_030986.1	571413	571505	-6281595	+	(CGA)n	Simple_repeat	1	93	0	81				Chr	4761
381	18.9	0	0	NC_030986.1	571684	571773	-6281327	+	(CAG)n	Simple_repeat	1	90	0	82				Others	4761
198	0	0	0	NC_030986.1	579059	579080	-6274020	+	(ATTG)n	Simple_repeat	1	22	0	83
180	0	0	0	NC_030986.1	604666	604685	-6248415	+	(A)n	Simple_repeat	1	20	0	84
34	0	0	0	NC_030986.1	634163	634196	-6218904	+	AT_rich	Low_complexity	1	34	0	85
233	19.5	0	0	NC_030986.1	687523	687563	-6165537	+	(CCA)n	Simple_repeat	3	43	0	86
186	10.3	0	0	NC_030986.1	699858	699886	-6153214	+	(CACAA)n	Simple_repeat	3	31	0	87
212	20	0	2.2	NC_030986.1	719864	719909	-6133191	+	(CTTTG)n	Simple_repeat	3	47	0	88
21	0	0	0	NC_030986.1	730961	730981	-6122119	+	AT_rich	Low_complexity	1	21	0	89
327	31.8	1.3	2	NC_030986.1	734626	734776	-6118324	+	GA-rich	Low_complexity	1	150	0	90
203	27.9	1.4	1.4	NC_030986.1	740651	740719	-6112381	+	CT-rich	Low_complexity	1	69	0	91
218	17.6	2	0	NC_030986.1	749184	749234	-6103866	+	A-rich	Low_complexity	2	53	0	92
219	6.9	0	0	NC_030986.1	750490	750518	-6102582	+	(A)n	Simple_repeat	1	29	0	93
28	0	0	0	NC_030986.1	759224	759251	-6093849	+	AT_rich	Low_complexity	1	28	0	94
204	16.3	0	2.3	NC_030986.1	772047	772090	-6081010	+	CT-rich	Low_complexity	2	44	0	95
417	2	0	0	NC_030986.1	787559	787608	-6065492	+	(TTC)n	Simple_repeat	1	50	0	96
204	25.6	0	0	NC_030986.1	795891	795933	-6057167	+	A-rich	Low_complexity	3	45	0	97
210	15	0	0	NC_030986.1	798461	798500	-6054600	+	(TTTG)n	Simple_repeat	2	41	0	98
180	7.7	0	0	NC_030986.1	846307	846332	-6006768	+	(GGAGA)n	Simple_repeat	3	28	0	99
209	22.8	1.8	0	NC_030986.1	855531	855587	-5997513	+	GA-rich	Low_complexity	1	58	0	100
241	32.4	0	2.6	NC_030986.1	856173	856286	-5996814	+	(CACCAT)n	Simple_repeat	5	115	0	101
275	33.5	0	3.2	NC_030986.1	856346	856530	-5996570	+	(CACCAT)n	Simple_repeat	1	179	0	101	*
293	34.9	0	0	NC_030986.1	856445	856593	-5996507	+	(CCA)n	Simple_repeat	1	149	0	102
306	20.5	0	3.5	NC_030986.1	856796	856881	-5996219	+	ATCOPIA24I	LTR/Copia	2733	2815	-1892	103
208	36.6	0	0	NC_030986.1	856886	856978	-5996122	+	(CCA)n	Simple_repeat	3	95	0	104
207	17.6	0	0	NC_030986.1	867561	867594	-5985506	+	CT-rich	Low_complexity	1	34	0	105
222	9.1	0	0	NC_030986.1	912644	912676	-5940424	+	(CTG)n	Simple_repeat	2	34	0	106
244	24.2	1.6	0	NC_030986.1	915331	915392	-5937708	+	DANIELA_TM-int	LTR/Gypsy	1967	2029	-9371	107
207	0	0	0	NC_030986.1	916691	916713	-5936387	+	(CAGCC)n	Simple_repeat	1	23	0	108
189	0	0	0	NC_030986.1	918038	918058	-5935042	+	(CTGTG)n	Simple_repeat	1	21	0	109
390	17.8	0	0	NC_030986.1	918676	918765	-5934335	+	(CTG)n	Simple_repeat	3	92	0	110
244	26.4	1.1	1.1	NC_030986.1	918999	919086	-5934014	+	(CTG)n	Simple_repeat	3	90	0	111
202	20.5	0	0	NC_030986.1	927362	927400	-5925700	+	(TCTCG)n	Simple_repeat	2	40	0	112
246	3.2	0	0	NC_030986.1	930432	930462	-5922638	+	(CAGGG)n	Simple_repeat	4	34	0	113
252	0	0	0	NC_030986.1	932784	932811	-5920289	+	(TCTTG)n	Simple_repeat	3	30	0	114
209	19.6	2.2	0	NC_030986.1	935759	935804	-5917296	+	(CA)n	Simple_repeat	2	48	0	115
33	0	0	0	NC_030986.1	945470	945502	-5907598	+	AT_rich	Low_complexity	1	33	0	116
333	0	0	0	NC_030986.1	968073	968109	-5884991	+	(TCGTG)n	Simple_repeat	2	38	0	117
223	24.6	0	0	NC_030986.1	1018493	1018553	-5834547	+	CT-rich	Low_complexity	1	61	0	118
203	19.1	2.1	2.1	NC_030986.1	1029702	1029749	-5823351	+	(CTG)n	Simple_repeat	1	48	0	119
229	20.8	1.9	0	NC_030986.1	1033636	1033688	-5819412	+	(CATCG)n	Simple_repeat	3	56	0	120
183	8	0	0	NC_030986.1	1052497	1052521	-5800579	+	(GGCTG)n	Simple_repeat	4	28	0	121
201	15.2	0	0	NC_030986.1	1065998	1066030	-5787070	+	(CAATC)n	Simple_repeat	4	36	0	122
216	0	0	0	NC_030986.1	1072809	1072832	-5780268	+	(TG)n	Simple_repeat	2	25	0	123
231	3.6	0	0	NC_030986.1	1082963	1082990	-5770110	+	(TACTG)n	Simple_repeat	2	29	0	124
229	26.9	0	0	NC_030986.1	1084839	1084890	-5768210	+	CT-rich	Low_complexity	3	54	0	125
21	0	0	0	NC_030986.1	1096433	1096453	-5756647	+	GC_rich	Low_complexity	1	21	0	126
202	20	2.5	0	NC_030986.1	1116005	1116044	-5737056	+	(CGG)n	Simple_repeat	2	42	0	127
219	3.6	0	0	NC_030986.1	1122005	1122032	-5731068	+	(CAG)n	Simple_repeat	2	29	0	128
195	4.2	0	0	NC_030986.1	1170255	1170278	-5682822	+	(ATGTG)n	Simple_repeat	1	24	0	129
244	23.3	0	0	NC_030986.1	1179219	1179278	-5673822	+	CT-rich	Low_complexity	3	62	0	130
294	28.6	0	0	NC_030986.1	1225970	1226032	-5627068	+	(TCG)n	Simple_repeat	1	63	0	131
207	0	0	0	NC_030986.1	1245078	1245100	-5608000	+	(TTTTC)n	Simple_repeat	2	24	0	132
21	0	0	0	NC_030986.1	1245286	1245306	-5607794	+	AT_rich	Low_complexity	1	21	0	133
222	3.7	0	0	NC_030986.1	1247580	1247606	-5605494	+	(CATGT)n	Simple_repeat	2	28	0	134
23	0	0	0	NC_030986.1	1248216	1248238	-5604862	+	AT_rich	Low_complexity	1	23	0	135
183	15.6	0	0	NC_030986.1	1251548	1251579	-5601521	+	(TA)n	Simple_repeat	2	33	0	136
198	0	0	0	NC_030986.1	1268697	1268718	-5584382	+	(CAAA)n	Simple_repeat	4	25	0	137
202	31.5	0	0	NC_030986.1	1282687	1282759	-5570341	+	GA-rich	Low_complexity	5	77	0	138
244	26.6	0	0	NC_030986.1	1300564	1300627	-5552473	+	GA-rich	Low_complexity	2	65	0	139
184	10	0	4.8	NC_030986.1	1302182	1302223	-5550877	+	(GAAAA)n	Simple_repeat	5	44	0	140
261	35.7	0	0	NC_030986.1	1320439	1320536	-5532564	+	(TCG)n	Simple_repeat	1	98	0	141
183	10	0	0	NC_030986.1	1321147	1321176	-5531924	+	(TCCA)n	Simple_repeat	1	30	0	142
219	6.9	0	0	NC_030986.1	1322310	1322338	-5530762	+	(TG)n	Simple_repeat	1	29	0	143
21	0	0	0	NC_030986.1	1359139	1359159	-5493941	+	AT_rich	Low_complexity	1	21	0	144
198	0	0	0	NC_030986.1	1363854	1363875	-5489225	+	(GGCTG)n	Simple_repeat	2	23	0	145
203	0	0	3.6	NC_030986.1	1365280	1365307	-5487793	+	(CAAT)n	Simple_repeat	3	29	0	146
207	0	0	0	NC_030986.1	1377791	1377813	-5475287	+	(ATGTG)n	Simple_repeat	5	27	0	147
220	16.3	4.1	0	NC_030986.1	1390711	1390759	-5462341	+	(CATAC)n	Simple_repeat	2	52	0	148
192	15.8	0	0	NC_030986.1	1395589	1395626	-5457474	+	(ATG)n	Simple_repeat	3	40	0	149
210	15.6	0	0	NC_030986.1	1398346	1398390	-5454710	+	(TCG)n	Simple_repeat	1	45	0	150
186	4.3	0	0	NC_030986.1	1417408	1417430	-5435670	+	(CCCGAA)n	Simple_repeat	5	27	0	151
230	22.2	0	0	NC_030986.1	1436588	1436632	-5416468	C	OSR3_LTR	LTR/Copia	-52	94	50	152
183	8	0	0	NC_030986.1	1446940	1446964	-5406136	+	(CCTG)n	Simple_repeat	1	25	0	153
297	0	0	0	NC_030986.1	1458258	1458290	-5394810	+	(CATA)n	Simple_repeat	4	36	0	154
23	2.2	0	6.1	NC_030986.1	1474240	1474288	-5378812	+	AT_rich	Low_complexity	1	46	0	155
33	2.5	0	0	NC_030986.1	1474594	1474633	-5378467	+	AT_rich	Low_complexity	1	40	0	156
32	0	0	0	NC_030986.1	1474664	1474695	-5378405	+	AT_rich	Low_complexity	1	32	0	157
201	7.4	0	0	NC_030986.1	1477328	1477354	-5375746	+	(CGAGG)n	Simple_repeat	4	30	0	158
219	6.9	0	0	NC_030986.1	1560145	1560173	-5292927	+	(TTTTA)n	Simple_repeat	5	33	0	159
22	3.5	0	0	NC_030986.1	1570859	1570887	-5282213	+	AT_rich	Low_complexity	1	29	0	160
26	3	0	0	NC_030986.1	1595572	1595604	-5257496	+	AT_rich	Low_complexity	1	33	0	161
21	0	0	0	NC_030986.1	1595637	1595657	-5257443	+	AT_rich	Low_complexity	1	21	0	162
216	0	0	0	NC_030986.1	1596685	1596708	-5256392	+	(ATTTG)n	Simple_repeat	1	24	0	163
216	13.5	0	0	NC_030986.1	1610212	1610248	-5242852	+	(CGATG)n	Simple_repeat	4	40	0	164
230	21	1.6	3.1	NC_030986.1	1623297	1623360	-5229740	+	(CGCTG)n	Simple_repeat	1	63	0	165
303	9.3	0	0	NC_030986.1	1651227	1651269	-5201831	+	(CTTTG)n	Simple_repeat	3	45	0	166
236	28.8	0.7	4.6	NC_030986.1	1651697	1651849	-5201251	+	(CCA)n	Simple_repeat	2	148	0	167
204	11.9	0	6.7	NC_030986.1	1672335	1672379	-5180721	+	(CAAGG)n	Simple_repeat	5	46	0	168
297	0	0	0	NC_030986.1	1685944	1685976	-5167124	+	(T)n	Simple_repeat	1	33	0	169
194	12.5	2.1	0	NC_030986.1	1685979	1686026	-5167074	+	A-rich	Low_complexity	2	50	0	170
279	22.6	1.6	0	NC_030986.1	1704463	1704524	-5148576	+	GA-rich	Low_complexity	1	63	0	171
23	0	0	0	NC_030986.1	1712837	1712859	-5140241	+	AT_rich	Low_complexity	1	23	0	172
186	4.3	0	0	NC_030986.1	1717756	1717778	-5135322	+	(A)n	Simple_repeat	1	23	0	173
237	18.6	1.7	1.7	NC_030986.1	1723351	1723410	-5129690	+	(AGTTG)n	Simple_repeat	4	63	0	174
258	17.3	0	0	NC_030986.1	1732120	1732194	-5120906	+	(CAG)n	Simple_repeat	2	76	0	175
239	27.1	3	6.9	NC_030986.1	1732409	1732539	-5120561	C	DANIELA_TM-int	LTR/Gypsy	-1489	9911	9786	176
249	25.3	4	0	NC_030986.1	1732952	1733026	-5120074	C	BARBARA_TM-int	LTR/Copia	-585	6174	6097	177
230	27.3	3.9	0	NC_030986.1	1734821	1734897	-5118203	C	BARBARA_TM-int	LTR/Copia	-581	6178	6099	177
193	13.7	0	5.6	NC_030986.1	1735695	1735748	-5117352	+	(CCCGAA)n	Simple_repeat	4	54	0	178
188	13	2.2	0	NC_030986.1	1735994	1736039	-5117061	+	GA-rich	Low_complexity	3	49	0	179
261	14.6	0	0	NC_030986.1	1736259	1736306	-5116794	+	(GGA)n	Simple_repeat	2	49	0	180
258	19.4	0	0	NC_030986.1	1736580	1736641	-5116459	+	GA-rich	Low_complexity	2	63	0	181
200	27.4	0	0	NC_030986.1	1736694	1736755	-5116345	+	(CAG)n	Simple_repeat	3	64	0	182
207	10	0	0	NC_030986.1	1738967	1738996	-5114104	+	(CGAA)n	Simple_repeat	2	31	0	183
189	0	0	0	NC_030986.1	1739796	1739816	-5113284	+	(CCA)n	Simple_repeat	2	22	0	184
216	9.7	0	0	NC_030986.1	1748691	1748721	-5104379	+	(CAAA)n	Simple_repeat	2	32	0	185
213	10.8	0	0	NC_030986.1	1758945	1758981	-5094119	+	(T)n	Simple_repeat	1	37	0	186
339	8.5	0	0	NC_030986.1	1773633	1773679	-5079421	+	(A)n	Simple_repeat	1	47	0	187
210	7.1	0	0	NC_030986.1	1774255	1774282	-5078818	+	(CCTTG)n	Simple_repeat	3	30	0	188
222	3.7	0	0	NC_030986.1	1788381	1788407	-5064693	+	(CAAAG)n	Simple_repeat	5	31	0	189
216	0	0	0	NC_030986.1	1788567	1788590	-5064510	+	(TCCTG)n	Simple_repeat	5	28	0	190
183	4.2	0	0	NC_030986.1	1791734	1791757	-5061343	+	(TATG)n	Simple_repeat	3	26	0	191
25	0	0	0	NC_030986.1	1828920	1828944	-5024156	+	AT_rich	Low_complexity	1	25	0	192
207	0	0	0	NC_030986.1	1840380	1840402	-5012698	+	(A)n	Simple_repeat	1	23	0	193
234	0	0	0	NC_030986.1	1858723	1858748	-4994352	+	(TATG)n	Simple_repeat	4	29	0	194
258	11.6	0	0	NC_030986.1	1875115	1875157	-4977943	+	(A)n	Simple_repeat	1	43	0	195
219	11.4	0	0	NC_030986.1	1878099	1878133	-4974967	+	(CTG)n	Simple_repeat	1	35	0	196
219	11.4	0	0	NC_030986.1	1882045	1882079	-4971021	+	(CAA)n	Simple_repeat	1	35	0	197
231	3.6	0	0	NC_030986.1	1889533	1889560	-4963540	+	(TAAAG)n	Simple_repeat	4	31	0	198
225	15	4.2	16.7	NC_030986.1	1890140	1890235	-4962865	C	VANDAL4	DNA/MuDR	-6811	11681	11598	199
285	2.9	0	0	NC_030986.1	1957892	1957925	-4895175	+	(T)n	Simple_repeat	1	34	0	200
192	7.7	0	0	NC_030986.1	1973705	1973730	-4879370	+	(CTCA)n	Simple_repeat	2	27	0	201
516	1.6	0	0	NC_030986.1	2038823	2038883	-4814217	+	(GAA)n	Simple_repeat	1	61	0	202
186	17.1	0	0	NC_030986.1	2061805	2061845	-4791255	+	CT-rich	Low_complexity	2	42	0	203
203	15.2	0	0	NC_030986.1	2100560	2100592	-4752508	+	(AACTG)n	Simple_repeat	5	37	0	204
226	22.4	0	0	NC_030986.1	2101074	2101122	-4751978	+	(CTG)n	Simple_repeat	3	51	0	205
189	12.1	0	0	NC_030986.1	2107854	2107886	-4745214	+	(CGA)n	Simple_repeat	1	33	0	206
195	4.2	0	0	NC_030986.1	2108223	2108246	-4744854	+	(CAAGG)n	Simple_repeat	4	27	0	207
330	16.7	0	0	NC_030986.1	2163936	2163995	-4689105	+	(TGAG)n	Simple_repeat	4	63	0	208
213	19.6	3.6	0	NC_030986.1	2165028	2165083	-4688017	+	(CTCA)n	Simple_repeat	2	59	0	209
215	30.2	0	0	NC_030986.1	2177314	2177376	-4675724	+	CT-rich	Low_complexity	3	65	0	210
258	3.2	0	0	NC_030986.1	2194404	2194434	-4658666	+	(CACG)n	Simple_repeat	4	34	0	211
219	3.6	0	0	NC_030986.1	2194884	2194911	-4658189	+	(CCA)n	Simple_repeat	3	30	0	212
240	11.1	0	0	NC_030986.1	2199859	2199894	-4653206	+	(CGAGG)n	Simple_repeat	4	39	0	213
240	3.5	0	0	NC_030986.1	2207469	2207497	-4645603	+	(A)n	Simple_repeat	1	29	0	214
231	19.6	5.4	0	NC_030986.1	2210946	2211001	-4642099	+	GA-rich	Low_complexity	2	60	0	215
29	0	0	0	NC_030986.1	2216356	2216384	-4636716	+	AT_rich	Low_complexity	1	29	0	216
203	17.5	0	0	NC_030986.1	2238985	2239024	-4614076	+	(CATTT)n	Simple_repeat	5	44	0	217
238	24.4	0	0	NC_030986.1	2247558	2247602	-4605498	+	polypyrimidine	Low_complexity	2	46	0	218
231	3.6	0	0	NC_030986.1	2253376	2253403	-4599697	+	(A)n	Simple_repeat	1	28	0	219
209	25.5	0	0	NC_030986.1	2257184	2257234	-4595866	+	(CGA)n	Simple_repeat	2	52	0	220
212	8.6	2.9	0	NC_030986.1	2265911	2265945	-4587155	+	(GGCTG)n	Simple_repeat	2	37	0	221
180	0	0	0	NC_030986.1	2269204	2269223	-4583877	+	(TTCA)n	Simple_repeat	2	21	0	222
228	15.4	1.9	3.7	NC_030986.1	2269889	2269942	-4583158	+	(TCCA)n	Simple_repeat	3	55	0	223
203	22.4	1.4	2.9	NC_030986.1	2270266	2270334	-4582766	+	CT-rich	Low_complexity	1	68	0	224
206	12.1	0	0	NC_030986.1	2278528	2278560	-4574540	+	(AGATG)n	Simple_repeat	4	36	0	225
234	9.1	0	0	NC_030986.1	2287209	2287241	-4565859	+	(A)n	Simple_repeat	1	33	0	226
21	0	0	0	NC_030986.1	2291881	2291901	-4561199	+	AT_rich	Low_complexity	1	21	0	227
309	10.9	0	0	NC_030986.1	2318420	2318465	-4534635	+	(TTC)n	Simple_repeat	3	48	0	228
191	3.6	0	3.5	NC_030986.1	2318580	2318608	-4534492	+	(CAAGG)n	Simple_repeat	3	30	0	229
211	20	0	0	NC_030986.1	2323579	2323618	-4529482	+	(TCCTG)n	Simple_repeat	2	41	0	230
936	0	0	0	NC_030986.1	2329953	2330056	-4523044	+	(CACAG)n	Simple_repeat	4	107	0	231
202	18.2	0	0	NC_030986.1	2339361	2339393	-4513707	+	(CGAG)n	Simple_repeat	3	35	0	232
249	3.3	0	0	NC_030986.1	2354806	2354835	-4498265	+	(TTG)n	Simple_repeat	3	32	0	233
243	6.1	0	0	NC_030986.1	2368039	2368071	-4485029	+	(CCCTG)n	Simple_repeat	1	33	0	234
212	26.1	0	0	NC_030986.1	2401200	2401245	-4451855	+	GA-rich	Low_complexity	1	46	0	235
189	0	0	0	NC_030986.1	2413232	2413252	-4439848	+	(TTTTG)n	Simple_repeat	4	24	0	236
211	22.7	0	0	NC_030986.1	2416601	2416644	-4436456	+	(ATGGTG)n	Simple_repeat	3	46	0	237
221	23.6	2.7	1.4	NC_030986.1	2430047	2430119	-4422981	+	CT-rich	Low_complexity	1	74	0	238
348	2.4	0	0	NC_030986.1	2430211	2430251	-4422849	+	(CACAT)n	Simple_repeat	5	45	0	239
331	11.1	0	8	NC_030986.1	2465231	2465318	-4387782	+	(TC)n	Simple_repeat	2	82	0	240
189	10.7	0	0	NC_030986.1	2515468	2515495	-4337605	+	(GGA)n	Simple_repeat	2	29	0	241
218	27.4	1.4	0	NC_030986.1	2518320	2518392	-4334708	+	GA-rich	Low_complexity	3	76	0	242
207	16.2	0	0	NC_030986.1	2557585	2557621	-4295479	+	(CATATA)n	Simple_repeat	2	38	0	243
196	10.3	0	7.9	NC_030986.1	2585814	2585876	-4267224	+	(TAAAA)n	Simple_repeat	1	58	0	244
189	10.7	0	0	NC_030986.1	2586807	2586834	-4266266	+	(G)n	Simple_repeat	1	28	0	245
290	9.4	0	5.4	NC_030986.1	2587852	2587907	-4265193	+	(TTC)n	Simple_repeat	2	54	0	246
22	0	0	0	NC_030986.1	2604262	2604283	-4248817	+	AT_rich	Low_complexity	1	22	0	247
189	0	0	0	NC_030986.1	2619197	2619217	-4233883	+	(CCTA)n	Simple_repeat	2	22	0	248
36	2.3	0	0	NC_030986.1	2656883	2656925	-4196175	+	AT_rich	Low_complexity	1	43	0	249
200	22.2	0	0	NC_030986.1	2658678	2658722	-4194378	+	(ATG)n	Simple_repeat	2	46	0	250
195	16.7	0	0	NC_030986.1	2692518	2692559	-4160541	+	CT-rich	Low_complexity	2	43	0	251
219	11.4	0	0	NC_030986.1	2692951	2692985	-4160115	+	(TTC)n	Simple_repeat	2	36	0	252
210	12.8	0	0	NC_030986.1	2694790	2694828	-4158272	+	(TTC)n	Simple_repeat	1	39	0	253
204	4	0	0	NC_030986.1	2696157	2696181	-4156919	+	(TTC)n	Simple_repeat	1	25	0	254
186	4.3	0	0	NC_030986.1	2717205	2717227	-4135873	+	(TGG)n	Simple_repeat	2	24	0	255
216	0	0	0	NC_030986.1	2718976	2718999	-4134101	+	(A)n	Simple_repeat	1	24	0	256
26	0	0	0	NC_030986.1	2754186	2754211	-4098889	+	AT_rich	Low_complexity	1	26	0	257
273	25	0	0	NC_030986.1	2796632	2796695	-4056405	+	GA-rich	Low_complexity	2	65	0	258
180	0	0	0	NC_030986.1	2815147	2815166	-4037934	+	(CATA)n	Simple_repeat	4	23	0	259
212	32.4	0	0	NC_030986.1	2859786	2859859	-3993241	+	(TCG)n	Simple_repeat	1	74	0	260
345	23	0	0	NC_030986.1	2872254	2872379	-3980721	+	(CCA)n	Simple_repeat	2	127	0	261
204	24.7	0	6.6	NC_030986.1	2876510	2876600	-3976500	+	GA-rich	Low_complexity	2	86	0	262
222	18.8	4.7	0	NC_030986.1	2931364	2931427	-3921673	+	(CCTTG)n	Simple_repeat	1	67	0	263
34	8	0	2.6	NC_030986.1	2954662	2954777	-3898323	+	AT_rich	Low_complexity	1	113	0	264
270	0	0	0	NC_030986.1	3044970	3044999	-3808101	+	(CAACG)n	Simple_repeat	1	30	0	265
183	8	0	0	NC_030986.1	3059209	3059233	-3793867	+	(CTG)n	Simple_repeat	1	25	0	266
206	21.7	0	0	NC_030986.1	3059935	3059980	-3793120	+	(CTG)n	Simple_repeat	1	46	0	267
222	26.7	3.2	3.2	NC_030986.1	3061142	3061234	-3791866	+	(TTCGGG)n	Simple_repeat	2	94	0	268
238	22.4	10.3	0	NC_030986.1	3068020	3068077	-3785023	C	Copia3_HV-int	LTR/Copia	-3686	4941	4878	269
225	9.4	0	0	NC_030986.1	3108544	3108575	-3744525	+	(CGAAA)n	Simple_repeat	5	36	0	270
399	15.7	0	0	NC_030986.1	3138812	3138881	-3714219	+	A-rich	Low_complexity	1	70	0	271
180	0	0	0	NC_030986.1	3147918	3147937	-3705163	+	(GATTG)n	Simple_repeat	4	23	0	272
204	16.3	0	0	NC_030986.1	3148710	3148752	-3704348	+	CT-rich	Low_complexity	2	44	0	273
192	7.7	0	0	NC_030986.1	3163211	3163236	-3689864	+	(CAGGG)n	Simple_repeat	1	26	0	274
186	4.3	0	0	NC_030986.1	3168075	3168097	-3685003	+	(CATTG)n	Simple_repeat	1	23	0	275
249	10.8	0	0	NC_030986.1	3173176	3173212	-3679888	+	(A)n	Simple_repeat	1	37	0	276
180	18.4	0	0	NC_030986.1	3175803	3175851	-3677249	+	GA-rich	Low_complexity	3	51	0	277
204	12.5	0	0	NC_030986.1	3176755	3176786	-3676314	+	(TCG)n	Simple_repeat	2	33	0	278
189	10.7	0	0	NC_030986.1	3181483	3181510	-3671590	+	(TCC)n	Simple_repeat	1	28	0	279
207	20.4	2.3	0	NC_030986.1	3196590	3196633	-3656467	+	GA-rich	Low_complexity	3	47	0	280
188	14.3	2.4	0	NC_030986.1	3263972	3264013	-3589087	+	(AAGTG)n	Simple_repeat	4	46	0	281
231	31.7	8.2	2.7	NC_030986.1	3279642	3279787	-3573313	+	VANDAL13	DNA/MuDR	2805	2958	-9189	282
192	7.7	0	0	NC_030986.1	3280623	3280648	-3572452	+	(GCTTG)n	Simple_repeat	2	27	0	283
252	0	0	0	NC_030986.1	3284608	3284635	-3568465	+	(T)n	Simple_repeat	1	28	0	284
218	3.2	3.2	0	NC_030986.1	3286696	3286726	-3566374	+	(TCTCC)n	Simple_repeat	4	35	0	285
200	5.9	2.9	0	NC_030986.1	3315812	3315845	-3537255	+	(TC)n	Simple_repeat	1	35	0	286
252	0	0	0	NC_030986.1	3366855	3366882	-3486218	+	(CAGAC)n	Simple_repeat	5	32	0	287
22	0	0	0	NC_030986.1	3377610	3377631	-3475469	+	AT_rich	Low_complexity	1	22	0	288
222	11.8	0	0	NC_030986.1	3385847	3385880	-3467220	+	(CACCAT)n	Simple_repeat	6	39	0	289
180	0	0	0	NC_030986.1	3396398	3396417	-3456683	+	(TGGA)n	Simple_repeat	3	22	0	290
216	0	0	0	NC_030986.1	3401983	3402006	-3451094	+	(ATTG)n	Simple_repeat	2	25	0	291
22	0	0	0	NC_030986.1	3421497	3421518	-3431582	+	AT_rich	Low_complexity	1	22	0	292
225	24.7	13.1	3.6	NC_030986.1	3453544	3453627	-3399473	+	BARBARA_TM-int	LTR/Copia	3401	3492	-3267	293
186	13.3	0	0	NC_030986.1	3464102	3464131	-3388969	+	(T)n	Simple_repeat	1	30	0	294
21	3.6	0	0	NC_030986.1	3468532	3468559	-3384541	+	AT_rich	Low_complexity	1	28	0	295
189	0	0	0	NC_030986.1	3468764	3468784	-3384316	+	(AACTG)n	Simple_repeat	3	23	0	296
180	0	0	0	NC_030986.1	3481141	3481160	-3371940	+	(A)n	Simple_repeat	1	20	0	297
205	17.6	0	0	NC_030986.1	3485953	3485986	-3367114	+	(CTTTG)n	Simple_repeat	3	36	0	298
204	4	0	0	NC_030986.1	3505910	3505934	-3347166	+	(TCCA)n	Simple_repeat	1	25	0	299
186	14.3	0	0	NC_030986.1	3511186	3511220	-3341880	+	(TTC)n	Simple_repeat	3	37	0	300
215	29.9	0	1.3	NC_030986.1	3520752	3520829	-3332271	+	GA-rich	Low_complexity	2	78	0	301
202	25.9	0	0	NC_030986.1	3525992	3526049	-3327051	+	(CTG)n	Simple_repeat	1	58	0	302
180	11.1	0	0	NC_030986.1	3553114	3553140	-3299960	+	(CAAG)n	Simple_repeat	4	30	0	303
245	26.2	0	0	NC_030986.1	3569178	3569238	-3283862	+	GA-rich	Low_complexity	2	62	0	304
210	7.1	0	0	NC_030986.1	3609854	3609881	-3243219	+	(CATGC)n	Simple_repeat	4	31	0	305
261	0	0	0	NC_030986.1	3624714	3624742	-3228358	+	(TTTG)n	Simple_repeat	4	32	0	306
180	21.9	0	0	NC_030986.1	3630904	3630944	-3222156	+	(CGATA)n	Simple_repeat	2	42	0	307
230	32.7	0	0	NC_030986.1	3635170	3635224	-3217876	+	G-rich	Low_complexity	5	59	0	308
484	1.5	0	3	NC_030986.1	3666654	3666720	-3186380	+	(GAA)n	Simple_repeat	1	65	0	309
25	0	0	0	NC_030986.1	3693003	3693027	-3160073	+	AT_rich	Low_complexity	1	25	0	310
198	0	0	0	NC_030986.1	3710858	3710879	-3142221	+	(CATCT)n	Simple_repeat	5	26	0	311
213	3.9	0	0	NC_030986.1	3741940	3741965	-3111135	+	(TTTC)n	Simple_repeat	1	26	0	312
231	17.3	0	0	NC_030986.1	3746512	3746563	-3106537	+	(CCA)n	Simple_repeat	3	54	0	313
205	17.1	0	0	NC_030986.1	3774232	3774266	-3078834	+	CT-rich	Low_complexity	2	36	0	314
250	29.4	0	0	NC_030986.1	3782534	3782618	-3070482	+	(ATG)n	Simple_repeat	1	85	0	315
189	0	0	0	NC_030986.1	3812493	3812513	-3040587	+	(TCCA)n	Simple_repeat	4	24	0	316
241	22.9	0	0	NC_030986.1	3815838	3815885	-3037215	+	(TGG)n	Simple_repeat	1	48	0	317
216	0	0	0	NC_030986.1	3817706	3817729	-3035371	+	(A)n	Simple_repeat	1	24	0	318
216	0	0	0	NC_030986.1	3825458	3825481	-3027619	+	(CATA)n	Simple_repeat	4	27	0	319
216	25.9	0	0	NC_030986.1	3838896	3838953	-3014147	+	CT-rich	Low_complexity	2	59	0	320
237	31.2	0	3.8	NC_030986.1	3845244	3845323	-3007777	+	CT-rich	Low_complexity	6	82	0	321
381	38.5	0	1.6	NC_030986.1	3850827	3851008	-3002092	+	(CGG)n	Simple_repeat	2	180	0	322
234	0	0	0	NC_030986.1	3854777	3854802	-2998298	+	(CAA)n	Simple_repeat	1	26	0	323
189	0	0	0	NC_030986.1	3879289	3879309	-2973791	+	(CGTTG)n	Simple_repeat	5	25	0	324
21	0	0	0	NC_030986.1	3894790	3894810	-2958290	+	AT_rich	Low_complexity	1	21	0	325
201	7.4	0	0	NC_030986.1	3898243	3898269	-2954831	+	(TCTTG)n	Simple_repeat	4	30	0	326
202	24.7	2.4	4.7	NC_030986.1	3899529	3899613	-2953487	+	CT-rich	Low_complexity	4	86	0	327
189	0	0	0	NC_030986.1	3914177	3914197	-2938903	+	(CAAA)n	Simple_repeat	4	24	0	328
189	0	0	0	NC_030986.1	3918517	3918537	-2934563	+	(AGTTG)n	Simple_repeat	4	24	0	329
260	34.3	0	0	NC_030986.1	3921365	3921466	-2931634	+	(CAG)n	Simple_repeat	3	104	0	330
288	11.1	0	0	NC_030986.1	3924221	3924265	-2928835	+	(TG)n	Simple_repeat	2	46	0	331
252	0	0	0	NC_030986.1	3924611	3924638	-2928462	+	(TC)n	Simple_repeat	2	29	0	332
209	11.9	2.4	0	NC_030986.1	3947282	3947323	-2905777	+	GA-rich	Low_complexity	1	43	0	333
198	0	0	0	NC_030986.1	3947914	3947935	-2905165	+	(T)n	Simple_repeat	1	22	0	334
531	0	0	0	NC_030986.1	3963815	3963873	-2889227	+	(T)n	Simple_repeat	1	59	0	335
247	20	0	0	NC_030986.1	3976809	3976863	-2876237	+	T-rich	Low_complexity	1	55	0	336
225	0	0	0	NC_030986.1	3977203	3977227	-2875873	+	(TCCA)n	Simple_repeat	1	25	0	337
225	0	0	0	NC_030986.1	3991834	3991858	-2861242	+	(CA)n	Simple_repeat	2	26	0	338
232	18	0	6.2	NC_030986.1	4029201	4029265	-2823835	+	GA-rich	Low_complexity	1	61	0	339
249	25.9	0	0	NC_030986.1	4035503	4035560	-2817540	+	(CCA)n	Simple_repeat	3	60	0	340
261	7.5	0	0	NC_030986.1	4055660	4055699	-2797401	+	(T)n	Simple_repeat	1	40	0	341
224	31.4	0	5.6	NC_030986.1	4056013	4056120	-2796980	+	CT-rich	Low_complexity	4	105	0	342
180	0	0	0	NC_030986.1	4056617	4056636	-2796464	+	(GGTTG)n	Simple_repeat	5	24	0	343
207	7.9	5.1	2.6	NC_030986.1	4058854	4058892	-2794208	+	GA-rich	Low_complexity	4	43	0	344
189	0	0	0	NC_030986.1	4066748	4066768	-2786332	+	(TTTG)n	Simple_repeat	4	24	0	345
183	8	0	0	NC_030986.1	4130955	4130979	-2722121	+	(CAGAA)n	Simple_repeat	5	29	0	346
180	0	0	0	NC_030986.1	4146863	4146882	-2706218	+	(CTG)n	Simple_repeat	1	20	0	347
198	14.3	0	0	NC_030986.1	4154362	4154396	-2698704	+	(TGAG)n	Simple_repeat	4	38	0	348
225	20.7	0	7.9	NC_030986.1	4166569	4166631	-2686469	+	A-rich	Low_complexity	3	60	0	349
232	19.7	1.2	7.3	NC_030986.1	4202749	4202830	-2650270	+	CT-rich	Low_complexity	1	77	0	350
21	0	0	0	NC_030986.1	4210195	4210215	-2642885	+	AT_rich	Low_complexity	1	21	0	351
201	3.9	0	0	NC_030986.1	4249274	4249299	-2603801	+	(CAGT)n	Simple_repeat	3	28	0	352
342	0	0	0	NC_030986.1	4249300	4249337	-2603763	+	(T)n	Simple_repeat	1	38	0	353
197	6.5	0	3.1	NC_030986.1	4261489	4261520	-2591580	+	(TTCTC)n	Simple_repeat	5	35	0	354
249	10.8	0	0	NC_030986.1	4276562	4276598	-2576502	+	(T)n	Simple_repeat	1	37	0	355
180	0	0	0	NC_030986.1	4280742	4280761	-2572339	+	(G)n	Simple_repeat	1	20	0	356
304	11.9	0	3.3	NC_030986.1	4287771	4287831	-2565269	+	(GAA)n	Simple_repeat	1	59	0	357
279	15	0	0	NC_030986.1	4289178	4289237	-2563863	+	(A)n	Simple_repeat	1	60	0	358
189	12.1	0	0	NC_030986.1	4291051	4291083	-2562017	+	(CAAAC)n	Simple_repeat	4	36	0	359
194	10.8	0	5.1	NC_030986.1	4310430	4310468	-2542632	+	(CTGTG)n	Simple_repeat	2	38	0	360
180	0	0	0	NC_030986.1	4315547	4315566	-2537534	+	(T)n	Simple_repeat	1	20	0	361
206	20.9	0	0	NC_030986.1	4343287	4343329	-2509771	+	(TCG)n	Simple_repeat	2	44	0	362
239	18.5	1.4	7.1	NC_030986.1	4388096	4388165	-2464935	+	BARBARA_TM-int	LTR/Copia	5288	5353	-1406	363
306	0	0	0	NC_030986.1	4402753	4402786	-2450314	+	(GA)n	Simple_repeat	2	35	0	364
309	8.2	0	0	NC_030986.1	4404603	4404651	-2448449	+	(GAA)n	Simple_repeat	3	51	0	365
231	10.3	0	0	NC_030986.1	4432331	4432369	-2420731	+	(CTCTG)n	Simple_repeat	4	42	0	366
326	12.9	2.9	0	NC_030986.1	4441754	4441823	-2411277	+	(TCCTG)n	Simple_repeat	4	75	0	367
252	23.4	0	0	NC_030986.1	4442719	4442812	-2410288	+	GA-rich	Low_complexity	2	95	0	368
209	30.1	1.3	2.7	NC_030986.1	4450845	4450919	-2402181	+	A-rich	Low_complexity	2	75	0	369
180	0	0	0	NC_030986.1	4453031	4453050	-2400050	+	(C)n	Simple_repeat	1	20	0	370
185	0	4	0	NC_030986.1	4472532	4472556	-2380544	+	(TTG)n	Simple_repeat	2	27	0	371
231	13.6	0	4.8	NC_030986.1	4490606	4490667	-2362433	+	(GGA)n	Simple_repeat	2	60	0	372
231	22.2	0	0	NC_030986.1	4491613	4491657	-2361443	+	(CACAA)n	Simple_repeat	1	45	0	373
222	3.7	0	0	NC_030986.1	4525639	4525665	-2327435	+	(A)n	Simple_repeat	1	27	0	374
220	26.8	0	0	NC_030986.1	4560985	4561055	-2292045	+	(CAA)n	Simple_repeat	1	71	0	375
201	13.2	0	0	NC_030986.1	4587381	4587418	-2265682	+	(A)n	Simple_repeat	1	38	0	376
182	17.1	2.4	0	NC_030986.1	4595708	4595748	-2257352	+	CT-rich	Low_complexity	1	42	0	377
189	0	0	0	NC_030986.1	4606273	4606293	-2246807	+	(A)n	Simple_repeat	1	21	0	378
269	35	0	0	NC_030986.1	4614605	4614741	-2238359	+	(CGA)n	Simple_repeat	2	138	0	379
206	28.4	0	0	NC_030986.1	4615118	4615191	-2237909	+	(ATG)n	Simple_repeat	3	76	0	380
233	0	0	5.9	NC_030986.1	4638111	4638144	-2214956	+	(GAA)n	Simple_repeat	2	33	0	381
225	6.5	0	0	NC_030986.1	4638344	4638374	-2214726	+	(CACAG)n	Simple_repeat	5	35	0	382
21	0	0	0	NC_030986.1	4646307	4646327	-2206773	+	AT_rich	Low_complexity	1	21	0	383
222	21.1	0	0	NC_030986.1	4663281	4663318	-2189782	+	A-rich	Low_complexity	5	42	0	384
213	6.5	0	0	NC_030986.1	4665820	4665850	-2187250	+	(TC)n	Simple_repeat	1	31	0	385
222	11.8	0	0	NC_030986.1	4679276	4679309	-2173791	+	(A)n	Simple_repeat	1	34	0	386
216	9.7	0	0	NC_030986.1	4689792	4689822	-2163278	+	(CAAGG)n	Simple_repeat	2	32	0	387
188	0	7.4	0	NC_030986.1	4689870	4689896	-2163204	+	(CAGAGA)n	Simple_repeat	6	34	0	388
256	33	0	0	NC_030986.1	4696485	4696584	-2156516	+	(TCG)n	Simple_repeat	3	102	0	389
204	28.6	2.9	2.9	NC_030986.1	4696854	4696990	-2156110	+	(CTG)n	Simple_repeat	1	137	0	390
360	7.7	0	0	NC_030986.1	4726271	4726322	-2126778	+	(TTG)n	Simple_repeat	1	52	0	391
24	0	0	0	NC_030986.1	4750546	4750569	-2102531	+	AT_rich	Low_complexity	1	24	0	392
212	0	3.6	0	NC_030986.1	4780010	4780037	-2073063	+	(CTATA)n	Simple_repeat	3	31	0	393
249	23.4	2.6	0	NC_030986.1	4782606	4782682	-2070418	+	GA-rich	Low_complexity	2	80	0	394
210	26	0	0	NC_030986.1	4811868	4811917	-2041183	+	(TATG)n	Simple_repeat	4	53	0	395
225	0	0	0	NC_030986.1	4813069	4813093	-2040007	+	(TATG)n	Simple_repeat	4	28	0	396
180	0	0	0	NC_030986.1	4816010	4816029	-2037071	+	(CAAGA)n	Simple_repeat	3	22	0	397
216	13.5	0	0	NC_030986.1	4849258	4849294	-2003806	+	(TTCTC)n	Simple_repeat	2	38	0	398
219	22.9	0	0	NC_030986.1	4853882	4853929	-1999171	+	(GACTG)n	Simple_repeat	4	51	0	399
270	0	0	0	NC_030986.1	4855248	4855277	-1997823	+	(CAAAA)n	Simple_repeat	4	33	0	400
192	9.7	0	0	NC_030986.1	4917799	4917829	-1935271	+	(CAAGA)n	Simple_repeat	1	31	0	401
207	0	0	0	NC_030986.1	4934946	4934968	-1918132	+	(CAAA)n	Simple_repeat	1	23	0	402
21	0	0	0	NC_030986.1	4939858	4939878	-1913222	+	GC_rich	Low_complexity	1	21	0	403
206	13.9	2.8	0	NC_030986.1	4941205	4941240	-1911860	+	(CAATG)n	Simple_repeat	5	41	0	404
200	19.4	0	0	NC_030986.1	4941589	4941624	-1911476	+	(GCCTG)n	Simple_repeat	3	38	0	405
249	3.3	0	0	NC_030986.1	4947064	4947093	-1906007	+	(T)n	Simple_repeat	1	30	0	406
324	34.8	0.9	0.9	NC_030986.1	4953378	4953493	-1899607	+	G-rich	Low_complexity	3	118	0	407
225	0	0	0	NC_030986.1	4957827	4957851	-1895249	+	(CGATG)n	Simple_repeat	1	25	0	408
248	15.9	0	0	NC_030986.1	4964435	4964478	-1888622	+	CLAUDIA1_TM	LTR/Copia	722	765	-6798	409
273	15.1	0	0	NC_030986.1	5048199	5048251	-1804849	+	GA-rich	Low_complexity	1	53	0	410
207	12.5	0	4.8	NC_030986.1	5077140	5077181	-1775919	+	(CATGC)n	Simple_repeat	5	44	0	411
234	32.3	0	0	NC_030986.1	5103831	5103926	-1749174	+	(CACCAT)n	Simple_repeat	4	99	0	412
220	31	0	0	NC_030986.1	5108447	5108562	-1744538	+	(CTG)n	Simple_repeat	2	117	0	413
250	37.5	0	0	NC_030986.1	5115188	5115315	-1737785	+	(CCA)n	Simple_repeat	3	130	0	414
241	21.6	2	0	NC_030986.1	5120000	5120050	-1733050	+	ATCOPIA22I	LTR/Copia	1828	1879	-2631	415
260	7	2.3	0	NC_030986.1	5128399	5128441	-1724659	+	(AGATG)n	Simple_repeat	2	45	0	416
203	21	1.5	4.6	NC_030986.1	5129839	5129903	-1723197	+	GA-rich	Low_complexity	3	65	0	417
211	22.2	0	0	NC_030986.1	5131874	5131918	-1721182	+	A-rich	Low_complexity	2	46	0	418
235	7.2	0	4.5	NC_030986.1	5133079	5133122	-1719978	+	(CTCA)n	Simple_repeat	1	42	0	419
198	0	0	0	NC_030986.1	5137620	5137641	-1715459	+	(CAGTC)n	Simple_repeat	4	25	0	420
239	32.1	0	0	NC_030986.1	5146103	5146208	-1706892	+	(CAG)n	Simple_repeat	1	106	0	421
216	0	0	0	NC_030986.1	5170668	5170691	-1682409	+	(TGAG)n	Simple_repeat	3	26	0	422
222	21.1	0	0	NC_030986.1	5200098	5200154	-1652946	+	GA-rich	Low_complexity	3	59	0	423
237	6.5	0	0	NC_030986.1	5252399	5252429	-1600671	+	(CAAGT)n	Simple_repeat	4	34	0	424
222	34.7	0	0	NC_030986.1	5277672	5277769	-1575331	+	(TCG)n	Simple_repeat	2	99	0	425
203	24.4	0	0	NC_030986.1	5279572	5279612	-1573488	+	(TCG)n	Simple_repeat	1	41	0	426
204	23.5	0	3.8	NC_030986.1	5284556	5284608	-1568492	+	CT-rich	Low_complexity	1	51	0	427
269	14.5	0	1.6	NC_030986.1	5295411	5295473	-1557627	+	(AGATG)n	Simple_repeat	3	64	0	428
213	3.9	0	0	NC_030986.1	5335053	5335078	-1518022	+	(CAAGG)n	Simple_repeat	2	27	0	429
227	22.6	0	0	NC_030986.1	5376520	5376581	-1476519	C	ATCOPIA24I	LTR/Copia	-1905	2802	2741	430
225	25.3	7.1	7.1	NC_030986.1	5378138	5378222	-1474878	C	VANDAL8	DNA/MuDR	-3370	6207	6123	431
219	6.9	0	0	NC_030986.1	5403189	5403217	-1449883	+	(GGA)n	Simple_repeat	3	31	0	432
213	13.2	0	0	NC_030986.1	5414664	5414701	-1438399	+	(CCAA)n	Simple_repeat	1	38	0	433
180	0	0	0	NC_030986.1	5421302	5421321	-1431779	+	(CATGC)n	Simple_repeat	5	24	0	434
204	22.4	1.7	3.3	NC_030986.1	5430311	5430370	-1422730	+	GA-rich	Low_complexity	1	59	0	435
180	0	0	0	NC_030986.1	5454936	5454955	-1398145	+	(GA)n	Simple_repeat	2	21	0	436
226	18	3.9	2	NC_030986.1	5511235	5511285	-1341815	+	ATHILA6B_I	LTR/Gypsy	5454	5505	-2458	437
180	7.7	0	0	NC_030986.1	5547739	5547764	-1305336	+	(A)n	Simple_repeat	1	26	0	438
251	5.4	2.7	0	NC_030986.1	5585508	5585544	-1267556	+	(CACCT)n	Simple_repeat	5	42	0	439
231	17.5	1.6	6.6	NC_030986.1	5597097	5597157	-1255943	C	EnSpm3_TM	DNA/En-Spm	-10801	590	533	440
198	0	0	0	NC_030986.1	5632791	5632812	-1220288	+	(GCCTG)n	Simple_repeat	3	24	0	441
225	0	0	0	NC_030986.1	5633125	5633149	-1219951	+	(TC)n	Simple_repeat	1	25	0	442
180	7.7	0	0	NC_030986.1	5638053	5638078	-1215022	+	(ACATG)n	Simple_repeat	1	26	0	443
244	28.6	1.1	4.5	NC_030986.1	5639575	5639662	-1213438	+	CT-rich	Low_complexity	3	87	0	444
228	18.7	3.1	6.2	NC_030986.1	5663507	5663603	-1189497	+	(TAGTG)n	Simple_repeat	1	94	0	445
22	0	0	0	NC_030986.1	5688408	5688429	-1164671	+	AT_rich	Low_complexity	1	22	0	446
279	23.6	0	0	NC_030986.1	5689454	5689525	-1163575	+	(ATG)n	Simple_repeat	3	74	0	447
50	11	0	0	NC_030986.1	5704025	5704242	-1148858	+	AT_rich	Low_complexity	1	218	0	448
333	0	0	0	NC_030986.1	5706291	5706327	-1146773	+	(TTTG)n	Simple_repeat	4	40	0	449
186	4.3	0	0	NC_030986.1	5732141	5732163	-1120937	+	(AGATG)n	Simple_repeat	3	25	0	450
207	0	0	0	NC_030986.1	5746284	5746306	-1106794	+	(CACTA)n	Simple_repeat	4	26	0	451
252	0	0	0	NC_030986.1	5747385	5747412	-1105688	+	(A)n	Simple_repeat	1	28	0	452
29	7	0	0	NC_030986.1	5771892	5771948	-1081152	+	AT_rich	Low_complexity	1	57	0	453
28	2.9	0	0	NC_030986.1	5800356	5800390	-1052710	+	AT_rich	Low_complexity	1	35	0	454
31	5.8	0	0	NC_030986.1	5800419	5800470	-1052630	+	AT_rich	Low_complexity	1	52	0	455
31	2.6	0	0	NC_030986.1	5802649	5802686	-1050414	+	AT_rich	Low_complexity	1	38	0	456
27	0	0	0	NC_030986.1	5817350	5817376	-1035724	+	AT_rich	Low_complexity	1	27	0	457
21	0	0	0	NC_030986.1	5864216	5864236	-988864	+	AT_rich	Low_complexity	1	21	0	458
38	0	0	0	NC_030986.1	5883003	5883040	-970060	+	AT_rich	Low_complexity	1	38	0	459
211	35.4	0	0	NC_030986.1	5891482	5891546	-961554	+	(TCG)n	Simple_repeat	2	66	0	460
333	0	0	0	NC_030986.1	5909080	5909116	-943984	+	(TATG)n	Simple_repeat	4	40	0	461
192	7.7	0	0	NC_030986.1	5934033	5934058	-919042	+	(G)n	Simple_repeat	1	26	0	462
24	5.3	0	0	NC_030986.1	5938043	5938080	-915020	+	AT_rich	Low_complexity	1	38	0	463
294	14.8	0	0	NC_030986.1	5964285	5964338	-888762	+	(A)n	Simple_repeat	1	54	0	464
348	2.4	0	0	NC_030986.1	5976248	5976288	-876812	+	(TG)n	Simple_repeat	1	41	0	465
189	0	0	0	NC_030986.1	5983561	5983581	-869519	+	(CAATA)n	Simple_repeat	4	24	0	466
189	0	0	0	NC_030986.1	5989225	5989245	-863855	+	(TATTG)n	Simple_repeat	4	24	0	467
222	19	8.1	2.3	NC_030986.1	6006657	6006742	-846358	+	(ATCTG)n	Simple_repeat	5	95	0	468
227	0	0	17.1	NC_030986.1	6016089	6016170	-836930	+	(CCTG)n	Simple_repeat	4	71	0	469
234	0	0	0	NC_030986.1	6018857	6018882	-834218	+	(TTATG)n	Simple_repeat	5	30	0	470
225	0	0	0	NC_030986.1	6025517	6025541	-827559	+	(CAAAT)n	Simple_repeat	3	27	0	471
222	3.7	0	0	NC_030986.1	6029822	6029848	-823252	+	(TGAA)n	Simple_repeat	4	30	0	472
798	20.7	0	0	NC_030986.1	6053576	6053749	-799351	+	CT-rich	Low_complexity	4	177	0	473
213	3.9	0	0	NC_030986.1	6064117	6064142	-788958	+	(TCG)n	Simple_repeat	3	28	0	474
252	0	0	0	NC_030986.1	6081203	6081230	-771870	+	(ATTTG)n	Simple_repeat	3	30	0	475
236	9.1	2.3	0	NC_030986.1	6102332	6102375	-750725	+	(CAAAT)n	Simple_repeat	1	45	0	476
345	4.7	0	0	NC_030986.1	6105014	6105056	-748044	+	(ATG)n	Simple_repeat	3	45	0	477
234	29.9	0	0	NC_030986.1	6126869	6126935	-726165	+	CT-rich	Low_complexity	3	69	0	478
195	12.9	0	0	NC_030986.1	6126936	6126966	-726134	+	(A)n	Simple_repeat	1	31	0	479
198	0	0	0	NC_030986.1	6139657	6139678	-713422	+	(T)n	Simple_repeat	1	22	0	480
26	5	0	0	NC_030986.1	6191171	6191210	-661890	+	AT_rich	Low_complexity	1	40	0	481
192	7.7	0	0	NC_030986.1	6198568	6198593	-654507	+	(T)n	Simple_repeat	1	26	0	482
240	3.5	0	0	NC_030986.1	6207638	6207666	-645434	+	(CAAA)n	Simple_repeat	4	32	0	483
30	0	0	0	NC_030986.1	6207884	6207913	-645187	+	AT_rich	Low_complexity	1	30	0	484
22	0	0	0	NC_030986.1	6218503	6218524	-634576	+	GC_rich	Low_complexity	1	22	0	485
21	0	0	0	NC_030986.1	6273456	6273476	-579624	+	AT_rich	Low_complexity	1	21	0	486
249	22.2	6.5	4.9	NC_030986.1	6275528	6275650	-577450	+	(TTAG)n	Simple_repeat	3	127	0	487
21	0	0	0	NC_030986.1	6278067	6278087	-575013	+	GC_rich	Low_complexity	1	21	0	488
198	0	0	0	NC_030986.1	6291546	6291567	-561533	+	(CATAA)n	Simple_repeat	5	26	0	489
200	12	0	7.4	NC_030986.1	6295624	6295677	-557423	+	(CAAT)n	Simple_repeat	3	52	0	490
221	11.3	5.5	3.6	NC_030986.1	6308970	6309024	-544076	+	(ATCTG)n	Simple_repeat	5	60	0	491
200	28.3	0	0	NC_030986.1	6323466	6323518	-529582	+	CT-rich	Low_complexity	1	53	0	492
220	18.9	0	0	NC_030986.1	6330380	6330416	-522684	+	(CTG)n	Simple_repeat	1	37	0	493
255	25.2	8.7	7.3	NC_030986.1	6373294	6373443	-479657	+	ATCOPIA26I	LTR/Copia	3288	3439	-1166	494
271	28.2	1.3	0	NC_030986.1	6373514	6373591	-479509	+	TAR1_TA	LTR/Copia	2020	2098	-1533	495
27	2.9	0	0	NC_030986.1	6377778	6377811	-475289	+	AT_rich	Low_complexity	1	34	0	496
25	9.9	0	0	NC_030986.1	6377928	6378008	-475092	+	AT_rich	Low_complexity	1	81	0	497
36	5.3	0	0	NC_030986.1	6378067	6378123	-474977	+	AT_rich	Low_complexity	1	57	0	498
39	3.8	0	0	NC_030986.1	6378274	6378326	-474774	+	AT_rich	Low_complexity	1	53	0	499
24	9.1	0	0	NC_030986.1	6378366	6378431	-474669	+	AT_rich	Low_complexity	1	66	0	500
27	2.9	0	0	NC_030986.1	6378633	6378666	-474434	+	AT_rich	Low_complexity	1	34	0	501
40	8.3	0	0	NC_030986.1	6390699	6390794	-462306	+	AT_rich	Low_complexity	1	96	0	502
24	0	0	0	NC_030986.1	6390864	6390887	-462213	+	AT_rich	Low_complexity	1	24	0	503
25	0	0	0	NC_030986.1	6390932	6390956	-462144	+	AT_rich	Low_complexity	1	25	0	504
21	7.1	0	0	NC_030986.1	6391001	6391042	-462058	+	AT_rich	Low_complexity	1	42	0	505
54	7.7	0	0	NC_030986.1	6391512	6391628	-461472	+	AT_rich	Low_complexity	1	117	0	506
286	14.9	6	6	NC_030986.1	6429978	6430077	-423023	+	(ATCG)n	Simple_repeat	1	100	0	507
195	4.2	0	0	NC_030986.1	6442843	6442866	-410234	+	(CAATA)n	Simple_repeat	1	24	0	508
213	16.1	4.7	4.7	NC_030986.1	6451139	6451223	-401877	+	(CAGAT)n	Simple_repeat	5	89	0	509
279	0	0	0	NC_030986.1	6457334	6457364	-395736	+	(CATAA)n	Simple_repeat	5	35	0	510
41	4.8	0	0	NC_030986.1	6457382	6457443	-395657	+	AT_rich	Low_complexity	1	62	0	511
45	8.7	0	0	NC_030986.1	6478938	6479052	-374048	+	AT_rich	Low_complexity	1	115	0	512
27	4.9	0	0	NC_030986.1	6479081	6479121	-373979	+	AT_rich	Low_complexity	1	41	0	513
21	3.9	0	5.6	NC_030986.1	6479168	6479221	-373879	+	AT_rich	Low_complexity	1	51	0	514
396	0	0	0	NC_030986.1	6485047	6485090	-368010	+	(TA)n	Simple_repeat	2	45	0	515
180	0	0	0	NC_030986.1	6493980	6493999	-359101	+	(CATA)n	Simple_repeat	2	21	0	516
231	28.6	8	4.8	NC_030986.1	6505498	6505684	-347416	+	SC-8_int	LTR/Copia	3269	3461	-953	517
231	25	1.4	1.4	NC_030986.1	6505973	6506041	-347059	+	TAR1_TA	LTR/Copia	2488	2556	-1075	518
206	16.2	5.9	5.9	NC_030986.1	6509411	6509495	-343605	+	(CAAAT)n	Simple_repeat	2	86	0	519
309	18.3	0	0	NC_030986.1	6510798	6510857	-342243	+	T-rich	Low_complexity	1	60	0	520
252	0	0	0	NC_030986.1	6510858	6510885	-342215	+	(A)n	Simple_repeat	1	28	0	521
231	31.8	5.1	5.1	NC_030986.1	6518538	6518693	-334407	C	ATCOPIA70_I	LTR/Copia	-331	4210	4055	522
300	22.5	1.4	0	NC_030986.1	6519301	6519371	-333729	C	RIRE5-I_OS	LTR/Copia	-1595	2876	2805	523
347	37.6	0	0	NC_030986.1	6519442	6519699	-333401	C	ATCOPIA97_I	LTR/Copia	-1166	3230	1673	524
186	4.3	0	0	NC_030986.1	6528683	6528705	-324395	+	(A)n	Simple_repeat	1	23	0	525
366	2.3	0	0	NC_030986.1	6528799	6528841	-324259	+	(TATG)n	Simple_repeat	2	44	0	526
198	0	0	0	NC_030986.1	6529280	6529301	-323799	+	(GGA)n	Simple_repeat	2	23	0	527
22	7	0	0	NC_030986.1	6581013	6581055	-272045	+	AT_rich	Low_complexity	1	43	0	528
21	7.1	0	0	NC_030986.1	6586794	6586835	-266265	+	AT_rich	Low_complexity	1	42	0	529
192	7.7	0	0	NC_030986.1	6615577	6615602	-237498	+	(T)n	Simple_repeat	1	26	0	530
23	3.3	0	0	NC_030986.1	6618931	6618960	-234140	+	AT_rich	Low_complexity	1	30	0	531
46	5.4	0	0	NC_030986.1	6620855	6620928	-232172	+	AT_rich	Low_complexity	1	74	0	532
24	6.7	0	0	NC_030986.1	6621077	6621121	-231979	+	AT_rich	Low_complexity	1	45	0	533
292	2.2	0	4.3	NC_030986.1	6621159	6621205	-231895	+	(TTA)n	Simple_repeat	1	45	0	534
189	0	0	0	NC_030986.1	6621714	6621734	-231366	+	(TTCA)n	Simple_repeat	1	21	0	535
243	0	0	0	NC_030986.1	6654632	6654658	-198442	+	(T)n	Simple_repeat	1	27	0	536
279	0	0	0	NC_030986.1	6658767	6658797	-194303	+	(TATG)n	Simple_repeat	4	34	0	537
23	0	0	0	NC_030986.1	6664047	6664069	-189031	+	AT_rich	Low_complexity	1	23	0	538
215	25.7	2.6	5.1	NC_030986.1	6668005	6668082	-185018	+	CT-rich	Low_complexity	1	76	0	539
23	5.4	0	0	NC_030986.1	6686253	6686289	-166811	+	AT_rich	Low_complexity	1	37	0	540
43	9.2	0	0	NC_030986.1	6688005	6688124	-164976	+	AT_rich	Low_complexity	1	120	0	541
23	10.8	0	0	NC_030986.1	6688435	6688527	-164573	+	AT_rich	Low_complexity	1	93	0	542
219	26.7	1.7	0	NC_030986.1	6707724	6707783	-145317	+	GA-rich	Low_complexity	4	64	0	543
223	25.9	0	0	NC_030986.1	6717031	6717084	-136016	+	(ATG)n	Simple_repeat	1	54	0	544
198	0	0	0	NC_030986.1	6759684	6759705	-93395	+	(TATG)n	Simple_repeat	2	23	0	545
212	28.3	1.7	0	NC_030986.1	6759987	6760046	-93054	+	GA-rich	Low_complexity	4	64	0	546
229	18.1	8.2	2.4	NC_030986.1	6765942	6766026	-87074	+	(ATCTG)n	Simple_repeat	5	94	0	547
455	0	10.5	0	NC_030986.1	6806406	6806500	-46600	+	(CAAAT)n	Simple_repeat	4	108	0	548
29	10.8	0	0	NC_030986.1	6836811	6836930	-16170	+	AT_rich	Low_complexity	1	120	0	549
39	2.2	0	0	NC_030986.1	6837175	6837220	-15880	+	AT_rich	Low_complexity	1	46	0	550
26	8.8	0	0	NC_030986.1	6837237	6837304	-15796	+	AT_rich	Low_complexity	1	68	0	551
198	10.3	0	0	NC_030986.1	6846298	6846326	-6774	+	(TG)n	Simple_repeat	2	30	0	552
36	7	0	0	NC_030986.1	6848676	6848746	-4354	+	AT_rich	Low_complexity	1	71	0	553
103	6.9	0	2.2	NC_030986.1	6852495	6852761	-339	+	AT_rich	Low_complexity	1	261	0	554
196	7.7	0	4.9	NC_030987.1	2325	2365	-5573931	+	(TTA)n	Simple_repeat	1	39	0	555
195	12.9	0	0	NC_030987.1	5433	5463	-5570833	+	(ATGGTG)n	Simple_repeat	1	31	0	556
202	20.6	0	0	NC_030987.1	21313	21346	-5554950	+	(TTTG)n	Simple_repeat	1	34	0	557
33	8	0	0	NC_030987.1	65595	65669	-5510627	+	AT_rich	Low_complexity	1	75	0	558
22	0	0	0	NC_030987.1	65692	65713	-5510583	+	AT_rich	Low_complexity	1	22	0	559
198	0	0	0	NC_030987.1	86163	86184	-5490112	+	(CATA)n	Simple_repeat	4	25	0	560
23	0	0	0	NC_030987.1	96323	96345	-5479951	+	AT_rich	Low_complexity	1	23	0	561
61	6	0	2.2	NC_030987.1	101153	101288	-5475008	+	AT_rich	Low_complexity	1	133	0	562
25	3.1	0	0	NC_030987.1	101683	101714	-5474582	+	AT_rich	Low_complexity	1	32	0	563
215	21.5	4.3	0	NC_030987.1	101773	101904	-5474392	+	(TTA)n	Simple_repeat	1	137	0	564
23	0	0	0	NC_030987.1	102213	102235	-5474061	+	AT_rich	Low_complexity	1	23	0	565
50	5.9	0	0	NC_030987.1	102274	102358	-5473938	+	AT_rich	Low_complexity	1	85	0	566
23	3.3	0	0	NC_030987.1	102382	102411	-5473885	+	AT_rich	Low_complexity	1	30	0	567
22	3.5	0	0	NC_030987.1	102436	102464	-5473832	+	AT_rich	Low_complexity	1	29	0	568
240	23.1	0.9	3.7	NC_030987.1	102520	102627	-5473669	+	(TAA)n	Simple_repeat	3	107	0	569
25	3.1	0	0	NC_030987.1	103216	103247	-5473049	+	AT_rich	Low_complexity	1	32	0	570
169	6.1	0	0	NC_030987.1	104168	104462	-5471834	+	AT_rich	Low_complexity	1	295	0	571
71	7.4	0	0	NC_030987.1	113279	113426	-5462870	+	AT_rich	Low_complexity	1	148	0	572
227	17.4	8.9	1.6	NC_030987.1	113447	113569	-5462727	+	(TTTAA)n	Simple_repeat	2	133	0	573
208	11.1	0	5.3	NC_030987.1	132688	132725	-5443571	+	(TTAAG)n	Simple_repeat	3	38	0	574
22	7	0	0	NC_030987.1	132742	132784	-5443512	+	AT_rich	Low_complexity	1	43	0	575
47	9.9	0	0	NC_030987.1	137804	137955	-5438341	+	AT_rich	Low_complexity	1	152	0	576
24	0	0	0	NC_030987.1	138171	138194	-5438102	+	AT_rich	Low_complexity	1	24	0	577
30	7.7	0	0	NC_030987.1	139970	140034	-5436262	+	AT_rich	Low_complexity	1	65	0	578
180	0	0	0	NC_030987.1	144989	145008	-5431288	+	(CATCT)n	Simple_repeat	5	24	0	579
219	24.6	0	5	NC_030987.1	151920	151979	-5424317	+	CT-rich	Low_complexity	2	58	0	580
40	3.7	0	0	NC_030987.1	171857	171910	-5404386	+	AT_rich	Low_complexity	1	54	0	581
30	8.3	0	0	NC_030987.1	171940	172011	-5404285	+	AT_rich	Low_complexity	1	72	0	582
202	23.1	0	0	NC_030987.1	189261	189299	-5386997	+	(TTG)n	Simple_repeat	3	41	0	583
21	0	0	0	NC_030987.1	207696	207716	-5368580	+	AT_rich	Low_complexity	1	21	0	584
258	10.5	0	0	NC_030987.1	220672	220709	-5355587	+	(TTC)n	Simple_repeat	2	39	0	585
22	3.5	0	0	NC_030987.1	242624	242652	-5333644	+	AT_rich	Low_complexity	1	29	0	586
33	2.5	0	0	NC_030987.1	254232	254271	-5322025	+	AT_rich	Low_complexity	1	40	0	587
201	14.7	0	0	NC_030987.1	260666	260699	-5315597	+	(CTG)n	Simple_repeat	1	34	0	588
27	6.2	0	0	NC_030987.1	267428	267475	-5308821	+	AT_rich	Low_complexity	1	48	0	589
29	11.7	0	0	NC_030987.1	269899	270060	-5306236	+	AT_rich	Low_complexity	1	162	0	590
58	1.5	0	0	NC_030987.1	270090	270154	-5306142	+	AT_rich	Low_complexity	1	65	0	591
51	7.5	0	0	NC_030987.1	270443	270549	-5305747	+	AT_rich	Low_complexity	1	107	0	592
21	0	0	0	NC_030987.1	276493	276513	-5299783	+	AT_rich	Low_complexity	1	21	0	593
342	0	0	0	NC_030987.1	336854	336891	-5239405	+	(TTTG)n	Simple_repeat	4	41	0	594
225	9.4	0	0	NC_030987.1	338368	338399	-5237897	+	(TGAG)n	Simple_repeat	2	33	0	595
285	28.1	0	3.5	NC_030987.1	416345	416429	-5159867	+	CT-rich	Low_complexity	6	87	0	596
198	0	0	0	NC_030987.1	523459	523480	-5052816	+	(ATATG)n	Simple_repeat	2	23	0	597
220	28.8	0	0	NC_030987.1	568354	568426	-5007870	+	CT-rich	Low_complexity	2	74	0	598
212	28.1	0	1.7	NC_030987.1	579280	579337	-4996959	+	GA-rich	Low_complexity	1	57	0	599
38	5.1	0	0	NC_030987.1	581262	581320	-4994976	+	AT_rich	Low_complexity	1	59	0	600
25	3.1	0	0	NC_030987.1	581350	581381	-4994915	+	AT_rich	Low_complexity	1	32	0	601
213	14.6	0	2.4	NC_030987.1	582217	582258	-4994038	+	(CGGTG)n	Simple_repeat	3	43	0	602
243	0	0	0	NC_030987.1	605201	605227	-4971069	+	(T)n	Simple_repeat	1	27	0	603
225	0	0	0	NC_030987.1	657054	657078	-4919218	+	(TAAA)n	Simple_repeat	3	27	0	604
31	0	0	0	NC_030987.1	670081	670111	-4906185	+	AT_rich	Low_complexity	1	31	0	605
235	22.2	1.9	0	NC_030987.1	758096	758149	-4818147	+	SZ-54_int	LTR/Gypsy	4308	4362	-58	606
242	19	1.7	3.3	NC_030987.1	763688	763747	-4812549	+	CT-rich	Low_complexity	4	62	0	607
223	28.4	0	0	NC_030987.1	788246	788312	-4787984	+	GA-rich	Low_complexity	2	68	0	608
236	40.4	0	0	NC_030987.1	819203	819296	-4757000	+	(CAA)n	Simple_repeat	1	94	0	609
21	3.6	0	0	NC_030987.1	845047	845074	-4731222	+	AT_rich	Low_complexity	1	28	0	610
225	0	0	0	NC_030987.1	851913	851937	-4724359	+	(CATA)n	Simple_repeat	4	28	0	611
180	0	0	0	NC_030987.1	871213	871232	-4705064	+	(TTG)n	Simple_repeat	2	21	0	612
297	0	0	0	NC_030987.1	875242	875274	-4701022	+	(ATTTG)n	Simple_repeat	5	37	0	613
180	0	0	0	NC_030987.1	880268	880287	-4696009	+	(A)n	Simple_repeat	1	20	0	614
183	12.9	0	0	NC_030987.1	883468	883498	-4692798	+	(CAG)n	Simple_repeat	3	33	0	615
233	31.6	0	0	NC_030987.1	895431	895509	-4680787	+	(CTG)n	Simple_repeat	1	79	0	616
45	6.9	0	0	NC_030987.1	915291	915377	-4660919	+	AT_rich	Low_complexity	1	87	0	617
22	0	0	0	NC_030987.1	940483	940504	-4635792	+	AT_rich	Low_complexity	1	22	0	618
209	3.3	3.3	0	NC_030987.1	942839	942868	-4633428	+	(CAAGA)n	Simple_repeat	5	35	0	619
279	0	0	0	NC_030987.1	960582	960612	-4615684	+	(CCTA)n	Simple_repeat	4	34	0	620
201	3.9	0	0	NC_030987.1	968198	968223	-4608073	+	(CAAGA)n	Simple_repeat	4	29	0	621
327	2.5	0	0	NC_030987.1	969224	969263	-4607033	+	(CGTTG)n	Simple_repeat	3	42	0	622
271	26.2	3.7	0.9	NC_030987.1	969562	969669	-4606627	+	(ATGGTG)n	Simple_repeat	5	115	0	623
217	24.4	0	0	NC_030987.1	1007931	1007975	-4568321	+	GA-rich	Low_complexity	3	47	0	624
208	26.1	0	2.8	NC_030987.1	1043647	1043717	-4532579	+	CT-rich	Low_complexity	1	69	0	625
198	10.3	0	0	NC_030987.1	1052193	1052221	-4524075	+	(CTG)n	Simple_repeat	1	29	0	626
339	2.5	0	0	NC_030987.1	1091379	1091418	-4484878	+	(ATG)n	Simple_repeat	1	40	0	627
198	0	0	0	NC_030987.1	1097258	1097279	-4479017	+	(CGAGT)n	Simple_repeat	3	24	0	628
28	0	0	0	NC_030987.1	1109494	1109521	-4466775	+	AT_rich	Low_complexity	1	28	0	629
188	24.1	0	1.7	NC_030987.1	1115627	1115685	-4460611	+	(CATAG)n	Simple_repeat	1	58	0	630
234	9.1	0	0	NC_030987.1	1118645	1118677	-4457619	+	(GACTG)n	Simple_repeat	5	37	0	631
189	0	0	0	NC_030987.1	1119399	1119419	-4456877	+	(TGAG)n	Simple_repeat	4	24	0	632
210	14.6	5.5	0	NC_030987.1	1120674	1120728	-4455568	+	(CACTT)n	Simple_repeat	1	58	0	633
181	16.1	0	4.6	NC_030987.1	1123806	1123870	-4452426	+	(CTG)n	Simple_repeat	1	62	0	634
318	14.8	0	0	NC_030987.1	1126506	1126559	-4449737	+	(TTCTCC)n	Simple_repeat	5	58	0	635
182	3.7	3.7	0	NC_030987.1	1128718	1128744	-4447552	+	(CTATG)n	Simple_repeat	1	28	0	636
240	3.5	0	0	NC_030987.1	1133571	1133599	-4442697	+	(A)n	Simple_repeat	1	29	0	637
180	0	0	0	NC_030987.1	1149765	1149784	-4426512	+	(ATG)n	Simple_repeat	2	21	0	638
259	28.1	1.4	1.3	NC_030987.1	1162102	1162190	-4414106	+	CT-rich	Low_complexity	1	89	0	639
209	3.3	3.3	0	NC_030987.1	1174817	1174846	-4401450	+	(TCTCTG)n	Simple_repeat	2	32	0	640
209	24.2	0	2.9	NC_030987.1	1180179	1180246	-4396050	+	(CCTAT)n	Simple_repeat	5	70	0	641
207	0	0	0	NC_030987.1	1183453	1183475	-4392821	+	(T)n	Simple_repeat	1	23	0	642
210	16.2	0	0	NC_030987.1	1190403	1190439	-4385857	+	CT-rich	Low_complexity	3	39	0	643
310	18.1	0	3.1	NC_030987.1	1226658	1226754	-4349542	+	(TCG)n	Simple_repeat	3	96	0	644
198	9.1	0	0	NC_030987.1	1227989	1228021	-4348275	+	(AAGTG)n	Simple_repeat	3	35	0	645
222	3.7	0	0	NC_030987.1	1236652	1236678	-4339618	+	(TA)n	Simple_repeat	2	28	0	646
282	26.9	0	7	NC_030987.1	1260340	1260499	-4315797	+	C-rich	Low_complexity	1	148	0	647
202	18.9	0	0	NC_030987.1	1338428	1338464	-4237832	+	(CGG)n	Simple_repeat	3	39	0	648
198	0	0	0	NC_030987.1	1390444	1390465	-4185831	+	(CCCTG)n	Simple_repeat	4	25	0	649
261	7.5	0	0	NC_030987.1	1449429	1449468	-4126828	+	(GCATG)n	Simple_repeat	2	41	0	650
180	0	0	0	NC_030987.1	1466307	1466326	-4109970	+	(TTCA)n	Simple_repeat	1	20	0	651
204	17.9	0	0	NC_030987.1	1468044	1468082	-4108214	+	GA-rich	Low_complexity	1	39	0	652
22	0	0	0	NC_030987.1	1468569	1468590	-4107706	+	GC_rich	Low_complexity	1	22	0	653
211	17.6	0	0	NC_030987.1	1468968	1469001	-4107295	+	(CATCG)n	Simple_repeat	2	35	0	654
198	0	0	0	NC_030987.1	1472794	1472815	-4103481	+	(TATG)n	Simple_repeat	4	25	0	655
233	0	6.2	0	NC_030987.1	1473459	1473490	-4102806	+	(TTTG)n	Simple_repeat	4	37	0	656
231	8.8	0	0	NC_030987.1	1477189	1477222	-4099074	+	(CTGTG)n	Simple_repeat	1	34	0	657
269	32.5	0	0	NC_030987.1	1478207	1478286	-4098010	+	T-rich	Low_complexity	3	82	0	658
245	9.8	2.4	0	NC_030987.1	1493747	1493787	-4082509	+	(GAAAA)n	Simple_repeat	1	42	0	659
216	0	0	0	NC_030987.1	1518668	1518691	-4057605	+	(TTC)n	Simple_repeat	2	25	0	660
180	11.1	0	0	NC_030987.1	1526301	1526327	-4049969	+	(CGA)n	Simple_repeat	2	28	0	661
215	6.1	3	0	NC_030987.1	1530561	1530593	-4045703	+	(CACCT)n	Simple_repeat	5	38	0	662
301	37.7	0	0	NC_030987.1	1537729	1537850	-4038446	+	(TTG)n	Simple_repeat	2	123	0	663
264	25.9	0	0	NC_030987.1	1537881	1537961	-4038335	+	(TTG)n	Simple_repeat	2	82	0	663
198	23.3	0	0	NC_030987.1	1538077	1538162	-4038134	+	(CACCAT)n	Simple_repeat	3	88	0	664
210	7.1	0	0	NC_030987.1	1545402	1545429	-4030867	+	(T)n	Simple_repeat	1	28	0	665
232	10.2	4.1	0	NC_030987.1	1545805	1545853	-4030443	+	CT-rich	Low_complexity	1	51	0	666
180	0	0	0	NC_030987.1	1553412	1553431	-4022865	+	(GAA)n	Simple_repeat	3	22	0	667
237	28.8	1.3	2.7	NC_030987.1	1600008	1600082	-3976214	+	ATGP1I	LTR/Gypsy	2131	2204	-3773	668
189	0	0	0	NC_030987.1	1631819	1631839	-3944457	+	(TCCA)n	Simple_repeat	3	23	0	669
258	3.2	0	0	NC_030987.1	1659544	1659574	-3916722	+	(CAAG)n	Simple_repeat	2	32	0	670
207	0	0	0	NC_030987.1	1664077	1664099	-3912197	+	(TAGTG)n	Simple_repeat	1	23	0	671
208	25.4	0	3.1	NC_030987.1	1672497	1672561	-3903735	+	GA-rich	Low_complexity	1	63	0	672
255	6.1	0	0	NC_030987.1	1682039	1682071	-3894225	+	(CTGTG)n	Simple_repeat	5	37	0	673
203	31	0	0	NC_030987.1	1731510	1731580	-3844716	+	(ATG)n	Simple_repeat	3	73	0	674
228	8.6	0	0	NC_030987.1	1736957	1736991	-3839305	+	(TTTTG)n	Simple_repeat	1	35	0	675
221	16.3	2.3	0	NC_030987.1	1768438	1768480	-3807816	+	(CTCTG)n	Simple_repeat	5	48	0	676
273	5.7	0	0	NC_030987.1	1770692	1770726	-3805570	+	(A)n	Simple_repeat	1	35	0	677
21	8.2	0	0	NC_030987.1	1771103	1771151	-3805145	+	AT_rich	Low_complexity	1	49	0	678
21	5.7	0	0	NC_030987.1	1776728	1776762	-3799534	+	AT_rich	Low_complexity	1	35	0	679
30	0	0	0	NC_030987.1	1776994	1777023	-3799273	+	AT_rich	Low_complexity	1	30	0	680
23	0	0	0	NC_030987.1	1777398	1777420	-3798876	+	AT_rich	Low_complexity	1	23	0	681
273	14	0	0	NC_030987.1	1779355	1779411	-3796885	+	(GGA)n	Simple_repeat	2	58	0	682
201	17.1	0	0	NC_030987.1	1846400	1846434	-3729862	+	A-rich	Low_complexity	1	35	0	683
30	2.7	0	0	NC_030987.1	1853481	1853517	-3722779	+	AT_rich	Low_complexity	1	37	0	684
229	20.4	0	0	NC_030987.1	1855303	1855346	-3720950	+	GA-rich	Low_complexity	2	45	0	685
216	0	0	0	NC_030987.1	1856160	1856183	-3720113	+	(TAGA)n	Simple_repeat	4	27	0	686
243	19.6	2	0	NC_030987.1	1856186	1856236	-3720060	+	GA-rich	Low_complexity	2	53	0	687
252	0	0	0	NC_030987.1	1864663	1864690	-3711606	+	(CAAGC)n	Simple_repeat	3	30	0	688
234	23.3	20	0	NC_030987.1	1880498	1880557	-3695739	C	ENDOVIR1_I	LTR/Copia	-1751	6234	6163	689
192	7.7	0	0	NC_030987.1	1883842	1883867	-3692429	+	(TCGTG)n	Simple_repeat	3	28	0	690
180	0	0	0	NC_030987.1	1914187	1914206	-3662090	+	(CAAG)n	Simple_repeat	4	23	0	691
219	3.6	0	0	NC_030987.1	1917726	1917753	-3658543	+	(CAA)n	Simple_repeat	2	29	0	692
186	4.3	0	0	NC_030987.1	1975785	1975807	-3600489	+	(GAGAA)n	Simple_repeat	3	25	0	693
214	33.1	2.7	2	NC_030987.1	1977203	1977350	-3598946	+	GA-rich	Low_complexity	3	151	0	694
186	4.3	0	0	NC_030987.1	1983945	1983967	-3592329	+	(AGGTG)n	Simple_repeat	1	23	0	695
225	22.6	0	0	NC_030987.1	2000172	2000255	-3576041	+	(CAG)n	Simple_repeat	3	86	0	696
213	23.4	0	3	NC_030987.1	2001742	2001807	-3574489	+	(TGG)n	Simple_repeat	1	64	0	697
289	31.4	4.3	0	NC_030987.1	2030231	2030370	-3545926	+	(TTGGGG)n	Simple_repeat	1	146	0	698
302	19.4	4.8	0	NC_030987.1	2034242	2034303	-3541993	+	GA-rich	Low_complexity	3	67	0	699
204	4	0	0	NC_030987.1	2179242	2179266	-3397030	+	(CAGCT)n	Simple_repeat	5	29	0	700
229	20	0	0	NC_030987.1	2186288	2186337	-3389959	C	CEREBA1_HV-int	LTR/Gypsy	-4490	1509	1460	701
501	19.9	0	0	NC_030987.1	2186338	2186468	-3389828	+	(CAG)n	Simple_repeat	1	131	0	702
202	18	1.6	1.6	NC_030987.1	2186491	2186552	-3389744	+	(CAG)n	Simple_repeat	1	62	0	702
200	29.6	0	0	NC_030987.1	2186569	2186639	-3389657	+	(CAG)n	Simple_repeat	1	71	0	702
348	33.1	0	0	NC_030987.1	2186683	2186821	-3389475	+	(CAG)n	Simple_repeat	1	139	0	702
260	8	0	5.7	NC_030987.1	2186842	2186894	-3389402	+	(CAG)n	Simple_repeat	1	50	0	702
217	15.9	3	6	NC_030987.1	2207897	2207963	-3368333	+	(CCTA)n	Simple_repeat	4	68	0	703
29	0	0	0	NC_030987.1	2210340	2210368	-3365928	+	AT_rich	Low_complexity	1	29	0	704
206	13.5	0	2.6	NC_030987.1	2211765	2211802	-3364494	+	(CTCTG)n	Simple_repeat	2	38	0	705
226	13.2	0	0	NC_030987.1	2251749	2251786	-3324510	C	ATCOPIA76_I	LTR/Copia	-3275	997	960	706
473	35.8	0	0	NC_030987.1	2267460	2267638	-3308658	+	GA-rich	Low_complexity	1	179	0	707
268	29.3	0	0	NC_030987.1	2287435	2287492	-3288804	+	ATCOPIA28_I	LTR/Copia	1416	1473	-3233	708
230	28.4	0.9	3.5	NC_030987.1	2288126	2288238	-3288058	+	(ATGGTG)n	Simple_repeat	6	115	0	709
258	30.4	1.7	1.7	NC_030987.1	2293142	2293258	-3283038	+	CT-rich	Low_complexity	1	117	0	710
23	3.3	0	0	NC_030987.1	2319845	2319874	-3256422	+	AT_rich	Low_complexity	1	30	0	711
213	29.9	1.1	1.1	NC_030987.1	2329412	2329499	-3246797	+	(CTG)n	Simple_repeat	1	88	0	712
513	11.5	0	0	NC_030987.1	2329648	2329725	-3246571	+	(CTG)n	Simple_repeat	3	80	0	713
269	32.6	0.7	2.1	NC_030987.1	2345923	2346066	-3230230	+	(CTG)n	Simple_repeat	1	142	0	714
180	7.7	0	0	NC_030987.1	2398400	2398425	-3177871	+	(TCTCG)n	Simple_repeat	2	27	0	715
204	4	0	0	NC_030987.1	2398927	2398951	-3177345	+	(GAAA)n	Simple_repeat	3	27	0	716
229	29.5	0	0	NC_030987.1	2413817	2413877	-3162419	+	(CCCCAG)n	Simple_repeat	5	65	0	717
204	6.7	0	0	NC_030987.1	2417507	2417536	-3158760	+	(TCC)n	Simple_repeat	1	30	0	718
215	25	0	1.8	NC_030987.1	2422054	2422110	-3154186	+	CT-rich	Low_complexity	2	57	0	719
228	14.9	0	0	NC_030987.1	2452484	2452530	-3123766	+	(CAG)n	Simple_repeat	2	48	0	720
188	11.1	2.8	0	NC_030987.1	2453063	2453098	-3123198	+	GA-rich	Low_complexity	3	39	0	721
198	0	0	0	NC_030987.1	2468577	2468598	-3107698	+	(CAG)n	Simple_repeat	2	23	0	722
211	21.7	0	0	NC_030987.1	2510799	2510844	-3065452	+	(CAT)n	Simple_repeat	1	46	0	723
216	0	0	0	NC_030987.1	2524777	2524800	-3051496	+	(GGCTG)n	Simple_repeat	2	25	0	724
198	0	0	0	NC_030987.1	2592150	2592171	-2984125	+	(A)n	Simple_repeat	1	22	0	725
192	4	0	0	NC_030987.1	2592764	2592788	-2983508	+	(TTC)n	Simple_repeat	3	27	0	726
241	30.3	0	0	NC_030987.1	2607824	2607899	-2968397	+	CT-rich	Low_complexity	3	78	0	727
21	0	0	0	NC_030987.1	2627235	2627255	-2949041	+	AT_rich	Low_complexity	1	21	0	728
213	3.9	0	0	NC_030987.1	2650569	2650594	-2925702	+	(CAG)n	Simple_repeat	2	27	0	729
424	12.6	1.1	1.1	NC_030987.1	2650749	2650836	-2925460	+	(TCC)n	Simple_repeat	3	90	0	730
186	12.8	0	0	NC_030987.1	2670183	2670221	-2906075	+	(TCTCTG)n	Simple_repeat	3	41	0	731
218	10.5	0	2.6	NC_030987.1	2741866	2741904	-2834392	+	(CGAAA)n	Simple_repeat	4	41	0	732
294	19.4	0	0	NC_030987.1	2802652	2802723	-2773573	+	(CTG)n	Simple_repeat	1	72	0	733
21	0	0	0	NC_030987.1	2813309	2813329	-2762967	+	AT_rich	Low_complexity	1	21	0	734
192	4	0	0	NC_030987.1	2840324	2840348	-2735948	+	(TTTG)n	Simple_repeat	4	28	0	735
203	18.9	0	5.4	NC_030987.1	2889493	2889548	-2686748	+	(CAT)n	Simple_repeat	1	53	0	736
211	23.4	0	0	NC_030987.1	2891970	2892016	-2684280	+	CT-rich	Low_complexity	1	47	0	737
207	6.9	0	0	NC_030987.1	2902864	2902892	-2673404	+	(CACCT)n	Simple_repeat	5	33	0	738
219	20.4	0	0	NC_030987.1	2916561	2916609	-2659687	+	GA-rich	Low_complexity	3	51	0	739
260	18.2	1.2	4.9	NC_030987.1	2940723	2940803	-2635493	+	CT-rich	Low_complexity	2	79	0	740
224	28.7	0.9	6.1	NC_030987.1	2967152	2967266	-2609030	+	GA-rich	Low_complexity	5	113	0	741
291	5.4	0	0	NC_030987.1	2967427	2967463	-2608833	+	(T)n	Simple_repeat	1	37	0	742
23	3.3	0	0	NC_030987.1	3023658	3023687	-2552609	+	AT_rich	Low_complexity	1	30	0	743
180	17.9	0	0	NC_030987.1	3046315	3046353	-2529943	+	T-rich	Low_complexity	1	39	0	744
194	9.1	3	0	NC_030987.1	3046544	3046576	-2529720	+	GA-rich	Low_complexity	2	35	0	745
273	7.5	0	0	NC_030987.1	3047464	3047503	-2528793	+	(GGATG)n	Simple_repeat	1	40	0	746
180	0	0	0	NC_030987.1	3061445	3061464	-2514832	+	(TTGGGG)n	Simple_repeat	3	22	0	747
240	3.5	0	0	NC_030987.1	3076823	3076851	-2499445	+	(TGG)n	Simple_repeat	1	29	0	748
194	6.2	0	3	NC_030987.1	3093139	3093171	-2483125	+	(CATTC)n	Simple_repeat	2	33	0	749
228	3.5	0	0	NC_030987.1	3094476	3094504	-2481792	+	(A)n	Simple_repeat	1	29	0	750
203	13.3	0	0	NC_030987.1	3094553	3094582	-2481714	+	(CACG)n	Simple_repeat	2	31	0	751
180	11.1	0	0	NC_030987.1	3098913	3098939	-2477357	+	(T)n	Simple_repeat	1	27	0	752
22	0	0	0	NC_030987.1	3140008	3140029	-2436267	+	AT_rich	Low_complexity	1	22	0	753
201	7.4	0	0	NC_030987.1	3144543	3144569	-2431727	+	(CAGCC)n	Simple_repeat	1	27	0	754
231	8.8	0	0	NC_030987.1	3150593	3150626	-2425670	+	(CAATG)n	Simple_repeat	5	38	0	755
195	12.9	0	0	NC_030987.1	3172507	3172537	-2403759	+	(TGAG)n	Simple_repeat	4	34	0	756
315	7.1	0	0	NC_030987.1	3194416	3194457	-2381839	+	(CA)n	Simple_repeat	1	42	0	757
225	0	0	0	NC_030987.1	3196115	3196139	-2380157	+	(T)n	Simple_repeat	1	25	0	758
243	13.3	0	0	NC_030987.1	3208631	3208675	-2367621	+	(A)n	Simple_repeat	1	45	0	759
252	0	0	0	NC_030987.1	3208697	3208724	-2367572	+	(C)n	Simple_repeat	1	28	0	760
369	0	0	0	NC_030987.1	3210225	3210265	-2366031	+	(T)n	Simple_repeat	1	41	0	761
240	11.1	0	0	NC_030987.1	3210849	3210884	-2365412	+	(TCCA)n	Simple_repeat	4	39	0	762
213	11.9	0	0	NC_030987.1	3224077	3224118	-2352178	+	(CTCA)n	Simple_repeat	3	44	0	763
228	6.7	0	0	NC_030987.1	3248266	3248295	-2328001	+	(CCCCAA)n	Simple_repeat	4	33	0	764
205	23.5	0	4.2	NC_030987.1	3292856	3292926	-2283370	+	CT-rich	Low_complexity	1	68	0	765
209	16.7	4.8	0	NC_030987.1	3321937	3321978	-2254318	+	(CAGAGA)n	Simple_repeat	1	44	0	766
219	20.4	0	0	NC_030987.1	3323105	3323158	-2253138	+	GA-rich	Low_complexity	2	55	0	767
222	11.8	0	0	NC_030987.1	3330440	3330473	-2245823	+	(CATGT)n	Simple_repeat	3	36	0	768
309	2.6	0	0	NC_030987.1	3335294	3335331	-2240965	+	(TATG)n	Simple_repeat	4	41	0	769
207	6.9	0	0	NC_030987.1	3364426	3364454	-2211842	+	(CACAG)n	Simple_repeat	4	32	0	770
232	26.9	5	2.5	NC_030987.1	3389837	3389916	-2186380	+	GRANDE1_ZD-int	LTR/Gypsy	6919	7000	-5512	771
204	18.4	0	0	NC_030987.1	3391486	3391534	-2184762	+	GA-rich	Low_complexity	1	49	0	772
217	22.8	3.5	1.7	NC_030987.1	3393011	3393068	-2183228	+	GA-rich	Low_complexity	5	63	0	773
214	13.2	5.3	0	NC_030987.1	3395670	3395707	-2180589	+	(GTATG)n	Simple_repeat	3	42	0	774
273	9.8	0	0	NC_030987.1	3410634	3410674	-2165622	+	(CTG)n	Simple_repeat	3	43	0	775
180	0	0	0	NC_030987.1	3411093	3411112	-2165184	+	(GACTG)n	Simple_repeat	4	23	0	776
198	10.3	0	0	NC_030987.1	3412456	3412484	-2163812	+	(CCTTG)n	Simple_repeat	2	30	0	777
207	10	0	0	NC_030987.1	3463367	3463396	-2112900	+	(TTCG)n	Simple_repeat	1	30	0	778
203	30.9	0	0	NC_030987.1	3528176	3528230	-2048066	+	GA-rich	Low_complexity	2	56	0	779
252	12	0	0	NC_030987.1	3533155	3533204	-2043092	+	(CATGT)n	Simple_repeat	1	50	0	780
201	23.8	0	0	NC_030987.1	3538258	3538299	-2037997	+	GA-rich	Low_complexity	2	43	0	781
219	14.6	0	0	NC_030987.1	3547576	3547616	-2028680	+	(TCTCTG)n	Simple_repeat	6	46	0	782
224	15.4	1.4	5.8	NC_030987.1	3571137	3571205	-2005091	+	(CAT)n	Simple_repeat	2	67	0	783
207	10	0	0	NC_030987.1	3577770	3577799	-1998497	+	(TTTC)n	Simple_repeat	2	31	0	784
203	17.5	3	4.5	NC_030987.1	3578908	3578973	-1997323	+	(TAGGG)n	Simple_repeat	1	65	0	785
213	3.9	0	0	NC_030987.1	3579081	3579106	-1997190	+	(AACTG)n	Simple_repeat	5	30	0	786
192	11.1	0	0	NC_030987.1	3579527	3579562	-1996734	+	(CTTG)n	Simple_repeat	2	37	0	787
183	4.2	0	0	NC_030987.1	3579643	3579666	-1996630	+	(CTCA)n	Simple_repeat	1	24	0	788
21	0	0	0	NC_030987.1	3594607	3594627	-1981669	+	AT_rich	Low_complexity	1	21	0	789
22	0	0	0	NC_030987.1	3630516	3630537	-1945759	+	AT_rich	Low_complexity	1	22	0	790
21	0	0	0	NC_030987.1	3660067	3660087	-1916209	+	AT_rich	Low_complexity	1	21	0	791
222	3.7	0	0	NC_030987.1	3671442	3671468	-1904828	+	(CAGTC)n	Simple_repeat	1	27	0	792
243	6.1	0	0	NC_030987.1	3681294	3681326	-1894970	+	(CTTG)n	Simple_repeat	1	33	0	793
180	0	0	0	NC_030987.1	3690310	3690329	-1885967	+	(ATGTG)n	Simple_repeat	2	21	0	794
205	26.1	0	0	NC_030987.1	3718992	3719037	-1857259	+	GA-rich	Low_complexity	6	51	0	795
245	25.3	2.4	0	NC_030987.1	3723604	3723686	-1852610	+	(AGGTG)n	Simple_repeat	2	86	0	796
186	4.3	0	0	NC_030987.1	3733335	3733357	-1842939	+	(GAA)n	Simple_repeat	3	25	0	797
198	0	0	0	NC_030987.1	3750756	3750777	-1825519	+	(TCTCTG)n	Simple_repeat	5	26	0	798
207	22.2	1.8	1.8	NC_030987.1	3751006	3751060	-1825236	+	CT-rich	Low_complexity	3	57	0	799
291	5.4	0	0	NC_030987.1	3752536	3752572	-1823724	+	(TTCA)n	Simple_repeat	1	37	0	800
237	6.5	0	0	NC_030987.1	3752767	3752797	-1823499	+	(TCTCG)n	Simple_repeat	4	34	0	801
276	3	0	0	NC_030987.1	3757909	3757941	-1818355	+	(TC)n	Simple_repeat	1	33	0	802
204	4	0	0	NC_030987.1	3773457	3773481	-1802815	+	(CACCAT)n	Simple_repeat	4	28	0	803
364	31.6	0	1.9	NC_030987.1	3790547	3790704	-1785592	+	CT-rich	Low_complexity	3	157	0	804
252	0	0	0	NC_030987.1	3794868	3794895	-1781401	+	(CACTA)n	Simple_repeat	1	28	0	805
194	9.1	0	2.9	NC_030987.1	3811582	3811615	-1764681	+	(CAG)n	Simple_repeat	2	34	0	806
180	0	0	0	NC_030987.1	3818480	3818499	-1757797	+	(CGG)n	Simple_repeat	2	21	0	807
201	3.9	0	0	NC_030987.1	3827829	3827854	-1748442	+	(TTC)n	Simple_repeat	3	28	0	808
186	13.3	0	0	NC_030987.1	3846294	3846323	-1729973	+	(TATG)n	Simple_repeat	1	30	0	809
198	10.3	0	0	NC_030987.1	3848499	3848527	-1727769	+	(CCTTG)n	Simple_repeat	4	32	0	810
192	7.7	0	0	NC_030987.1	3849029	3849054	-1727242	+	(TATG)n	Simple_repeat	2	27	0	811
228	3.5	0	0	NC_030987.1	3867645	3867673	-1708623	+	(TTTTA)n	Simple_repeat	2	30	0	812
198	0	0	0	NC_030987.1	3877022	3877043	-1699253	+	(CCTCG)n	Simple_repeat	3	24	0	813
206	26.7	3.2	3.2	NC_030987.1	3879444	3879536	-1696760	+	CT-rich	Low_complexity	6	98	0	814
192	7.7	0	0	NC_030987.1	3881435	3881460	-1694836	+	(A)n	Simple_repeat	1	26	0	815
23	0	0	0	NC_030987.1	3882340	3882362	-1693934	+	AT_rich	Low_complexity	1	23	0	816
222	3.7	0	0	NC_030987.1	3887369	3887395	-1688901	+	(AGTTG)n	Simple_repeat	2	28	0	817
186	20.8	0	0	NC_030987.1	3892980	3893027	-1683269	+	(CATCC)n	Simple_repeat	3	50	0	818
253	25	0	0	NC_030987.1	3897897	3897956	-1678340	+	(TCG)n	Simple_repeat	2	61	0	819
216	6.7	0	0	NC_030987.1	3927600	3927629	-1648667	+	(TCC)n	Simple_repeat	2	31	0	820
345	2.4	0	0	NC_030987.1	3949018	3949059	-1627237	+	(TTTC)n	Simple_repeat	1	42	0	821
222	10.5	0	0	NC_030987.1	3964175	3964212	-1612084	+	(CATTA)n	Simple_repeat	4	41	0	822
240	8.6	0	0	NC_030987.1	3975240	3975274	-1601022	+	(CTCA)n	Simple_repeat	4	38	0	823
180	0	0	0	NC_030987.1	3975522	3975541	-1600755	+	(CCGTA)n	Simple_repeat	3	22	0	824
227	28.6	0	1.4	NC_030987.1	3978096	3978166	-1598130	+	T-rich	Low_complexity	3	72	0	825
188	11.1	2.8	0	NC_030987.1	3992764	3992799	-1583497	+	CT-rich	Low_complexity	2	38	0	826
234	6.2	0	0	NC_030987.1	4001172	4001203	-1575093	+	(CAA)n	Simple_repeat	2	33	0	827
185	6.5	0	3.1	NC_030987.1	4023957	4023988	-1552308	+	(CACAG)n	Simple_repeat	1	31	0	828
24	0	0	0	NC_030987.1	4068361	4068384	-1507912	+	AT_rich	Low_complexity	1	24	0	829
212	0	3.6	0	NC_030987.1	4093939	4093966	-1482330	+	(CATCT)n	Simple_repeat	3	31	0	830
186	4.3	0	0	NC_030987.1	4131997	4132019	-1444277	+	(CAAGT)n	Simple_repeat	2	24	0	831
33	5.6	0	0	NC_030987.1	4146766	4146819	-1429477	+	AT_rich	Low_complexity	1	54	0	832
222	22.2	0	0	NC_030987.1	4153565	4153618	-1422678	+	(CAGAA)n	Simple_repeat	4	57	0	833
23	0	0	0	NC_030987.1	4153748	4153770	-1422526	+	AT_rich	Low_complexity	1	23	0	834
21	0	0	0	NC_030987.1	4200026	4200046	-1376250	+	AT_rich	Low_complexity	1	21	0	835
186	4.3	0	0	NC_030987.1	4213233	4213255	-1363041	+	(CTG)n	Simple_repeat	1	23	0	836
180	12.5	0	0	NC_030987.1	4230190	4230221	-1346075	+	(CA)n	Simple_repeat	2	33	0	837
548	36.1	3.4	3.5	NC_030987.1	4290925	4291812	-1284484	+	ATGP1I	LTR/Gypsy	2263	3259	-2852	838
270	26.4	3.5	3.5	NC_030987.1	4292940	4293124	-1283172	+	RIRE3_I	LTR/Gypsy	4843	5309	-749	839
24	0	0	0	NC_030987.1	4294151	4294174	-1282122	+	AT_rich	Low_complexity	1	24	0	840
23	5.4	0	0	NC_030987.1	4294245	4294281	-1282015	+	AT_rich	Low_complexity	1	37	0	841
25	6.5	0	0	NC_030987.1	4295951	4295996	-1280300	+	AT_rich	Low_complexity	1	46	0	842
354	27.1	4	5.2	NC_030987.1	4297895	4298143	-1278153	C	ATGP6I	LTR/Gypsy	-1444	3648	2323	843
22	7	0	0	NC_030987.1	4302361	4302403	-1273893	+	AT_rich	Low_complexity	1	43	0	844
25	0	0	0	NC_030987.1	4303059	4303083	-1273213	+	AT_rich	Low_complexity	1	25	0	845
21	0	0	0	NC_030987.1	4303288	4303308	-1272988	+	AT_rich	Low_complexity	1	21	0	846
195	4.2	0	0	NC_030987.1	4312130	4312153	-1264143	+	(ATG)n	Simple_repeat	3	26	0	847
205	23.2	1.4	2.8	NC_030987.1	4383900	4383970	-1192326	+	CT-rich	Low_complexity	2	71	0	848
237	18	0	0	NC_030987.1	4434622	4434671	-1141625	+	(ATGGTG)n	Simple_repeat	3	52	0	849
230	22.4	0	0	NC_030987.1	4435304	4435352	-1140944	C	ATCOPIA24I	LTR/Copia	-1921	2786	2738	850
218	31.5	0	1.4	NC_030987.1	4440324	4440397	-1135899	+	GA-rich	Low_complexity	1	73	0	851
180	0	0	0	NC_030987.1	4453057	4453076	-1123220	+	(A)n	Simple_repeat	1	20	0	852
226	20.9	5.3	8.5	NC_030987.1	4478628	4478721	-1097575	C	SZ-7_int	LTR/Gypsy	-10141	152	62	853
327	2.5	0	0	NC_030987.1	4507044	4507083	-1069213	+	(TC)n	Simple_repeat	1	40	0	854
222	9.1	0	0	NC_030987.1	4508639	4508671	-1067625	+	(GAA)n	Simple_repeat	2	34	0	855
198	0	0	0	NC_030987.1	4519405	4519426	-1056870	+	(CCCCCA)n	Simple_repeat	4	25	0	856
395	15.2	0	1.2	NC_030987.1	4524908	4524987	-1051309	+	(CCA)n	Simple_repeat	1	79	0	857
21	3.6	0	0	NC_030987.1	4567023	4567050	-1009246	+	AT_rich	Low_complexity	1	28	0	858
231	3.6	0	0	NC_030987.1	4571172	4571199	-1005097	+	(GGAAA)n	Simple_repeat	5	32	0	859
209	3.3	0	3.2	NC_030987.1	4586379	4586409	-989887	+	(CAT)n	Simple_repeat	1	30	0	860
225	3.7	0	0	NC_030987.1	4607382	4607408	-968888	+	ATHAT7	DNA/HAT	1726	1752	-1748	861
243	0	0	0	NC_030987.1	4636880	4636906	-939390	+	(A)n	Simple_repeat	1	27	0	862
180	0	0	0	NC_030987.1	4681632	4681651	-894645	+	(GGAA)n	Simple_repeat	4	23	0	863
21	0	0	0	NC_030987.1	4902293	4902313	-673983	+	AT_rich	Low_complexity	1	21	0	864
26	0	0	0	NC_030987.1	4914116	4914141	-662155	+	AT_rich	Low_complexity	1	26	0	865
240	3.5	0	0	NC_030987.1	4920170	4920198	-656098	+	(TTC)n	Simple_repeat	1	29	0	866
32	9.5	0	0	NC_030987.1	4934664	4934758	-641538	+	AT_rich	Low_complexity	1	95	0	867
37	7.6	0	0	NC_030987.1	4934798	4934876	-641420	+	AT_rich	Low_complexity	1	79	0	868
47	6.7	0	0	NC_030987.1	4935127	4935215	-641081	+	AT_rich	Low_complexity	1	89	0	869
24	8.5	0	0	NC_030987.1	4935257	4935315	-640981	+	AT_rich	Low_complexity	1	59	0	870
32	2.6	0	0	NC_030987.1	4939393	4939431	-636865	+	AT_rich	Low_complexity	1	39	0	871
41	0	0	0	NC_030987.1	4944127	4944167	-632129	+	AT_rich	Low_complexity	1	41	0	872
30	2.7	0	0	NC_030987.1	4944375	4944411	-631885	+	AT_rich	Low_complexity	1	37	0	873
210	3.7	0	0	NC_030987.1	4958239	4958265	-618031	+	(AATTG)n	Simple_repeat	2	28	0	874
22	0	0	0	NC_030987.1	4958897	4958918	-617378	+	AT_rich	Low_complexity	1	22	0	875
22	0	0	0	NC_030987.1	4972811	4972832	-603464	+	AT_rich	Low_complexity	1	22	0	876
23	5.4	0	0	NC_030987.1	4980750	4980786	-595510	+	AT_rich	Low_complexity	1	37	0	877
495	0	0	0	NC_030987.1	4987542	4987596	-588700	+	(A)n	Simple_repeat	1	55	0	878
27	2.9	0	0	NC_030987.1	4987617	4987650	-588646	+	AT_rich	Low_complexity	1	34	0	879
252	0	0	0	NC_030987.1	5023980	5024007	-552289	+	(CAAAT)n	Simple_repeat	3	30	0	880
195	4.2	0	0	NC_030987.1	5030549	5030572	-545724	+	(T)n	Simple_repeat	1	24	0	881
192	7.7	0	0	NC_030987.1	5038123	5038148	-538148	+	(CGA)n	Simple_repeat	3	28	0	882
185	0	4	0	NC_030987.1	5050371	5050395	-525901	+	(CATAA)n	Simple_repeat	5	30	0	883
29	0	0	0	NC_030987.1	5054223	5054251	-522045	+	AT_rich	Low_complexity	1	29	0	884
31	5.8	0	0	NC_030987.1	5055377	5055428	-520868	+	AT_rich	Low_complexity	1	52	0	885
22	8	0	0	NC_030987.1	5055547	5055596	-520700	+	AT_rich	Low_complexity	1	50	0	886
21	0	0	0	NC_030987.1	5055693	5055713	-520583	+	AT_rich	Low_complexity	1	21	0	887
249	26.9	0	0	NC_030987.1	5058457	5058534	-517762	+	(TAA)n	Simple_repeat	2	79	0	888
22	0	0	0	NC_030987.1	5058964	5058985	-517311	+	AT_rich	Low_complexity	1	22	0	889
198	0	0	0	NC_030987.1	5081530	5081551	-494745	+	(A)n	Simple_repeat	1	22	0	890
225	28.1	2.2	1.1	NC_030987.1	5084462	5084551	-491745	+	CT-rich	Low_complexity	3	93	0	891
22	0	0	0	NC_030987.1	5098430	5098451	-477845	+	AT_rich	Low_complexity	1	22	0	892
26	0	0	0	NC_030987.1	5102258	5102283	-474013	+	AT_rich	Low_complexity	1	26	0	893
195	4.2	0	0	NC_030987.1	5103019	5103042	-473254	+	(T)n	Simple_repeat	1	24	0	894
192	15.2	0	0	NC_030987.1	5103690	5103722	-472574	+	A-rich	Low_complexity	1	33	0	895
33	7.3	0	0	NC_030987.1	5130585	5130652	-445644	+	AT_rich	Low_complexity	1	68	0	896
21	0	0	0	NC_030987.1	5130965	5130985	-445311	+	AT_rich	Low_complexity	1	21	0	897
31	8.2	0	0	NC_030987.1	5140896	5140968	-435328	+	AT_rich	Low_complexity	1	73	0	898
31	2.6	0	0	NC_030987.1	5142676	5142713	-433583	+	AT_rich	Low_complexity	1	38	0	899
21	7.1	0	0	NC_030987.1	5146314	5146355	-429941	+	AT_rich	Low_complexity	1	42	0	900
548	36.1	3.4	3.5	NC_030987.1	5167301	5168188	-408108	+	ATGP1I	LTR/Gypsy	2263	3259	-2852	901
270	26.4	3.5	3.5	NC_030987.1	5169316	5169500	-406796	+	RIRE3_I	LTR/Gypsy	4843	5309	-749	902
207	18.6	0	0	NC_030987.1	5170769	5170811	-405485	+	A-rich	Low_complexity	5	47	0	903
292	22.3	1.5	10.4	NC_030987.1	5171069	5171203	-405093	+	(TTAGGG)n	Simple_repeat	4	126	0	904
270	26.4	3.5	3.5	NC_030987.1	5171955	5172139	-404157	+	RIRE3_I	LTR/Gypsy	4843	5309	-749	905
23	6.8	0	0	NC_030987.1	5179066	5179109	-397187	+	AT_rich	Low_complexity	1	44	0	906
227	12.5	5	0	NC_030987.1	5180612	5180651	-395645	C	ATCOPIA75_I	LTR/Copia	-941	3668	3627	907
225	0	0	0	NC_030987.1	5192458	5192482	-383814	+	(CATAA)n	Simple_repeat	5	29	0	908
29	7.8	0	0	NC_030987.1	5197540	5197603	-378693	+	AT_rich	Low_complexity	1	64	0	909
223	27	2.2	1.1	NC_030987.1	5203029	5203118	-373178	+	GA-rich	Low_complexity	3	93	0	910
369	0	0	0	NC_030987.1	5218766	5218806	-357490	+	(CATAA)n	Simple_repeat	5	45	0	911
183	8	0	0	NC_030987.1	5227668	5227692	-348604	+	(T)n	Simple_repeat	1	25	0	912
189	0	0	0	NC_030987.1	5228528	5228548	-347748	+	(CATTG)n	Simple_repeat	3	23	0	913
309	5.1	0	0	NC_030987.1	5229115	5229153	-347143	+	(CA)n	Simple_repeat	1	39	0	914
213	19.4	0	0	NC_030987.1	5232966	5233001	-343295	+	(CTG)n	Simple_repeat	3	38	0	915
22	0	0	0	NC_030987.1	5242986	5243007	-333289	+	AT_rich	Low_complexity	1	22	0	916
180	0	0	0	NC_030987.1	5247779	5247798	-328498	+	(C)n	Simple_repeat	1	20	0	917
25	0	0	0	NC_030987.1	5252936	5252960	-323336	+	AT_rich	Low_complexity	1	25	0	918
23	0	0	0	NC_030987.1	5258963	5258985	-317311	+	AT_rich	Low_complexity	1	23	0	919
26	6.4	0	0	NC_030987.1	5271645	5271691	-304605	+	AT_rich	Low_complexity	1	47	0	920
35	9.5	0	0	NC_030987.1	5275742	5275846	-300450	+	AT_rich	Low_complexity	1	105	0	921
240	16.7	0	0	NC_030987.1	5276671	5276718	-299578	+	T-rich	Low_complexity	1	48	0	922
23	0	0	0	NC_030987.1	5282348	5282370	-293926	+	AT_rich	Low_complexity	1	23	0	923
26	6.4	0	0	NC_030987.1	5283398	5283444	-292852	+	AT_rich	Low_complexity	1	47	0	924
30	0	0	0	NC_030987.1	5283532	5283561	-292735	+	AT_rich	Low_complexity	1	30	0	925
22	3.5	0	0	NC_030987.1	5284854	5284882	-291414	+	AT_rich	Low_complexity	1	29	0	926
25	0	0	0	NC_030987.1	5284911	5284935	-291361	+	AT_rich	Low_complexity	1	25	0	927
27	10.6	0	0	NC_030987.1	5285619	5285722	-290574	+	AT_rich	Low_complexity	1	104	0	928
21	0	0	0	NC_030987.1	5298575	5298595	-277701	+	AT_rich	Low_complexity	1	21	0	929
303	23.3	0	0	NC_030987.1	5301342	5301444	-274852	+	(TTAGGG)n	Simple_repeat	2	104	0	930
191	18.9	0	1.9	NC_030987.1	5301656	5301709	-274587	+	(CTTAT)n	Simple_repeat	1	53	0	931
316	28.1	0.8	4.5	NC_030987.1	5303739	5303872	-272424	+	T-rich	Low_complexity	3	131	0	932
29	4.7	0	0	NC_030987.1	5304199	5304241	-272055	+	AT_rich	Low_complexity	1	43	0	933
22	5.6	0	0	NC_030987.1	5304384	5304419	-271877	+	AT_rich	Low_complexity	1	36	0	934
33	6.6	0	0	NC_030987.1	5307796	5307856	-268440	+	AT_rich	Low_complexity	1	61	0	935
53	6.9	0	0	NC_030987.1	5309323	5309424	-266872	+	AT_rich	Low_complexity	1	102	0	936
210	14.9	1	11.2	NC_030987.1	5309425	5309522	-266774	+	(TAAA)n	Simple_repeat	4	91	0	937
23	6.8	0	0	NC_030987.1	5310441	5310484	-265812	+	AT_rich	Low_complexity	1	44	0	938
25	6.5	0	0	NC_030987.1	5310718	5310763	-265533	+	AT_rich	Low_complexity	1	46	0	939
30	5.9	0	0	NC_030987.1	5310982	5311032	-265264	+	AT_rich	Low_complexity	1	51	0	940
21	8.2	0	0	NC_030987.1	5311176	5311224	-265072	+	AT_rich	Low_complexity	1	49	0	941
28	8.6	0	0	NC_030987.1	5311479	5311548	-264748	+	AT_rich	Low_complexity	1	70	0	942
22	0	0	0	NC_030987.1	5311631	5311652	-264644	+	AT_rich	Low_complexity	1	22	0	943
226	15.6	18.5	1.5	NC_030987.1	5320772	5320836	-255460	+	HUCK1-I_ZM	LTR/Gypsy	5664	5739	-6117	944
23	3.3	0	0	NC_030987.1	5321226	5321255	-255041	+	AT_rich	Low_complexity	1	30	0	945
25	10.2	0	0	NC_030987.1	5321296	5321383	-254913	+	AT_rich	Low_complexity	1	88	0	946
285	13.3	1.3	2.6	NC_030987.1	5341818	5341894	-234402	+	(CAAAT)n	Simple_repeat	1	76	0	947
276	7.7	0	0	NC_030987.1	5342279	5342317	-233979	+	(CAAAT)n	Simple_repeat	3	41	0	948
228	20.5	2.3	3.5	NC_030987.1	5353729	5353814	-222482	+	(TA)n	Simple_repeat	2	86	0	949
24	3.2	0	0	NC_030987.1	5354014	5354044	-222252	+	AT_rich	Low_complexity	1	31	0	950
21	3.6	0	0	NC_030987.1	5354385	5354412	-221884	+	AT_rich	Low_complexity	1	28	0	951
21	0	0	0	NC_030987.1	5354425	5354445	-221851	+	AT_rich	Low_complexity	1	21	0	952
21	3.6	0	0	NC_030987.1	5354541	5354568	-221728	+	AT_rich	Low_complexity	1	28	0	953
21	0	0	0	NC_030987.1	5354667	5354687	-221609	+	AT_rich	Low_complexity	1	21	0	954
22	7	0	0	NC_030987.1	5355430	5355472	-220824	+	AT_rich	Low_complexity	1	43	0	955
26	3	0	0	NC_030987.1	5356027	5356059	-220237	+	AT_rich	Low_complexity	1	33	0	956
21	3.6	0	0	NC_030987.1	5357637	5357664	-218632	+	AT_rich	Low_complexity	1	28	0	957
28	9.1	0	0	NC_030987.1	5362945	5363021	-213275	+	AT_rich	Low_complexity	1	77	0	958
27	4.9	0	0	NC_030987.1	5369483	5369523	-206773	+	AT_rich	Low_complexity	1	41	0	959
221	25	1.8	0	NC_030987.1	5373678	5373733	-202563	+	CT-rich	Low_complexity	5	61	0	960
30	4.5	0	0	NC_030987.1	5380729	5380772	-195524	+	AT_rich	Low_complexity	1	44	0	961
25	0	0	0	NC_030987.1	5381081	5381105	-195191	+	AT_rich	Low_complexity	1	25	0	962
23	0	0	0	NC_030987.1	5381441	5381463	-194833	+	AT_rich	Low_complexity	1	23	0	963
25	0	0	0	NC_030987.1	5381585	5381609	-194687	+	AT_rich	Low_complexity	1	25	0	964
21	0	0	0	NC_030987.1	5381996	5382016	-194280	+	AT_rich	Low_complexity	1	21	0	965
49	7.1	0	0	NC_030987.1	5387566	5387663	-188633	+	AT_rich	Low_complexity	1	98	0	966
23	0	0	0	NC_030987.1	5401515	5401537	-174759	+	AT_rich	Low_complexity	1	23	0	967
27	0	0	0	NC_030987.1	5401706	5401732	-174564	+	AT_rich	Low_complexity	1	27	0	968
22	5.6	0	0	NC_030987.1	5401818	5401853	-174443	+	AT_rich	Low_complexity	1	36	0	969
32	9.5	0	0	NC_030987.1	5401889	5401983	-174313	+	AT_rich	Low_complexity	1	95	0	970
55	7.4	0	2	NC_030987.1	5402022	5402172	-174124	+	AT_rich	Low_complexity	1	148	0	971
39	2.2	0	0	NC_030987.1	5402454	5402499	-173797	+	AT_rich	Low_complexity	1	46	0	972
33	5.6	0	0	NC_030987.1	5404737	5404790	-171506	+	AT_rich	Low_complexity	1	54	0	973
37	3.9	0	0	NC_030987.1	5411948	5411998	-164298	+	AT_rich	Low_complexity	1	51	0	974
22	3.5	0	0	NC_030987.1	5417231	5417259	-159037	+	AT_rich	Low_complexity	1	29	0	975
23	9.7	0	0	NC_030987.1	5418121	5418192	-158104	+	AT_rich	Low_complexity	1	72	0	976
389	32.4	2.4	2.9	NC_030987.1	5422426	5422950	-153346	C	RIRE3_I	LTR/Gypsy	-1101	3703	2351	977
23	0	0	0	NC_030987.1	5431056	5431078	-145218	+	AT_rich	Low_complexity	1	23	0	978
252	0	0	0	NC_030987.1	5486275	5486302	-89994	+	(T)n	Simple_repeat	1	28	0	979
33	8.5	0	0	NC_030987.1	5487006	5487087	-89209	+	AT_rich	Low_complexity	1	82	0	980
306	0	0	0	NC_030987.1	5489492	5489525	-86771	+	(TTTG)n	Simple_repeat	4	37	0	981
195	12.9	0	0	NC_030988.1	274	304	-5634689	+	(ATGGTG)n	Simple_repeat	1	31	0	982
180	0	0	0	NC_030988.1	9602	9621	-5625372	+	(C)n	Simple_repeat	1	20	0	983
32	0	0	0	NC_030988.1	10735	10766	-5624227	+	AT_rich	Low_complexity	1	32	0	984
214	10	0	7.4	NC_030988.1	16666	16719	-5618274	+	(CAAT)n	Simple_repeat	3	52	0	985
222	30.4	1	1	NC_030988.1	24069	24171	-5610822	+	CT-rich	Low_complexity	3	105	0	986
23	3.3	0	0	NC_030988.1	25327	25356	-5609637	+	AT_rich	Low_complexity	1	30	0	987
24	7.7	0	0	NC_030988.1	51230	51281	-5583712	+	AT_rich	Low_complexity	1	52	0	988
180	0	0	0	NC_030988.1	53526	53545	-5581448	+	(TTATG)n	Simple_repeat	5	24	0	989
213	9.4	0	0	NC_030988.1	73975	74006	-5560987	+	(T)n	Simple_repeat	1	32	0	990
206	25.6	1.2	3.7	NC_030988.1	76544	76624	-5558369	+	(CAATC)n	Simple_repeat	5	83	0	991
463	31.4	6.6	3.7	NC_030988.1	90878	91519	-5543474	+	Copia1_HV-int	LTR/Copia	3022	4128	-824	992
384	29.7	4.7	8.1	NC_030988.1	91781	92289	-5542704	+	Copia1_HV-int	LTR/Copia	3803	5651	-87	992
210	12.3	5.3	0	NC_030988.1	111302	111358	-5523635	+	(TTGG)n	Simple_repeat	3	62	0	993
21	3.6	0	0	NC_030988.1	154568	154595	-5480398	+	AT_rich	Low_complexity	1	28	0	994
26	6.4	0	0	NC_030988.1	156552	156598	-5478395	+	AT_rich	Low_complexity	1	47	0	995
226	3.7	0	0	NC_030988.1	193561	193587	-5441406	+	ATHAT7	DNA/HAT	1726	1752	-1748	996
208	7	4.4	4.4	NC_030988.1	195253	195297	-5439696	+	(CAAAT)n	Simple_repeat	1	45	0	997
252	0	0	0	NC_030988.1	202454	202481	-5432512	+	(TTTG)n	Simple_repeat	4	31	0	998
231	29.2	0	0	NC_030988.1	224869	224940	-5410053	+	A-rich	Low_complexity	1	72	0	999
235	11.6	2.3	0	NC_030988.1	235494	235536	-5399457	+	ATHILA3_I	LTR/Gypsy	5085	5128	-2282	1000
292	12.5	10.7	0	NC_030988.1	240573	240684	-5394309	+	(CACTT)n	Simple_repeat	5	128	0	1001
263	22.8	0	0	NC_030988.1	274551	274607	-5360386	+	(ATAGG)n	Simple_repeat	3	59	0	1002
212	18	0	5.7	NC_030988.1	282760	282812	-5352181	+	A-rich	Low_complexity	1	50	0	1003
234	20.9	0	0	NC_030988.1	294359	294401	-5340592	+	T-rich	Low_complexity	1	43	0	1004
192	9.7	0	0	NC_030988.1	296593	296623	-5338370	+	(TTTA)n	Simple_repeat	2	32	0	1005
234	20.4	0	0	NC_030988.1	303763	303806	-5331187	+	A-rich	Low_complexity	1	44	0	1006
228	21.8	6.7	11.2	NC_030988.1	312023	312156	-5322837	C	DANIELA_TM-LTR	LTR/Gypsy	-269	666	539	1007
203	8.8	2.9	0	NC_030988.1	333825	333858	-5301135	+	(GAAAA)n	Simple_repeat	1	35	0	1008
22	7	0	0	NC_030988.1	337748	337790	-5297203	+	AT_rich	Low_complexity	1	43	0	1009
330	30.6	5.9	4.8	NC_030988.1	342389	342650	-5292343	+	ATCOPIA97_I	LTR/Copia	1673	4058	-1174	1010
309	22.5	1.4	0	NC_030988.1	342717	342787	-5292206	+	RIRE5-I_OS	LTR/Copia	2805	2876	-1595	1011
226	18.4	0	0	NC_030988.1	343515	343552	-5291441	+	ATCOPIA33_I	LTR/Copia	3750	3787	-474	1012
189	0	0	0	NC_030988.1	356863	356883	-5278110	+	(CATA)n	Simple_repeat	4	24	0	1013
203	0	0	3.6	NC_030988.1	364509	364536	-5270457	+	(TTTG)n	Simple_repeat	4	30	0	1014
27	0	0	0	NC_030988.1	385320	385346	-5249647	+	GC_rich	Low_complexity	1	27	0	1015
279	14.3	0	0	NC_030988.1	400763	400818	-5234175	+	EnSpm1_HV	DNA/En-Spm	9317	9372	-1162	1016
330	30.6	5.9	4.8	NC_030988.1	415319	415580	-5219413	+	ATCOPIA97_I	LTR/Copia	1673	4058	-1174	1017
309	22.5	1.4	0	NC_030988.1	415647	415717	-5219276	+	RIRE5-I_OS	LTR/Copia	2805	2876	-1595	1018
226	18.4	0	0	NC_030988.1	416445	416482	-5218511	+	ATCOPIA33_I	LTR/Copia	3750	3787	-474	1012
25	0	0	0	NC_030988.1	424502	424526	-5210467	+	AT_rich	Low_complexity	1	25	0	1019
28	0	0	0	NC_030988.1	432311	432338	-5202655	+	AT_rich	Low_complexity	1	28	0	1020
33	9.7	0	0	NC_030988.1	443040	443142	-5191851	+	AT_rich	Low_complexity	1	103	0	1021
292	22.5	1.4	0	NC_030988.1	445047	445117	-5189876	C	RIRE5-I_OS	LTR/Copia	-1595	2876	2805	1022
318	33.2	4.9	3.7	NC_030988.1	445200	445445	-5189548	C	ATCOPIA97_I	LTR/Copia	-1218	4058	1673	1023
189	0	0	0	NC_030988.1	461604	461624	-5173369	+	(TATTG)n	Simple_repeat	4	24	0	1024
312	31.9	2.1	2.1	NC_030988.1	466772	467017	-5167976	+	Copia1_HV-int	LTR/Copia	3076	3469	-1174	1025
249	22.3	0.4	0	NC_030988.1	467083	467145	-5167848	+	ATCOPIA24I	LTR/Copia	2804	3615	-1092	1026
21	5.7	0	0	NC_030988.1	489729	489763	-5145230	+	AT_rich	Low_complexity	1	35	0	1027
26	7.4	0	0	NC_030988.1	489784	489837	-5145156	+	AT_rich	Low_complexity	1	54	0	1028
21	10	0	0	NC_030988.1	489886	489955	-5145038	+	AT_rich	Low_complexity	1	70	0	1029
198	0	0	0	NC_030988.1	494844	494865	-5140128	+	(CAATA)n	Simple_repeat	3	24	0	1030
288	7.7	0	0	NC_030988.1	504321	504359	-5130634	+	(CTG)n	Simple_repeat	1	39	0	1031
42	7.7	0	0	NC_030988.1	528668	528758	-5106235	+	AT_rich	Low_complexity	1	91	0	1032
33	8	0	0	NC_030988.1	528829	528903	-5106090	+	AT_rich	Low_complexity	1	75	0	1033
246	16.7	1.8	1.8	NC_030988.1	543321	543375	-5091618	+	(CAGC)n	Simple_repeat	1	55	0	1034
225	16.4	7.3	0	NC_030988.1	546063	546117	-5088876	+	(TTTA)n	Simple_repeat	4	62	0	1035
231	31.8	5.1	5.1	NC_030988.1	576057	576212	-5058781	C	ATCOPIA70_I	LTR/Copia	-331	4210	4055	1036
300	30.3	3.5	1	NC_030988.1	576695	576890	-5058103	C	RIRE5-I_OS	LTR/Copia	-1558	3581	2805	1037
347	37.6	0	0	NC_030988.1	576961	577218	-5057775	C	ATCOPIA97_I	LTR/Copia	-1166	3230	1673	1038
189	0	0	0	NC_030988.1	595953	595973	-5039020	+	(CAAA)n	Simple_repeat	4	24	0	1039
198	0	0	0	NC_030988.1	696857	696878	-4938115	+	(TA)n	Simple_repeat	1	22	0	1040
256	26.9	2.3	2.3	NC_030988.1	698150	698320	-4936673	+	(TTATA)n	Simple_repeat	2	172	0	1041	*
328	26.2	4.8	0	NC_030988.1	698290	698457	-4936536	+	(TATAA)n	Simple_repeat	5	180	0	1042
318	33.2	4.9	3.7	NC_030988.1	711723	711968	-4923025	+	ATCOPIA97_I	LTR/Copia	1673	4058	-1218	1043
292	22.5	1.4	0	NC_030988.1	712051	712121	-4922872	+	RIRE5-I_OS	LTR/Copia	2805	2876	-1595	1044
309	5.1	0	0	NC_030988.1	727554	727592	-4907401	+	(TTTC)n	Simple_repeat	4	42	0	1045
205	26	0	0	NC_030988.1	742677	742726	-4892267	+	A-rich	Low_complexity	3	52	0	1046
22	0	0	0	NC_030988.1	796680	796701	-4838292	+	GC_rich	Low_complexity	1	22	0	1047
216	26.9	1.9	0	NC_030988.1	821572	821623	-4813370	+	(ATG)n	Simple_repeat	1	53	0	1048
243	28.3	0	0	NC_030988.1	847419	847471	-4787522	+	polypurine	Low_complexity	3	55	0	1049
402	7.9	0	0	NC_030988.1	847515	847577	-4787416	+	(GGAGAA)n	Simple_repeat	4	66	0	1050
198	0	0	0	NC_030988.1	865159	865180	-4769813	+	(T)n	Simple_repeat	1	22	0	1051
189	0	0	0	NC_030988.1	865181	865201	-4769792	+	(A)n	Simple_repeat	1	21	0	1052
255	6.1	0	0	NC_030988.1	871499	871531	-4763462	+	(TTC)n	Simple_repeat	2	34	0	1053
260	0	5.7	0	NC_030988.1	875713	875747	-4759246	+	(CAAA)n	Simple_repeat	4	40	0	1054
225	13.2	0	0	NC_030988.1	876069	876106	-4758887	+	(T)n	Simple_repeat	1	38	0	1055
210	24.5	0	0	NC_030988.1	884870	884918	-4750075	+	A-rich	Low_complexity	2	50	0	1056
201	9.4	0	0	NC_030988.1	907494	907525	-4727468	+	(GGAA)n	Simple_repeat	2	33	0	1057
276	3	0	0	NC_030988.1	922578	922610	-4712383	+	(GGA)n	Simple_repeat	1	33	0	1058
231	22.2	1.3	4	NC_030988.1	923803	923877	-4711116	+	(TCTCTG)n	Simple_repeat	4	76	0	1059
318	5	0	0	NC_030988.1	946876	946915	-4688078	+	(T)n	Simple_repeat	1	40	0	1060
239	13.8	0	2.1	NC_030988.1	952671	952717	-4682276	+	VANDAL9	DNA/MuDR	1427	1490	-10825	1061
225	0	0	0	NC_030988.1	956553	956577	-4678416	+	(CAAA)n	Simple_repeat	4	28	0	1062
347	37.6	0	0	NC_030988.1	982471	982728	-4652265	+	ATCOPIA97_I	LTR/Copia	1673	3230	-1166	1063
300	30.3	3.5	1	NC_030988.1	982799	982994	-4651999	+	RIRE5-I_OS	LTR/Copia	2805	3581	-1558	1064
231	31.8	5.1	5.1	NC_030988.1	983477	983632	-4651361	+	ATCOPIA70_I	LTR/Copia	4055	4210	-331	1065
180	0	0	0	NC_030988.1	987381	987400	-4647593	+	(CATAA)n	Simple_repeat	5	24	0	1066
225	0	0	0	NC_030988.1	992989	993013	-4641980	+	(TTCA)n	Simple_repeat	1	25	0	1067
291	9.3	0	0	NC_030988.1	1008908	1008950	-4626043	+	(T)n	Simple_repeat	1	43	0	1068
189	7.4	0	0	NC_030988.1	1009083	1009109	-4625884	+	(T)n	Simple_repeat	1	27	0	1069
27	0	0	0	NC_030988.1	1010635	1010661	-4624332	+	AT_rich	Low_complexity	1	27	0	1070
222	11.8	0	0	NC_030988.1	1016940	1016973	-4618020	+	(TGG)n	Simple_repeat	2	35	0	1071
225	0	0	0	NC_030988.1	1040122	1040146	-4594847	+	(TTTG)n	Simple_repeat	4	28	0	1072
34	9.6	0	0	NC_030988.1	1042814	1042917	-4592076	+	AT_rich	Low_complexity	1	104	0	1073
290	32.3	8.7	3.1	NC_030988.1	1073203	1073490	-4561503	+	SC-8_int	LTR/Copia	3158	3461	-953	1074
239	25	1.4	1.4	NC_030988.1	1073778	1073846	-4561147	+	TAR1_TA	LTR/Copia	2488	2556	-1075	1075
297	0	0	0	NC_030988.1	1094794	1094826	-4540167	+	(CAAA)n	Simple_repeat	4	36	0	1076
347	37.6	0	0	NC_030988.1	1106371	1106628	-4528365	+	ATCOPIA97_I	LTR/Copia	1673	3230	-1166	1077
300	30.3	3.5	1	NC_030988.1	1106699	1106894	-4528099	+	RIRE5-I_OS	LTR/Copia	2805	3581	-1558	1078
231	31.8	5.1	5.1	NC_030988.1	1107377	1107532	-4527461	+	ATCOPIA70_I	LTR/Copia	4055	4210	-331	1079
235	11.9	0	2.3	NC_030988.1	1142718	1142760	-4492233	C	MuDR1_TD	DNA/MuDR	-1297	4297	4256	1080
288	0	0	0	NC_030988.1	1150576	1150607	-4484386	+	(TATG)n	Simple_repeat	4	35	0	1081
35	5.4	0	0	NC_030988.1	1153617	1153672	-4481321	+	AT_rich	Low_complexity	1	56	0	1082
210	26	1.4	1.4	NC_030988.1	1159364	1159437	-4475556	+	GA-rich	Low_complexity	5	78	0	1083
22	0	0	0	NC_030988.1	1166292	1166313	-4468680	+	AT_rich	Low_complexity	1	22	0	1084
258	39.1	0	0	NC_030988.1	1170658	1170808	-4464185	+	(CAGC)n	Simple_repeat	3	153	0	1085
291	31.4	6.8	3.1	NC_030988.1	1192028	1192309	-4442684	+	SC-8_int	LTR/Copia	3023	3930	-952	1074
182	3.7	3.7	0	NC_030988.1	1215683	1215709	-4419284	+	(TTC)n	Simple_repeat	3	30	0	1086
43	8.8	0	0	NC_030988.1	1264723	1264835	-4370158	+	AT_rich	Low_complexity	1	113	0	1087
22	7	0	0	NC_030988.1	1264900	1264942	-4370051	+	AT_rich	Low_complexity	1	43	0	1088
55	8	0	0	NC_030988.1	1265438	1265562	-4369431	+	AT_rich	Low_complexity	1	125	0	1089
67	7.5	0	1.7	NC_030988.1	1265694	1265870	-4369123	+	AT_rich	Low_complexity	1	174	0	1090
41	2.1	0	0	NC_030988.1	1265888	1265935	-4369058	+	AT_rich	Low_complexity	1	48	0	1091
291	9.3	0	0	NC_030988.1	1268728	1268770	-4366223	+	(T)n	Simple_repeat	1	43	0	1092
189	7.4	0	0	NC_030988.1	1268903	1268929	-4366064	+	(T)n	Simple_repeat	1	27	0	1093
27	0	0	0	NC_030988.1	1270455	1270481	-4364512	+	AT_rich	Low_complexity	1	27	0	1094
222	11.8	0	0	NC_030988.1	1276761	1276794	-4358199	+	(TGG)n	Simple_repeat	2	35	0	1095
225	0	0	0	NC_030988.1	1299825	1299849	-4335144	+	(TTTG)n	Simple_repeat	4	28	0	1096
34	9.6	0	0	NC_030988.1	1302518	1302621	-4332372	+	AT_rich	Low_complexity	1	104	0	1097
253	29.4	7.7	3.4	NC_030988.1	1332282	1332569	-4302424	+	SC-8_int	LTR/Copia	3269	3868	-953	1074
231	25	1.4	1.4	NC_030988.1	1332857	1332925	-4302068	+	TAR1_TA	LTR/Copia	2488	2556	-1075	1098
297	0	0	0	NC_030988.1	1353816	1353848	-4281145	+	(CAAA)n	Simple_repeat	4	36	0	1099
347	37.6	0	0	NC_030988.1	1365392	1365649	-4269344	+	ATCOPIA97_I	LTR/Copia	1673	3230	-1166	1100
300	30.3	3.5	1	NC_030988.1	1365720	1365915	-4269078	+	RIRE5-I_OS	LTR/Copia	2805	3581	-1558	1101
231	31.8	5.1	5.1	NC_030988.1	1366398	1366553	-4268440	+	ATCOPIA70_I	LTR/Copia	4055	4210	-331	1102
235	11.9	0	2.3	NC_030988.1	1401740	1401782	-4233211	C	MuDR1_TD	DNA/MuDR	-1297	4297	4256	1103
255	3.1	0	0	NC_030988.1	1409598	1409629	-4225364	+	(TATG)n	Simple_repeat	4	35	0	1104
35	5.4	0	0	NC_030988.1	1412640	1412695	-4222298	+	AT_rich	Low_complexity	1	56	0	1105
210	26	1.4	1.4	NC_030988.1	1418388	1418461	-4216532	+	GA-rich	Low_complexity	5	78	0	1106
22	0	0	0	NC_030988.1	1425316	1425337	-4209656	+	AT_rich	Low_complexity	1	22	0	1107
258	39.1	0	0	NC_030988.1	1429680	1429830	-4205163	+	(CAGC)n	Simple_repeat	3	153	0	1108
259	32	6.7	2.9	NC_030988.1	1451201	1451482	-4183511	+	SC-3_int	LTR/Copia	3023	3930	-952	1074
182	3.7	3.7	0	NC_030988.1	1474825	1474851	-4160142	+	(TTC)n	Simple_repeat	3	30	0	1109
43	8.8	0	0	NC_030988.1	1523868	1523980	-4111013	+	AT_rich	Low_complexity	1	113	0	1110
22	7	0	0	NC_030988.1	1524045	1524087	-4110906	+	AT_rich	Low_complexity	1	43	0	1111
55	8	0	0	NC_030988.1	1524583	1524707	-4110286	+	AT_rich	Low_complexity	1	125	0	1112
204	9.7	0	0	NC_030988.1	1529593	1529623	-4105370	+	(T)n	Simple_repeat	1	31	0	1113
235	38.4	0	0	NC_030988.1	1535908	1536019	-4098974	+	(TTGGGG)n	Simple_repeat	4	115	0	1114
219	22	0	0	NC_030988.1	1610625	1610715	-4024278	+	T-rich	Low_complexity	1	91	0	1115
369	0	0	0	NC_030988.1	1612870	1612910	-4022083	+	(CAAA)n	Simple_repeat	4	44	0	1116
315	26.1	0	0	NC_030988.1	1614921	1615081	-4019912	+	T-rich	Low_complexity	1	161	0	1117
276	14.9	0	0	NC_030988.1	1616565	1616611	-4018382	+	(GGGA)n	Simple_repeat	3	49	0	1118
244	28.3	0	0	NC_030988.1	1623673	1623732	-4011261	+	GA-rich	Low_complexity	2	61	0	1119
221	22.5	0	0	NC_030988.1	1629368	1629407	-4005586	+	(CTG)n	Simple_repeat	3	42	0	1120
226	28.3	0	0	NC_030988.1	1636162	1636214	-3998779	+	(TCG)n	Simple_repeat	1	53	0	1121
222	22.2	0	0	NC_030988.1	1638691	1638744	-3996249	+	T-rich	Low_complexity	1	54	0	1122
193	5.6	13	0	NC_030988.1	1639808	1639861	-3995132	+	(TTTA)n	Simple_repeat	4	64	0	1123
249	3.3	0	0	NC_030988.1	1640593	1640622	-3994371	+	(A)n	Simple_repeat	1	30	0	1124
191	11.4	0	2.8	NC_030988.1	1641923	1641958	-3993035	+	(TTTTC)n	Simple_repeat	5	39	0	1125
185	13.2	2.6	0	NC_030988.1	1647311	1647348	-3987645	+	A-rich	Low_complexity	4	42	0	1126
243	0	0	0	NC_030988.1	1654955	1654981	-3980012	+	(CAATA)n	Simple_repeat	3	29	0	1127
22	3.5	0	0	NC_030988.1	1663156	1663184	-3971809	+	GC_rich	Low_complexity	1	29	0	1128
21	0	0	0	NC_030988.1	1679180	1679200	-3955793	+	GC_rich	Low_complexity	1	21	0	1129
180	0	0	0	NC_030988.1	1680595	1680614	-3954379	+	(CATAA)n	Simple_repeat	5	24	0	1130
183	8	0	0	NC_030988.1	1691803	1691827	-3943166	+	(TATTG)n	Simple_repeat	5	29	0	1131
288	7.7	0	0	NC_030988.1	1699779	1699817	-3935176	+	(CAGTA)n	Simple_repeat	2	40	0	1132
231	3.6	0	0	NC_030988.1	1703695	1703722	-3931271	+	(GAAAA)n	Simple_repeat	3	30	0	1133
32	2.6	0	0	NC_030988.1	1713626	1713664	-3921329	+	AT_rich	Low_complexity	1	39	0	1134
207	0	0	0	NC_030988.1	1723791	1723813	-3911180	+	(TATG)n	Simple_repeat	2	24	0	1135
234	0	0	0	NC_030988.1	1768311	1768336	-3866657	+	(TTATG)n	Simple_repeat	5	30	0	1136
27	0	0	0	NC_030988.1	1793119	1793145	-3841848	+	AT_rich	Low_complexity	1	27	0	1137
42	7.7	0	0	NC_030988.1	1793252	1793342	-3841651	+	AT_rich	Low_complexity	1	91	0	1138
21	3.6	0	0	NC_030988.1	1793576	1793603	-3841390	+	AT_rich	Low_complexity	1	28	0	1139
24	7.7	0	0	NC_030988.1	1801563	1801614	-3833379	+	AT_rich	Low_complexity	1	52	0	1140
35	8.3	0	0	NC_030988.1	1807817	1807900	-3827093	+	AT_rich	Low_complexity	1	84	0	1141
324	0	0	0	NC_030988.1	1808003	1808038	-3826955	+	(TTATG)n	Simple_repeat	5	40	0	1142
217	26.7	1.7	0	NC_030988.1	1827473	1827532	-3807461	+	CT-rich	Low_complexity	4	64	0	1143
31	2.6	0	0	NC_030988.1	1838486	1838523	-3796470	+	AT_rich	Low_complexity	1	38	0	1144
21	3.6	0	0	NC_030988.1	1838804	1838831	-3796162	+	AT_rich	Low_complexity	1	28	0	1145
276	3	0	0	NC_030988.1	1847677	1847709	-3787284	+	(A)n	Simple_repeat	1	33	0	1146
232	19.8	7.6	4.5	NC_030988.1	1864596	1864727	-3770266	+	(CGAT)n	Simple_repeat	1	136	0	1147
22	0	0	0	NC_030988.1	1872037	1872058	-3762935	+	AT_rich	Low_complexity	1	22	0	1148
187	5.1	7.5	2.5	NC_030988.1	1878171	1878210	-3756783	+	A-rich	Low_complexity	4	45	0	1149
207	0	0	0	NC_030988.1	1896013	1896035	-3738958	+	(TA)n	Simple_repeat	2	24	0	1150
27	2.9	0	0	NC_030988.1	1899865	1899898	-3735095	+	AT_rich	Low_complexity	1	34	0	1151
207	10	0	0	NC_030988.1	1915549	1915578	-3719415	+	(TTATA)n	Simple_repeat	5	34	0	1152
23	3.3	0	0	NC_030988.1	1931925	1931954	-3703039	+	AT_rich	Low_complexity	1	30	0	1153
292	22.5	1.4	0	NC_030988.1	1955515	1955585	-3679408	C	RIRE5-I_OS	LTR/Copia	-1595	2876	2805	1154
318	33.2	4.9	3.7	NC_030988.1	1955668	1955913	-3679080	C	ATCOPIA97_I	LTR/Copia	-1218	4058	1673	1155
290	33.5	3.6	3.6	NC_030988.1	2002952	2003229	-3631764	+	SC-8_int	LTR/Copia	2975	4050	-1148	1156
265	26.2	2.4	0	NC_030988.1	2003276	2003359	-3631634	+	ATCOPIA95_I	LTR/Copia	2805	3450	-1581	1157
231	22.6	0	0	NC_030988.1	2014049	2014101	-3620892	C	ATHAT2	DNA/HAT	-1722	1851	1799	1158
279	0	0	0	NC_030988.1	2037775	2037805	-3597188	+	(T)n	Simple_repeat	1	31	0	1159
221	17.1	0	0	NC_030988.1	2069242	2069282	-3565711	+	T-rich	Low_complexity	1	41	0	1160
225	3.7	0	0	NC_030988.1	2070881	2070907	-3564086	C	ATHAT7	DNA/HAT	-1748	1752	1726	1161
25	3.1	0	0	NC_030988.1	2078611	2078642	-3556351	+	AT_rich	Low_complexity	1	32	0	1162
231	28.8	5.3	4.2	NC_030988.1	2079395	2079587	-3555406	C	ATCOPIA33_I	LTR/Copia	-331	4210	3750	1163
271	30.1	4.3	1.5	NC_030988.1	2080070	2080265	-3554728	C	RIRE5-I_OS	LTR/Copia	-1558	3581	2805	1164
319	33.5	3.6	3.6	NC_030988.1	2080312	2080589	-3554404	C	SC-8_int	LTR/Copia	-1148	4050	2975	1165
27	0	0	0	NC_030988.1	2086993	2087019	-3547974	+	AT_rich	Low_complexity	1	27	0	1166
200	25.8	2	2	NC_030988.1	2090986	2091084	-3543909	+	(CAAAT)n	Simple_repeat	1	99	0	1167
183	8	0	0	NC_030988.1	2104047	2104071	-3530922	+	(TGGA)n	Simple_repeat	1	25	0	1168
225	6.5	0	0	NC_030988.1	2105788	2105818	-3529175	+	(T)n	Simple_repeat	1	31	0	1169
21	0	0	0	NC_030988.1	2128354	2128374	-3506619	+	AT_rich	Low_complexity	1	21	0	1170
198	0	0	0	NC_030988.1	2153775	2153796	-3481197	+	(A)n	Simple_repeat	1	22	0	1171
195	4.2	0	0	NC_030988.1	2157344	2157367	-3477626	+	(A)n	Simple_repeat	1	24	0	1172
211	23.5	4.9	1.2	NC_030988.1	2189027	2189108	-3445885	+	(GATTG)n	Simple_repeat	5	89	0	1173
76	6.3	0	3.9	NC_030988.1	2217180	2217410	-3417583	+	AT_rich	Low_complexity	1	222	0	1174
32	10.1	0	0	NC_030988.1	2217500	2217608	-3417385	+	AT_rich	Low_complexity	1	109	0	1175
28	9.5	0	0	NC_030988.1	2217650	2217733	-3417260	+	AT_rich	Low_complexity	1	84	0	1176
58	2.8	0	0	NC_030988.1	2217848	2217919	-3417074	+	AT_rich	Low_complexity	1	72	0	1177
36	9.7	0	0	NC_030988.1	2218019	2218131	-3416862	+	AT_rich	Low_complexity	1	113	0	1178
22	7	0	0	NC_030988.1	2218196	2218238	-3416755	+	AT_rich	Low_complexity	1	43	0	1179
21	0	0	0	NC_030988.1	2231898	2231918	-3403075	+	AT_rich	Low_complexity	1	21	0	1180
191	15.4	3	3	NC_030988.1	2260868	2260934	-3374059	+	GA-rich	Low_complexity	2	68	0	1181
189	0	0	0	NC_030988.1	2269975	2269995	-3364998	+	(C)n	Simple_repeat	1	21	0	1182
195	10	0	0	NC_030988.1	2277066	2277095	-3357898	+	(CAAGT)n	Simple_repeat	1	30	0	1183
219	13.9	0	0	NC_030988.1	2283769	2283804	-3351189	+	(A)n	Simple_repeat	1	36	0	1184
361	13.1	1.2	1.2	NC_030988.1	2288798	2288882	-3346111	+	(ATTTG)n	Simple_repeat	1	85	0	1185
24	0	0	0	NC_030988.1	2297322	2297345	-3337648	+	AT_rich	Low_complexity	1	24	0	1186
219	6.9	0	0	NC_030988.1	2322900	2322928	-3312065	+	(GGAA)n	Simple_repeat	4	32	0	1187
222	19.1	7.6	4.5	NC_030988.1	2342219	2342350	-3292643	+	(ATCG)n	Simple_repeat	3	138	0	1188
198	0	0	0	NC_030988.1	2359229	2359250	-3275743	+	(CTAAT)n	Simple_repeat	2	23	0	1189
268	12.5	1.5	1.5	NC_030988.1	2370527	2370591	-3264402	+	(CAAAT)n	Simple_repeat	1	65	0	1190
212	23.3	1.3	2.7	NC_030988.1	2370973	2371047	-3263946	+	(CAAAT)n	Simple_repeat	2	75	0	1191
228	13.5	0	0	NC_030988.1	2379533	2379569	-3255424	+	(A)n	Simple_repeat	1	37	0	1192
21	0	0	0	NC_030988.1	2386059	2386079	-3248914	+	AT_rich	Low_complexity	1	21	0	1193
270	5.6	0	0	NC_030988.1	2387011	2387046	-3247947	+	(CAAA)n	Simple_repeat	2	37	0	1194
22	3.5	0	0	NC_030988.1	2390783	2390811	-3244182	+	AT_rich	Low_complexity	1	29	0	1195
30	7.7	0	0	NC_030988.1	2393832	2393896	-3241097	+	AT_rich	Low_complexity	1	65	0	1196
21	0	0	0	NC_030988.1	2405542	2405562	-3229431	+	GC_rich	Low_complexity	1	21	0	1197
455	0	10.5	0	NC_030988.1	2433552	2433646	-3201347	+	(ATTTG)n	Simple_repeat	4	108	0	1198
232	22.6	0	0	NC_030988.1	2434887	2434939	-3200054	C	ATHAT2	DNA/HAT	-1722	1851	1799	1199
317	29.7	0	0	NC_030988.1	2437220	2437330	-3197663	+	(ATG)n	Simple_repeat	1	111	0	1200
204	4	0	0	NC_030988.1	2439765	2439789	-3195204	+	(G)n	Simple_repeat	1	25	0	1201
22	3.5	0	0	NC_030988.1	2439939	2439967	-3195026	+	AT_rich	Low_complexity	1	29	0	1202
34	6.5	0	0	NC_030988.1	2439983	2440044	-3194949	+	AT_rich	Low_complexity	1	62	0	1203
22	8	0	0	NC_030988.1	2440086	2440135	-3194858	+	AT_rich	Low_complexity	1	50	0	1204
203	23.9	0	0	NC_030988.1	2454330	2454396	-3180597	+	(TA)n	Simple_repeat	2	68	0	1205
207	0	0	0	NC_030988.1	2484364	2484386	-3150607	+	(CATAA)n	Simple_repeat	5	27	0	1206
198	0	0	0	NC_030988.1	2492289	2492310	-3142683	+	(T)n	Simple_repeat	1	22	0	1207
201	7.4	0	0	NC_030988.1	2499276	2499302	-3135691	+	(GAAA)n	Simple_repeat	2	28	0	1208
28	9.9	0	0	NC_030988.1	2507021	2507111	-3127882	+	AT_rich	Low_complexity	1	91	0	1209
203	12.2	2.4	2.4	NC_030988.1	2515083	2515124	-3119869	+	(TTTG)n	Simple_repeat	1	42	0	1210
240	3.5	0	0	NC_030988.1	2527637	2527665	-3107328	+	(T)n	Simple_repeat	1	29	0	1211
234	0	0	0	NC_030988.1	2527666	2527691	-3107302	+	(A)n	Simple_repeat	1	26	0	1212
26	0	0	0	NC_030988.1	2528545	2528570	-3106423	+	AT_rich	Low_complexity	1	26	0	1213
291	27.4	3.6	3.6	NC_030988.1	2529876	2529985	-3105008	C	RIRE1_I	LTR/Copia	-283	4993	4884	1214
33	8.5	0	0	NC_030988.1	2535490	2535571	-3099422	+	AT_rich	Low_complexity	1	82	0	1215
225	3.7	0	0	NC_030988.1	2541715	2541741	-3093252	C	ATHAT7	DNA/HAT	-1748	1752	1726	1216
201	10.8	0	0	NC_030988.1	2561978	2562014	-3072979	+	(T)n	Simple_repeat	1	37	0	1217
180	0	0	0	NC_030988.1	2568921	2568940	-3066053	+	(CCTAT)n	Simple_repeat	1	20	0	1218
33	2.5	0	0	NC_030988.1	2574089	2574128	-3060865	+	AT_rich	Low_complexity	1	40	0	1219
207	0	0	0	NC_030988.1	2580208	2580230	-3054763	+	(TAAAAA)n	Simple_repeat	2	24	0	1220
225	15.4	0	0	NC_030988.1	2582299	2582337	-3052656	+	T-rich	Low_complexity	1	39	0	1221
180	0	0	0	NC_030988.1	2586833	2586852	-3048141	+	(TGAA)n	Simple_repeat	2	21	0	1222
291	31.4	6.8	3.1	NC_030988.1	2599548	2599829	-3035164	+	SC-3_int	LTR/Copia	3023	3930	-952	1223
243	0	0	0	NC_030988.1	2610193	2610219	-3024774	+	(T)n	Simple_repeat	1	27	0	1224
357	14.6	2.1	9.5	NC_030988.1	2620608	2620796	-3014197	+	(CTTAT)n	Simple_repeat	3	177	0	1225
225	3.7	0	0	NC_030988.1	2629599	2629625	-3005368	C	ATHAT7	DNA/HAT	-1748	1752	1726	1226
186	11.8	0	0	NC_030988.1	2636093	2636126	-2998867	+	(CAT)n	Simple_repeat	3	36	0	1227
45	6.9	0	0	NC_030988.1	2660811	2660897	-2974096	+	AT_rich	Low_complexity	1	87	0	1228
27	0	0	0	NC_030988.1	2661004	2661030	-2973963	+	AT_rich	Low_complexity	1	27	0	1229
23	0	0	0	NC_030988.1	2665445	2665467	-2969526	+	AT_rich	Low_complexity	1	23	0	1230
213	25	0	3	NC_030988.1	2666177	2666242	-2968751	+	CT-rich	Low_complexity	3	66	0	1231
282	2.9	0	0	NC_030988.1	2690493	2690527	-2944466	+	(GAA)n	Simple_repeat	1	35	0	1232
231	3.6	0	0	NC_030988.1	2694576	2694603	-2940390	+	(CAATA)n	Simple_repeat	2	29	0	1233
21	7.1	0	0	NC_030988.1	2696583	2696624	-2938369	+	AT_rich	Low_complexity	1	42	0	1234
225	0	0	0	NC_030988.1	2714785	2714809	-2920184	+	(AATTG)n	Simple_repeat	5	29	0	1235
219	17.8	2.2	0	NC_030988.1	2715970	2716014	-2918979	+	CT-rich	Low_complexity	3	48	0	1236
347	37.6	0	0	NC_030988.1	2726413	2726670	-2908323	+	ATCOPIA97_I	LTR/Copia	1673	3230	-1166	1237
300	30.3	3.5	1	NC_030988.1	2726741	2726936	-2908057	+	RIRE5-I_OS	LTR/Copia	2805	3581	-1558	1238
231	31.8	5.1	5.1	NC_030988.1	2727419	2727574	-2907419	+	ATCOPIA70_I	LTR/Copia	4055	4210	-331	1239
221	19.6	0	1.8	NC_030988.1	2753593	2753649	-2881344	+	T-rich	Low_complexity	5	60	0	1240
252	0	0	0	NC_030988.1	2755851	2755878	-2879115	+	(A)n	Simple_repeat	1	28	0	1241
216	6.7	0	0	NC_030988.1	2758108	2758137	-2876856	+	(T)n	Simple_repeat	1	30	0	1242
261	0	0	0	NC_030988.1	2762907	2762935	-2872058	+	(CAAA)n	Simple_repeat	4	32	0	1243
26	8.2	0	0	NC_030988.1	2780326	2780386	-2854607	+	AT_rich	Low_complexity	1	61	0	1244
22	8	0	0	NC_030988.1	2780680	2780729	-2854264	+	AT_rich	Low_complexity	1	50	0	1245
26	7.4	0	0	NC_030988.1	2781509	2781562	-2853431	+	AT_rich	Low_complexity	1	54	0	1246
228	11.1	0	0	NC_030988.1	2785472	2785507	-2849486	+	(TTC)n	Simple_repeat	2	37	0	1247
300	2.7	0	0	NC_030988.1	2796432	2796468	-2838525	+	(A)n	Simple_repeat	1	37	0	1248
190	5.5	0	5.3	NC_030988.1	2796771	2796808	-2838185	+	(ATTG)n	Simple_repeat	4	39	0	1249
22	0	0	0	NC_030988.1	2797088	2797109	-2837884	+	AT_rich	Low_complexity	1	22	0	1250
31	5.8	0	0	NC_030988.1	2824219	2824270	-2810723	+	AT_rich	Low_complexity	1	52	0	1251
23	0	0	0	NC_030988.1	2826288	2826310	-2808683	+	AT_rich	Low_complexity	1	23	0	1252
306	7.3	0	0	NC_030988.1	2857606	2857646	-2777347	+	(T)n	Simple_repeat	1	41	0	1253
29	0	0	0	NC_030988.1	2861456	2861484	-2773509	+	AT_rich	Low_complexity	1	29	0	1254
261	0	0	0	NC_030988.1	2876641	2876669	-2758324	+	(CAAA)n	Simple_repeat	4	32	0	1255
261	5.7	0	0	NC_030988.1	2891971	2892005	-2742988	+	(TTC)n	Simple_repeat	1	35	0	1256
576	4.2	0	0	NC_030988.1	2900246	2900316	-2734677	+	(A)n	Simple_repeat	1	71	0	1257
244	13.3	1.6	1.6	NC_030988.1	2921724	2921784	-2713209	+	(CAAAT)n	Simple_repeat	1	61	0	1258
291	12.2	0	0	NC_030988.1	2922167	2922215	-2712778	+	(CAAAT)n	Simple_repeat	3	51	0	1259
183	10	0	0	NC_030988.1	2964500	2964529	-2670464	+	(CAA)n	Simple_repeat	1	30	0	1260
213	25	0	3	NC_030988.1	2969362	2969427	-2665566	+	CT-rich	Low_complexity	3	66	0	1261
180	0	0	0	NC_030988.1	2969838	2969857	-2665136	+	(CATAA)n	Simple_repeat	5	24	0	1262
39	2.2	0	0	NC_030988.1	2978489	2978534	-2656459	+	AT_rich	Low_complexity	1	46	0	1263
25	0	0	0	NC_030988.1	2978960	2978984	-2656009	+	AT_rich	Low_complexity	1	25	0	1264
28	0	0	0	NC_030988.1	2979548	2979575	-2655418	+	AT_rich	Low_complexity	1	28	0	1265
21	5.7	0	0	NC_030988.1	2979909	2979943	-2655050	+	AT_rich	Low_complexity	1	35	0	1266
206	25.9	1.7	3.5	NC_030988.1	2980425	2980540	-2654453	+	(TAA)n	Simple_repeat	1	114	0	1267
21	0	0	0	NC_030988.1	2981107	2981127	-2653866	+	AT_rich	Low_complexity	1	21	0	1268
28	10.5	0	0	NC_030988.1	2982122	2982226	-2652767	+	AT_rich	Low_complexity	1	105	0	1269
24	0	0	0	NC_030988.1	2982744	2982767	-2652226	+	AT_rich	Low_complexity	1	24	0	1270
29	2.8	0	0	NC_030988.1	2983507	2983542	-2651451	+	AT_rich	Low_complexity	1	36	0	1271
235	31.5	2.4	2.4	NC_030988.1	2984186	2984355	-2650638	+	RIRE7_I	LTR/Gypsy	3677	3949	-2050	1272
25	7.5	0	0	NC_030988.1	2984982	2985034	-2649959	+	AT_rich	Low_complexity	1	53	0	1273
265	31	3.6	3.6	NC_030988.1	2986129	2986332	-2648661	C	RIRE3_I	LTR/Gypsy	-750	5007	3925	1274
230	37.1	0	0	NC_030988.1	2987421	2987525	-2647468	C	ATGP10_I	LTR/Gypsy	-2958	3259	3155	1275
425	30.6	5.4	5.6	NC_030988.1	2987681	2988208	-2646785	C	SZ-54_int	LTR/Gypsy	-2201	3756	1805	1276
220	33.1	0	3.3	NC_030988.1	2991166	2991346	-2643647	+	CT-rich	Low_complexity	2	176	0	1277
30	6.8	0	3.3	NC_030988.1	2993138	2993228	-2641765	+	AT_rich	Low_complexity	1	88	0	1278
192	4	0	0	NC_030988.1	2994641	2994665	-2640328	+	(CTG)n	Simple_repeat	2	26	0	1279
243	13.3	0	0	NC_030988.1	3021162	3021206	-2613787	+	(TGG)n	Simple_repeat	1	45	0	1280
225	0	0	0	NC_030988.1	3027451	3027475	-2607518	+	(CAAA)n	Simple_repeat	4	28	0	1281
29	9.4	0	0	NC_030988.1	3027487	3027571	-2607422	+	AT_rich	Low_complexity	1	85	0	1282
29	4.7	0	0	NC_030988.1	3027636	3027678	-2607315	+	AT_rich	Low_complexity	1	43	0	1283
24	5.3	0	0	NC_030988.1	3054223	3054260	-2580733	+	AT_rich	Low_complexity	1	38	0	1284
25	5.1	0	0	NC_030988.1	3054317	3054355	-2580638	+	AT_rich	Low_complexity	1	39	0	1285
22	0	0	0	NC_030988.1	3055124	3055145	-2579848	+	AT_rich	Low_complexity	1	22	0	1286
291	27.4	3.6	3.6	NC_030988.1	3056068	3056177	-2578816	C	RIRE1_I	LTR/Copia	-283	4993	4884	1287
291	27.4	3.6	3.6	NC_030988.1	3076218	3076327	-2558666	+	RIRE1_I	LTR/Copia	4884	4993	-283	1288
22	0	0	0	NC_030988.1	3077250	3077271	-2557722	+	AT_rich	Low_complexity	1	22	0	1289
25	5.1	0	0	NC_030988.1	3078040	3078078	-2556915	+	AT_rich	Low_complexity	1	39	0	1290
24	5.3	0	0	NC_030988.1	3078135	3078172	-2556821	+	AT_rich	Low_complexity	1	38	0	1291
29	4.7	0	0	NC_030988.1	3104717	3104759	-2530234	+	AT_rich	Low_complexity	1	43	0	1292
29	9.4	0	0	NC_030988.1	3104824	3104908	-2530085	+	AT_rich	Low_complexity	1	85	0	1293
225	0	0	0	NC_030988.1	3104920	3104944	-2530049	+	(TTTG)n	Simple_repeat	4	28	0	1294
243	13.3	0	0	NC_030988.1	3111176	3111220	-2523773	+	(CCA)n	Simple_repeat	1	45	0	1295
192	4	0	0	NC_030988.1	3137543	3137567	-2497426	+	(CAG)n	Simple_repeat	2	26	0	1296
30	6.8	0	3.3	NC_030988.1	3138980	3139070	-2495923	+	AT_rich	Low_complexity	1	88	0	1297
220	33.1	0	3.3	NC_030988.1	3140862	3141042	-2493951	+	GA-rich	Low_complexity	2	176	0	1298
425	30.9	5.1	5	NC_030988.1	3144000	3144527	-2490466	+	SZ-54_int	LTR/Gypsy	1805	3756	-2201	1299
230	37.1	0	0	NC_030988.1	3144683	3144787	-2490206	+	ATGP10_I	LTR/Gypsy	3155	3259	-2958	1300
265	31	3.6	3.6	NC_030988.1	3145876	3146079	-2488914	+	RIRE3_I	LTR/Gypsy	3925	5007	-750	1301
25	7.5	0	0	NC_030988.1	3147174	3147226	-2487767	+	AT_rich	Low_complexity	1	53	0	1302
235	31.5	2.4	2.4	NC_030988.1	3147853	3148022	-2486971	C	CEREBA1_HV-int	LTR/Gypsy	-2050	3949	3677	1303
29	2.8	0	0	NC_030988.1	3148660	3148695	-2486298	+	AT_rich	Low_complexity	1	36	0	1304
24	0	0	0	NC_030988.1	3149435	3149458	-2485535	+	AT_rich	Low_complexity	1	24	0	1305
28	10.5	0	0	NC_030988.1	3149976	3150080	-2484913	+	AT_rich	Low_complexity	1	105	0	1306
21	0	0	0	NC_030988.1	3151074	3151094	-2483899	+	AT_rich	Low_complexity	1	21	0	1307
206	25.9	1.7	3.5	NC_030988.1	3151661	3151776	-2483217	+	(TTA)n	Simple_repeat	1	114	0	1308
21	5.7	0	0	NC_030988.1	3152258	3152292	-2482701	+	AT_rich	Low_complexity	1	35	0	1309
28	0	0	0	NC_030988.1	3152626	3152653	-2482340	+	AT_rich	Low_complexity	1	28	0	1310
25	0	0	0	NC_030988.1	3153217	3153241	-2481752	+	AT_rich	Low_complexity	1	25	0	1311
39	2.2	0	0	NC_030988.1	3153667	3153712	-2481281	+	AT_rich	Low_complexity	1	46	0	1312
180	0	0	0	NC_030988.1	3162343	3162362	-2472631	+	(TTATG)n	Simple_repeat	5	24	0	1313
213	25	0	3	NC_030988.1	3162773	3162838	-2472155	+	GA-rich	Low_complexity	3	66	0	1314
183	10	0	0	NC_030988.1	3167671	3167700	-2467293	+	(TTG)n	Simple_repeat	1	30	0	1315
291	12.2	0	0	NC_030988.1	3209969	3210017	-2424976	+	(ATTTG)n	Simple_repeat	3	51	0	1316
244	13.3	1.6	1.6	NC_030988.1	3210399	3210459	-2424534	+	(ATTTG)n	Simple_repeat	1	61	0	1317
621	4	0	0	NC_030988.1	3231882	3231957	-2403036	+	(T)n	Simple_repeat	1	76	0	1318
261	5.7	0	0	NC_030988.1	3240195	3240229	-2394764	+	(GAA)n	Simple_repeat	1	35	0	1319
261	0	0	0	NC_030988.1	3255539	3255567	-2379426	+	(TTTG)n	Simple_repeat	4	32	0	1320
29	0	0	0	NC_030988.1	3270723	3270751	-2364242	+	AT_rich	Low_complexity	1	29	0	1321
306	7.3	0	0	NC_030988.1	3274561	3274601	-2360392	+	(A)n	Simple_repeat	1	41	0	1322
23	0	0	0	NC_030988.1	3305903	3305925	-2329068	+	AT_rich	Low_complexity	1	23	0	1323
31	5.8	0	0	NC_030988.1	3307943	3307994	-2326999	+	AT_rich	Low_complexity	1	52	0	1324
22	0	0	0	NC_030988.1	3335105	3335126	-2299867	+	AT_rich	Low_complexity	1	22	0	1325
190	5.5	0	5.3	NC_030988.1	3335406	3335443	-2299550	+	(CAAT)n	Simple_repeat	4	39	0	1326
300	2.7	0	0	NC_030988.1	3335746	3335782	-2299211	+	(T)n	Simple_repeat	1	37	0	1327
26	7.4	0	0	NC_030988.1	3350651	3350704	-2284289	+	AT_rich	Low_complexity	1	54	0	1328
32	8.6	0	0	NC_030988.1	3351484	3351564	-2283429	+	AT_rich	Low_complexity	1	81	0	1329
25	8.3	0	0	NC_030988.1	3351827	3351886	-2283107	+	AT_rich	Low_complexity	1	60	0	1330
261	0	0	0	NC_030988.1	3369277	3369305	-2265688	+	(TTTG)n	Simple_repeat	4	32	0	1331
216	6.7	0	0	NC_030988.1	3374075	3374104	-2260889	+	(A)n	Simple_repeat	1	30	0	1332
252	0	0	0	NC_030988.1	3376334	3376361	-2258632	+	(T)n	Simple_repeat	1	28	0	1333
221	19.6	0	1.8	NC_030988.1	3378563	3378619	-2256374	+	A-rich	Low_complexity	5	60	0	1334
231	31.8	5.1	5.1	NC_030988.1	3404347	3404502	-2230491	C	ATCOPIA70_I	LTR/Copia	-331	4210	4055	1335
300	30.3	3.5	1	NC_030988.1	3404985	3405180	-2229813	C	RIRE5-I_OS	LTR/Copia	-1558	3581	2805	1336
347	37.6	0	0	NC_030988.1	3405251	3405508	-2229485	C	ATCOPIA97_I	LTR/Copia	-1166	3230	1673	1337
219	17.8	2.2	0	NC_030988.1	3415907	3415951	-2219042	+	GA-rich	Low_complexity	3	48	0	1338
225	0	0	0	NC_030988.1	3417114	3417138	-2217855	+	(CAATT)n	Simple_repeat	5	29	0	1339
21	7.1	0	0	NC_030988.1	3435299	3435340	-2199653	+	AT_rich	Low_complexity	1	42	0	1340
231	3.6	0	0	NC_030988.1	3437320	3437347	-2197646	+	(TATTG)n	Simple_repeat	2	29	0	1341
282	2.9	0	0	NC_030988.1	3441397	3441431	-2193562	+	(TTC)n	Simple_repeat	1	35	0	1342
213	25	0	3	NC_030988.1	3465682	3465747	-2169246	+	GA-rich	Low_complexity	3	66	0	1343
23	0	0	0	NC_030988.1	3466457	3466479	-2168514	+	AT_rich	Low_complexity	1	23	0	1344
27	0	0	0	NC_030988.1	3470894	3470920	-2164073	+	AT_rich	Low_complexity	1	27	0	1345
45	6.9	0	0	NC_030988.1	3471027	3471113	-2163880	+	AT_rich	Low_complexity	1	87	0	1346
186	11.8	0	0	NC_030988.1	3495804	3495837	-2139156	+	(ATG)n	Simple_repeat	3	36	0	1347
357	14.6	2.1	9.5	NC_030988.1	3510330	3510518	-2124475	+	(ATAAG)n	Simple_repeat	3	177	0	1348
243	0	0	0	NC_030988.1	3520909	3520935	-2114058	+	(A)n	Simple_repeat	1	27	0	1349
291	31.4	6.8	3.1	NC_030988.1	3534466	3534747	-2100246	C	SC-3_int	LTR/Copia	-952	3930	3023	1350
243	0	0	0	NC_030988.1	3537598	3537624	-2097369	+	(A)n	Simple_repeat	1	27	0	1351
21	3.6	0	0	NC_030988.1	3550058	3550085	-2084908	+	AT_rich	Low_complexity	1	28	0	1352
28	2.9	0	0	NC_030988.1	3550112	3550146	-2084847	+	AT_rich	Low_complexity	1	35	0	1353
23	5.4	0	0	NC_030988.1	3550226	3550262	-2084731	+	AT_rich	Low_complexity	1	37	0	1354
258	3.2	0	0	NC_030988.1	3550890	3550920	-2084073	+	(A)n	Simple_repeat	1	31	0	1355
180	0	0	0	NC_030988.1	3561148	3561167	-2073826	+	(TTCA)n	Simple_repeat	2	21	0	1356
225	15.4	0	0	NC_030988.1	3565663	3565701	-2069292	+	A-rich	Low_complexity	1	39	0	1357
207	0	0	0	NC_030988.1	3567770	3567792	-2067201	+	(TTTTTA)n	Simple_repeat	2	24	0	1358
33	2.5	0	0	NC_030988.1	3573872	3573911	-2061082	+	AT_rich	Low_complexity	1	40	0	1359
180	0	0	0	NC_030988.1	3579061	3579080	-2055913	+	(ATAGG)n	Simple_repeat	1	20	0	1360
201	10.8	0	0	NC_030988.1	3585956	3585992	-2049001	+	(A)n	Simple_repeat	1	37	0	1361
236	3.7	0	0	NC_030988.1	3606222	3606248	-2028745	+	ATHAT7	DNA/HAT	1726	1752	-1748	1362
33	8.5	0	0	NC_030988.1	3612392	3612473	-2022520	+	AT_rich	Low_complexity	1	82	0	1363
312	27.4	3.6	3.6	NC_030988.1	3617968	3618077	-2016916	+	RIRE1_I	LTR/Copia	4884	4993	-283	1364
26	0	0	0	NC_030988.1	3619383	3619408	-2015585	+	AT_rich	Low_complexity	1	26	0	1365
234	0	0	0	NC_030988.1	3620262	3620287	-2014706	+	(T)n	Simple_repeat	1	26	0	1366
240	3.5	0	0	NC_030988.1	3620288	3620316	-2014677	+	(A)n	Simple_repeat	1	29	0	1367
203	12.2	2.4	2.4	NC_030988.1	3632830	3632871	-2002122	+	(CAAA)n	Simple_repeat	1	42	0	1368
28	9.9	0	0	NC_030988.1	3640841	3640931	-1994062	+	AT_rich	Low_complexity	1	91	0	1369
201	7.4	0	0	NC_030988.1	3648486	3648512	-1986481	+	(TTTC)n	Simple_repeat	2	28	0	1370
25	3.1	0	0	NC_030988.1	3655504	3655535	-1979458	+	AT_rich	Low_complexity	1	32	0	1371
207	0	0	0	NC_030988.1	3663428	3663450	-1971543	+	(TTATG)n	Simple_repeat	5	27	0	1372
203	23.9	0	0	NC_030988.1	3693400	3693466	-1941527	+	(TA)n	Simple_repeat	2	68	0	1373
22	8	0	0	NC_030988.1	3707661	3707710	-1927283	+	AT_rich	Low_complexity	1	50	0	1374
34	6.5	0	0	NC_030988.1	3707752	3707813	-1927180	+	AT_rich	Low_complexity	1	62	0	1375
22	3.5	0	0	NC_030988.1	3707829	3707857	-1927136	+	AT_rich	Low_complexity	1	29	0	1376
317	29.7	0	0	NC_030988.1	3710380	3710490	-1924503	+	(CAT)n	Simple_repeat	1	111	0	1377
232	22.6	0	0	NC_030988.1	3712771	3712823	-1922170	+	ATHAT2	DNA/HAT	1799	1851	-1722	1378
455	0	10.5	0	NC_030988.1	3714064	3714158	-1920835	+	(CAAAT)n	Simple_repeat	4	108	0	1379
21	0	0	0	NC_030988.1	3742151	3742171	-1892822	+	GC_rich	Low_complexity	1	21	0	1380
30	7.7	0	0	NC_030988.1	3753489	3753553	-1881440	+	AT_rich	Low_complexity	1	65	0	1381
22	3.5	0	0	NC_030988.1	3756574	3756602	-1878391	+	AT_rich	Low_complexity	1	29	0	1382
21	0	0	0	NC_030988.1	3761314	3761334	-1873659	+	AT_rich	Low_complexity	1	21	0	1383
228	13.5	0	0	NC_030988.1	3767827	3767863	-1867130	+	(T)n	Simple_repeat	1	37	0	1384
212	23.3	1.3	2.7	NC_030988.1	3776349	3776423	-1858570	+	(ATTTG)n	Simple_repeat	2	75	0	1385
268	12.5	1.5	1.5	NC_030988.1	3776805	3776869	-1858124	+	(ATTTG)n	Simple_repeat	1	65	0	1386
222	19.1	7.6	4.5	NC_030988.1	3805640	3805771	-1829222	+	(CGAT)n	Simple_repeat	3	138	0	1387
219	6.9	0	0	NC_030988.1	3825061	3825089	-1809904	+	(TTCC)n	Simple_repeat	4	32	0	1388
24	0	0	0	NC_030988.1	3850647	3850670	-1784323	+	AT_rich	Low_complexity	1	24	0	1389
361	13.1	1.2	1.2	NC_030988.1	3859108	3859192	-1775801	+	(CAAAT)n	Simple_repeat	1	85	0	1390
219	13.9	0	0	NC_030988.1	3864186	3864221	-1770772	+	(T)n	Simple_repeat	1	36	0	1391
198	7.1	0	0	NC_030988.1	3867660	3867687	-1767306	+	(ACTTG)n	Simple_repeat	5	32	0	1392
195	10	0	0	NC_030988.1	3870894	3870923	-1764070	+	(ACTTG)n	Simple_repeat	1	30	0	1393
189	0	0	0	NC_030988.1	3878152	3878172	-1756821	+	(G)n	Simple_repeat	1	21	0	1394
23	0	0	0	NC_030988.1	3880975	3880997	-1753996	+	GC_rich	Low_complexity	1	23	0	1395
191	15.4	3	3	NC_030988.1	3887040	3887106	-1747887	+	CT-rich	Low_complexity	2	68	0	1396
27	2.9	0	0	NC_030988.1	3916041	3916074	-1718919	+	AT_rich	Low_complexity	1	34	0	1397
22	7	0	0	NC_030988.1	3929785	3929827	-1705166	+	AT_rich	Low_complexity	1	43	0	1398
36	9.7	0	0	NC_030988.1	3929892	3930004	-1704989	+	AT_rich	Low_complexity	1	113	0	1399
58	2.8	0	0	NC_030988.1	3930104	3930175	-1704818	+	AT_rich	Low_complexity	1	72	0	1400
28	9.5	0	0	NC_030988.1	3930290	3930373	-1704620	+	AT_rich	Low_complexity	1	84	0	1401
32	10.1	0	0	NC_030988.1	3930415	3930523	-1704470	+	AT_rich	Low_complexity	1	109	0	1402
76	6.3	0	3.9	NC_030988.1	3930613	3930843	-1704150	+	AT_rich	Low_complexity	1	222	0	1403
33	5.6	0	0	NC_030988.1	3955363	3955416	-1679577	+	AT_rich	Low_complexity	1	54	0	1404
229	23	4.5	1.1	NC_030988.1	3959377	3959464	-1675529	+	(CAATC)n	Simple_repeat	5	95	0	1405
195	4.2	0	0	NC_030988.1	3991082	3991105	-1643888	+	(T)n	Simple_repeat	1	24	0	1406
21	0	0	0	NC_030988.1	4020056	4020076	-1614917	+	AT_rich	Low_complexity	1	21	0	1407
249	3.3	0	0	NC_030988.1	4042677	4042706	-1592287	+	(A)n	Simple_repeat	1	30	0	1408
200	25.8	2	2	NC_030988.1	4057473	4057571	-1577422	+	(ATTTG)n	Simple_repeat	1	99	0	1409
214	10	0	7.4	NC_030988.1	4071153	4071206	-1563787	+	(CAAT)n	Simple_repeat	3	52	0	1410
203	0	3.7	0	NC_030988.1	4075421	4075447	-1559546	+	(TTATG)n	Simple_repeat	5	32	0	1411
32	0	0	0	NC_030988.1	4076313	4076344	-1558649	+	AT_rich	Low_complexity	1	32	0	1412
25	6.5	0	0	NC_030988.1	4076400	4076445	-1558548	+	AT_rich	Low_complexity	1	46	0	1413
216	16.7	0	0	NC_030988.1	4084332	4084379	-1550614	+	(ATATG)n	Simple_repeat	4	51	0	1414
371	34.2	4.1	4.1	NC_030988.1	4112727	4112994	-1521999	+	SC-3_int	LTR/Copia	3534	4050	-1148	1415
271	30.1	4.3	1.5	NC_030988.1	4113041	4113236	-1521757	+	RIRE5-I_OS	LTR/Copia	2805	3581	-1558	1416
231	28.8	5.3	4.2	NC_030988.1	4113719	4113911	-1521082	+	ATCOPIA70_I	LTR/Copia	3750	4210	-331	1417
25	3.1	0	0	NC_030988.1	4114664	4114695	-1520298	+	AT_rich	Low_complexity	1	32	0	1418
225	3.7	0	0	NC_030988.1	4122398	4122424	-1512569	+	ATHAT7	DNA/HAT	1726	1752	-1748	1419
221	17.1	0	0	NC_030988.1	4124023	4124063	-1510930	+	A-rich	Low_complexity	1	41	0	1420
279	0	0	0	NC_030988.1	4155687	4155717	-1479276	+	(A)n	Simple_repeat	1	31	0	1421
231	22.6	0	0	NC_030988.1	4179636	4179688	-1455305	+	ATHAT2	DNA/HAT	1799	1851	-1722	1422
265	26.2	2.4	0	NC_030988.1	4191027	4191110	-1443883	C	ATCOPIA95_I	LTR/Copia	-1581	3450	2805	1423
290	33.5	3.6	3.6	NC_030988.1	4191157	4191434	-1443559	C	SC-8_int	LTR/Copia	-1148	4050	2975	1424
254	25	5.5	5.5	NC_030988.1	4232160	4232269	-1402724	+	RIRE1_I	LTR/Copia	4884	4993	-283	1425
318	33.2	4.9	3.7	NC_030988.1	4237839	4238084	-1396909	+	ATCOPIA97_I	LTR/Copia	1673	4058	-1218	1426
292	22.5	1.4	0	NC_030988.1	4238167	4238237	-1396756	+	RIRE5-I_OS	LTR/Copia	2805	2876	-1595	1427
23	3.3	0	0	NC_030988.1	4261804	4261833	-1373160	+	AT_rich	Low_complexity	1	30	0	1428
207	10	0	0	NC_030988.1	4278173	4278202	-1356791	+	(TATAA)n	Simple_repeat	5	34	0	1429
27	2.9	0	0	NC_030988.1	4293840	4293873	-1341120	+	AT_rich	Low_complexity	1	34	0	1430
207	0	0	0	NC_030988.1	4297703	4297725	-1337268	+	(TA)n	Simple_repeat	1	23	0	1431
187	5.1	7.5	2.5	NC_030988.1	4315534	4315573	-1319420	+	T-rich	Low_complexity	4	45	0	1432
22	0	0	0	NC_030988.1	4321686	4321707	-1313286	+	AT_rich	Low_complexity	1	22	0	1433
232	19.8	7.6	4.5	NC_030988.1	4329017	4329148	-1305845	+	(CGAT)n	Simple_repeat	3	138	0	1434
276	3	0	0	NC_030988.1	4346612	4346644	-1288349	+	(T)n	Simple_repeat	1	33	0	1435
21	3.6	0	0	NC_030988.1	4355489	4355516	-1279477	+	AT_rich	Low_complexity	1	28	0	1436
31	2.6	0	0	NC_030988.1	4355797	4355834	-1279159	+	AT_rich	Low_complexity	1	38	0	1437
217	26.7	1.7	0	NC_030988.1	4366773	4366832	-1268161	+	GA-rich	Low_complexity	4	64	0	1438
324	0	0	0	NC_030988.1	4386350	4386385	-1248608	+	(CATAA)n	Simple_repeat	5	40	0	1439
37	2.3	0	0	NC_030988.1	4386441	4386484	-1248509	+	AT_rich	Low_complexity	1	44	0	1440
291	27.4	3.6	3.6	NC_030988.1	4387195	4387304	-1247689	C	RIRE1_I	LTR/Copia	-283	4993	4884	1441
24	7.7	0	0	NC_030988.1	4392774	4392825	-1242168	+	AT_rich	Low_complexity	1	52	0	1442
21	3.6	0	0	NC_030988.1	4400776	4400803	-1234190	+	AT_rich	Low_complexity	1	28	0	1443
42	7.7	0	0	NC_030988.1	4401037	4401127	-1233866	+	AT_rich	Low_complexity	1	91	0	1444
27	0	0	0	NC_030988.1	4401234	4401260	-1233733	+	AT_rich	Low_complexity	1	27	0	1445
234	0	0	0	NC_030988.1	4426031	4426056	-1208937	+	(CATAA)n	Simple_repeat	5	30	0	1446
207	0	0	0	NC_030988.1	4470559	4470581	-1164412	+	(CATA)n	Simple_repeat	2	24	0	1447
32	2.6	0	0	NC_030988.1	4480707	4480745	-1154248	+	AT_rich	Low_complexity	1	39	0	1448
231	3.6	0	0	NC_030988.1	4490649	4490676	-1144317	+	(TTTTC)n	Simple_repeat	3	30	0	1449
288	7.7	0	0	NC_030988.1	4494398	4494436	-1140557	+	(TACTG)n	Simple_repeat	2	40	0	1450
183	8	0	0	NC_030988.1	4502389	4502413	-1132580	+	(CAATA)n	Simple_repeat	5	29	0	1451
180	0	0	0	NC_030988.1	4513602	4513621	-1121372	+	(TTATG)n	Simple_repeat	5	24	0	1452
21	0	0	0	NC_030988.1	4515016	4515036	-1119957	+	GC_rich	Low_complexity	1	21	0	1453
22	3.5	0	0	NC_030988.1	4531027	4531055	-1103938	+	GC_rich	Low_complexity	1	29	0	1454
243	0	0	0	NC_030988.1	4539239	4539265	-1095728	+	(TATTG)n	Simple_repeat	3	29	0	1455
185	13.2	2.6	0	NC_030988.1	4546883	4546920	-1088073	+	T-rich	Low_complexity	4	42	0	1456
191	11.4	0	2.8	NC_030988.1	4552273	4552308	-1082685	+	(GAAAA)n	Simple_repeat	5	39	0	1457
249	3.3	0	0	NC_030988.1	4553609	4553638	-1081355	+	(T)n	Simple_repeat	1	30	0	1458
193	5.6	13	0	NC_030988.1	4554370	4554423	-1080570	+	(TAAA)n	Simple_repeat	4	64	0	1459
222	22.2	0	0	NC_030988.1	4555487	4555540	-1079453	+	A-rich	Low_complexity	1	54	0	1460
226	28.3	0	0	NC_030988.1	4558017	4558069	-1076924	+	(CGA)n	Simple_repeat	1	53	0	1461
244	28.3	0	0	NC_030988.1	4570002	4570061	-1064932	+	CT-rich	Low_complexity	2	61	0	1462
276	14.9	0	0	NC_030988.1	4577123	4577169	-1057824	+	(TCCC)n	Simple_repeat	3	49	0	1463
315	26.1	0	0	NC_030988.1	4578653	4578813	-1056180	+	A-rich	Low_complexity	1	161	0	1464
369	0	0	0	NC_030988.1	4580822	4580862	-1054131	+	(TTTG)n	Simple_repeat	4	44	0	1465
219	22	0	0	NC_030988.1	4583017	4583107	-1051886	+	A-rich	Low_complexity	1	91	0	1466
186	4.3	0	0	NC_030988.1	4596207	4596229	-1038764	+	(C)n	Simple_repeat	1	23	0	1467
235	38.4	0	0	NC_030988.1	4657541	4657652	-977341	+	(CCCCAA)n	Simple_repeat	4	115	0	1468
204	9.7	0	0	NC_030988.1	4663800	4663830	-971163	+	(A)n	Simple_repeat	1	31	0	1469
186	4.3	0	0	NC_030988.1	4673278	4673300	-961693	+	(TTC)n	Simple_repeat	3	25	0	1470
55	6.2	0	0	NC_030988.1	4680654	4680750	-954243	+	AT_rich	Low_complexity	1	97	0	1471
55	6.2	0	0	NC_030988.1	4684354	4684450	-950543	+	AT_rich	Low_complexity	1	97	0	1472
32	4.3	0	0	NC_030988.1	4696174	4696219	-938774	+	AT_rich	Low_complexity	1	46	0	1473
186	13.3	0	0	NC_030988.1	4732927	4732956	-902037	+	(TG)n	Simple_repeat	2	31	0	1474
183	10	0	0	NC_030988.1	4742074	4742103	-892890	+	(CAA)n	Simple_repeat	1	30	0	1475
207	0	0	0	NC_030988.1	4747427	4747449	-887544	+	(CATAA)n	Simple_repeat	5	27	0	1476
423	0	0	0	NC_030988.1	4760004	4760050	-874943	+	(GGA)n	Simple_repeat	1	47	0	1477
189	0	0	0	NC_030988.1	4763308	4763328	-871665	+	(TTTG)n	Simple_repeat	4	24	0	1478
321	2.6	0	0	NC_030988.1	4774733	4774770	-860223	+	(T)n	Simple_repeat	1	38	0	1479
180	0	0	0	NC_030988.1	4776980	4776999	-857994	+	(TACTG)n	Simple_repeat	3	22	0	1480
209	27.4	0	0	NC_030988.1	4790094	4790144	-844849	+	GA-rich	Low_complexity	3	53	0	1481
245	30.9	0	2.4	NC_030988.1	4790492	4790574	-844419	+	GA-rich	Low_complexity	1	81	0	1482
207	0	0	0	NC_030988.1	4791431	4791453	-843540	+	(T)n	Simple_repeat	1	23	0	1483
24	0	0	0	NC_030988.1	4793532	4793555	-841438	+	AT_rich	Low_complexity	1	24	0	1484
221	22.5	0	0	NC_030988.1	4803239	4803278	-831715	+	(CAG)n	Simple_repeat	3	42	0	1485
228	25	0	1.6	NC_030988.1	4808913	4808973	-826020	+	CT-rich	Low_complexity	2	61	0	1486
731	11.7	1.7	0	NC_030988.1	4816520	4816639	-818354	+	CT-rich	Low_complexity	3	124	0	1487
798	14.1	0	0	NC_030988.1	4818202	4818357	-816636	+	(A)n	Simple_repeat	1	156	0	1488
315	17.3	0	0	NC_030988.1	4822284	4822364	-812629	+	A-rich	Low_complexity	1	81	0	1489
192	20	0	0	NC_030988.1	4824506	4824550	-810443	+	A-rich	Low_complexity	3	47	0	1490
239	20	2	0	NC_030988.1	4826687	4826736	-808257	C	VANDAL16	DNA/MuDR	-525	9947	9897	1491
342	0	0	0	NC_030988.1	4839233	4839270	-795723	+	(CATA)n	Simple_repeat	4	41	0	1492
182	3.7	0	3.6	NC_030988.1	4855821	4855848	-779145	+	(TTTTC)n	Simple_repeat	5	31	0	1493
249	3.3	0	0	NC_030988.1	4875219	4875248	-759745	+	(GAAAA)n	Simple_repeat	1	30	0	1494
234	0	0	0	NC_030988.1	4877583	4877608	-757385	+	(T)n	Simple_repeat	1	26	0	1495
200	18.8	0	0	NC_030988.1	4897439	4897470	-737523	+	polypyrimidine	Low_complexity	2	33	0	1496
22	0	0	0	NC_030988.1	4901183	4901204	-733789	+	AT_rich	Low_complexity	1	22	0	1497
324	7	0	0	NC_030988.1	4939710	4939752	-695241	+	(A)n	Simple_repeat	1	43	0	1498
333	0	0	0	NC_030988.1	4939759	4939795	-695198	+	(TTTG)n	Simple_repeat	4	40	0	1499
210	19	8.1	2.3	NC_030988.1	4964799	4964884	-670109	+	(ATTTG)n	Simple_repeat	5	95	0	1500
238	20	0	0	NC_030988.1	4965094	4965148	-669845	+	T-rich	Low_complexity	1	55	0	1501
21	0	0	0	NC_030988.1	4965831	4965851	-669142	+	AT_rich	Low_complexity	1	21	0	1502
24	5.3	0	0	NC_030988.1	4967258	4967295	-667698	+	AT_rich	Low_complexity	1	38	0	1503
48	7.7	0	0	NC_030988.1	4976997	4977100	-657893	+	AT_rich	Low_complexity	1	104	0	1504
23	3.3	0	0	NC_030988.1	4980450	4980479	-654514	+	AT_rich	Low_complexity	1	30	0	1505
29	2.8	0	0	NC_030988.1	4980582	4980617	-654376	+	AT_rich	Low_complexity	1	36	0	1506
180	0	0	0	NC_030988.1	5009503	5009522	-625471	+	(TATTG)n	Simple_repeat	5	24	0	1507
275	0	0	2.8	NC_030988.1	5014797	5014832	-620161	+	(GAA)n	Simple_repeat	1	35	0	1508
22	3.5	0	0	NC_030988.1	5020988	5021016	-613977	+	AT_rich	Low_complexity	1	29	0	1509
31	2.6	0	0	NC_030988.1	5021759	5021796	-613197	+	AT_rich	Low_complexity	1	38	0	1510
23	0	0	0	NC_030988.1	5021936	5021958	-613035	+	AT_rich	Low_complexity	1	23	0	1511
25	3.1	0	0	NC_030988.1	5022231	5022262	-612731	+	AT_rich	Low_complexity	1	32	0	1512
24	0	0	0	NC_030988.1	5079599	5079622	-555371	+	GC_rich	Low_complexity	1	24	0	1513
23	3.3	0	0	NC_030988.1	5088849	5088878	-546115	+	AT_rich	Low_complexity	1	30	0	1514
21	0	0	0	NC_030988.1	5091168	5091188	-543805	+	AT_rich	Low_complexity	1	21	0	1515
351	0	0	0	NC_030988.1	5115192	5115230	-519763	+	(TG)n	Simple_repeat	2	40	0	1516
196	3	6.1	0	NC_030988.1	5121640	5121672	-513321	+	(TAA)n	Simple_repeat	3	37	0	1517
22	0	0	0	NC_030988.1	5124187	5124208	-510785	+	AT_rich	Low_complexity	1	22	0	1518
244	30.8	1.1	0	NC_030988.1	5125071	5125161	-509832	+	CT-rich	Low_complexity	3	94	0	1519
223	25.9	0	0	NC_030988.1	5126380	5126433	-508560	+	(ATG)n	Simple_repeat	1	54	0	1520
246	3.2	0	0	NC_030988.1	5127640	5127670	-507323	+	(TCG)n	Simple_repeat	3	33	0	1521
197	0	7.1	0	NC_030988.1	5137573	5137600	-497393	+	(TAAAAA)n	Simple_repeat	3	32	0	1522
24	6.7	0	0	NC_030988.1	5157202	5157246	-477747	+	AT_rich	Low_complexity	1	45	0	1523
25	3.1	0	0	NC_030988.1	5157373	5157404	-477589	+	AT_rich	Low_complexity	1	32	0	1524
23	5.4	0	0	NC_030988.1	5157553	5157589	-477404	+	AT_rich	Low_complexity	1	37	0	1525
24	8.5	0	0	NC_030988.1	5159512	5159570	-475423	+	AT_rich	Low_complexity	1	59	0	1526
47	6.7	0	0	NC_030988.1	5159612	5159700	-475293	+	AT_rich	Low_complexity	1	89	0	1527
291	27.3	0.5	6.4	NC_030988.1	5164762	5164949	-470044	+	GA-rich	Low_complexity	3	179	0	1528
24	0	0	0	NC_030988.1	5202407	5202430	-432563	+	AT_rich	Low_complexity	1	24	0	1529
21	3.6	0	0	NC_030988.1	5206845	5206872	-428121	+	AT_rich	Low_complexity	1	28	0	1530
21	0	0	0	NC_030988.1	5217337	5217357	-417636	+	GC_rich	Low_complexity	1	21	0	1531
26	6.4	0	0	NC_030988.1	5219686	5219732	-415261	+	AT_rich	Low_complexity	1	47	0	1532
30	4.5	0	0	NC_030988.1	5219825	5219868	-415125	+	AT_rich	Low_complexity	1	44	0	1533
26	3	0	0	NC_030988.1	5223918	5223950	-411043	+	AT_rich	Low_complexity	1	33	0	1534
29	2.8	0	0	NC_030988.1	5224014	5224049	-410944	+	AT_rich	Low_complexity	1	36	0	1535
189	0	0	0	NC_030988.1	5239675	5239695	-395298	+	(TA)n	Simple_repeat	2	22	0	1536
778	0	10.3	0	NC_030988.1	5242672	5242885	-392108	+	A-rich	Low_complexity	1	235	0	1537
22	0	0	0	NC_030988.1	5243080	5243101	-391892	+	AT_rich	Low_complexity	1	22	0	1538
34	2.4	0	0	NC_030988.1	5243187	5243227	-391766	+	AT_rich	Low_complexity	1	41	0	1539
27	0	0	0	NC_030988.1	5243744	5243770	-391223	+	AT_rich	Low_complexity	1	27	0	1540
47	9.7	0	0	NC_030988.1	5243809	5243953	-391040	+	AT_rich	Low_complexity	1	145	0	1541
293	34.1	0	0	NC_030988.1	5252063	5252144	-382849	+	(TGG)n	Simple_repeat	3	84	0	1542
53	10.2	0	0	NC_030988.1	5254284	5254469	-380524	+	AT_rich	Low_complexity	1	186	0	1543
64	8	0	2.1	NC_030988.1	5254566	5254757	-380236	+	AT_rich	Low_complexity	1	188	0	1544
23	6.8	0	0	NC_030988.1	5259027	5259070	-375923	+	AT_rich	Low_complexity	1	44	0	1545
21	0	0	0	NC_030988.1	5260268	5260288	-374705	+	AT_rich	Low_complexity	1	21	0	1546
213	26.2	0	0	NC_030988.1	5266714	5266774	-368219	+	(CCCGAA)n	Simple_repeat	5	65	0	1547
288	7.7	0	0	NC_030988.1	5279579	5279617	-355376	+	(T)n	Simple_repeat	1	39	0	1548
243	0	0	0	NC_030988.1	5279619	5279645	-355348	+	(A)n	Simple_repeat	1	27	0	1549
21	0	0	0	NC_030988.1	5284436	5284456	-350537	+	AT_rich	Low_complexity	1	21	0	1550
249	22.6	1.2	1.2	NC_030988.1	5331992	5332076	-302917	+	(CAT)n	Simple_repeat	3	87	0	1551
226	3.7	0	0	NC_030988.1	5336496	5336522	-298471	+	ATHAT7	DNA/HAT	1726	1752	-1748	1552
22	0	0	0	NC_030988.1	5343104	5343125	-291868	+	AT_rich	Low_complexity	1	22	0	1553
35	8.3	0	0	NC_030988.1	5343813	5343896	-291097	+	AT_rich	Low_complexity	1	84	0	1554
39	5	0	0	NC_030988.1	5344241	5344300	-290693	+	AT_rich	Low_complexity	1	60	0	1555
25	5.1	0	0	NC_030988.1	5346464	5346502	-288491	+	AT_rich	Low_complexity	1	39	0	1556
21	0	0	0	NC_030988.1	5355447	5355467	-279526	+	AT_rich	Low_complexity	1	21	0	1557
23	3.3	0	0	NC_030988.1	5356573	5356602	-278391	+	AT_rich	Low_complexity	1	30	0	1558
43	4.7	0	0	NC_030988.1	5363020	5363083	-271910	+	AT_rich	Low_complexity	1	64	0	1559
225	0	0	0	NC_030988.1	5371661	5371685	-263308	+	(TTTA)n	Simple_repeat	3	27	0	1560
180	0	0	0	NC_030988.1	5393674	5393693	-241300	+	(TGAA)n	Simple_repeat	1	20	0	1561
267	11.4	0	0	NC_030988.1	5396936	5396979	-238014	+	(CAAA)n	Simple_repeat	1	44	0	1562
208	13.9	0	0	NC_030988.1	5403869	5403904	-231089	+	(T)n	Simple_repeat	1	36	0	1563
271	14.9	2.9	2.9	NC_030988.1	5403908	5403976	-231017	+	A-rich	Low_complexity	2	70	0	1564
22	3.9	0	5.5	NC_030988.1	5416665	5416719	-218274	+	AT_rich	Low_complexity	1	52	0	1565
252	0	0	0	NC_030988.1	5416740	5416767	-218226	+	(T)n	Simple_repeat	1	28	0	1566
32	0	0	0	NC_030988.1	5420794	5420825	-214168	+	AT_rich	Low_complexity	1	32	0	1567
250	25.4	4.7	0.8	NC_030988.1	5429467	5429593	-205400	+	CT-rich	Low_complexity	1	132	0	1568	*
287	29.2	3.9	1.3	NC_030988.1	5429527	5429682	-205311	+	T-rich	Low_complexity	5	164	0	1569
188	6.7	3.3	0	NC_030988.1	5429789	5429818	-205175	+	(CCCTAA)n	Simple_repeat	4	34	0	1570
297	0	0	0	NC_030988.1	5433807	5433839	-201154	+	(TTTG)n	Simple_repeat	4	36	0	1571
21	0	0	0	NC_030988.1	5439266	5439286	-195707	+	AT_rich	Low_complexity	1	21	0	1572
438	6.9	0	0	NC_030988.1	5452890	5452947	-182046	+	(GGAGAA)n	Simple_repeat	4	61	0	1573
30	5.9	0	0	NC_030988.1	5453558	5453608	-181385	+	AT_rich	Low_complexity	1	51	0	1574
652	37.9	2.4	2.4	NC_030988.1	5456167	5457012	-177981	+	ATGP1I	LTR/Gypsy	2305	3259	-2852	1575
230	35.4	0	0	NC_030988.1	5457875	5458001	-176992	+	SZ-26_int	LTR/Gypsy	3656	3782	-1041	1576
280	34.2	3	3	NC_030988.1	5458140	5458374	-176619	+	RIRE3_I	LTR/Gypsy	4843	5077	-698	1577
28	2.9	0	0	NC_030988.1	5461032	5461066	-173927	+	AT_rich	Low_complexity	1	35	0	1578
24	6.7	0	0	NC_030988.1	5463361	5463405	-171588	+	AT_rich	Low_complexity	1	45	0	1579
23	3.3	0	0	NC_030988.1	5463560	5463589	-171404	+	AT_rich	Low_complexity	1	30	0	1580
40	5.9	0	0	NC_030988.1	5481643	5481710	-153283	+	AT_rich	Low_complexity	1	68	0	1581
214	10	0	7.4	NC_030988.1	5494530	5494583	-140410	+	(CAAT)n	Simple_repeat	3	52	0	1582
276	11.1	0	0	NC_030988.1	5499927	5499971	-135022	+	(CATA)n	Simple_repeat	2	46	0	1583
25	0	0	0	NC_030988.1	5506327	5506351	-128642	+	AT_rich	Low_complexity	1	25	0	1584
202	20.6	0	0	NC_030988.1	5531719	5531752	-103241	+	(CAAA)n	Simple_repeat	1	34	0	1585
195	12.9	0	0	NC_030988.1	5547349	5547379	-87614	+	(CACCAT)n	Simple_repeat	1	31	0	1586
196	7.7	0	4.9	NC_030988.1	5550454	5550494	-84499	+	(TAA)n	Simple_repeat	1	39	0	1587
360	0	0	0	NC_030988.1	5555815	5555854	-79139	+	(A)n	Simple_repeat	1	40	0	1588
189	0	0	0	NC_030988.1	5556590	5556610	-78383	+	(CCCTAA)n	Simple_repeat	4	24	0	1589
53	8.1	0	0	NC_030988.1	5584282	5584404	-50589	+	AT_rich	Low_complexity	1	123	0	1590
21	7.1	0	0	NC_030988.1	5584514	5584555	-50438	+	AT_rich	Low_complexity	1	42	0	1591
142	6.7	0	1	NC_030988.1	5584584	5584884	-50109	+	AT_rich	Low_complexity	1	298	0	1592
31	2.6	0	0	NC_030988.1	5584933	5584970	-50023	+	AT_rich	Low_complexity	1	38	0	1593
204	15.7	1.3	6.7	NC_030988.1	5585008	5585082	-49911	+	(TTATA)n	Simple_repeat	5	75	0	1594
21	3.6	0	0	NC_030988.1	5599137	5599164	-35829	+	AT_rich	Low_complexity	1	28	0	1595
252	0	0	0	NC_030988.1	5609144	5609171	-25822	+	(CATA)n	Simple_repeat	2	29	0	1596
213	24.3	0	0	NC_030988.1	5617054	5617123	-17870	+	T-rich	Low_complexity	1	70	0	1597
224	18.9	3.8	0	NC_030988.1	5623865	5623917	-11076	+	(CACCAT)n	Simple_repeat	2	56	0	1598
552	32.8	6.3	3.1	NC_030988.1	5634086	5634720	-273	+	ANGELA6_TM-int	LTR/Copia	2639	4117	-831	1599
24	3.2	0	0	NC_030989.1	21103	21133	-5191297	+	AT_rich	Low_complexity	1	31	0	1600
22	0	0	0	NC_030989.1	60241	60262	-5152168	+	GC_rich	Low_complexity	1	22	0	1601
77	7.1	0	0	NC_030989.1	76391	76544	-5135886	+	AT_rich	Low_complexity	1	154	0	1602
28	0	0	0	NC_030989.1	76560	76587	-5135843	+	AT_rich	Low_complexity	1	28	0	1603
22	0	0	0	NC_030989.1	76733	76754	-5135676	+	AT_rich	Low_complexity	1	22	0	1604
48	4.3	0	0	NC_030989.1	77088	77156	-5135274	+	AT_rich	Low_complexity	1	69	0	1605
210	21.3	2.1	4.9	NC_030989.1	77164	77306	-5135124	+	(TTATA)n	Simple_repeat	2	140	0	1606
31	6.8	0	0	NC_030989.1	81073	81131	-5131299	+	AT_rich	Low_complexity	1	59	0	1607
25	5.1	0	0	NC_030989.1	81153	81191	-5131239	+	AT_rich	Low_complexity	1	39	0	1608
204	12	9.2	4.6	NC_030989.1	81223	81309	-5131121	+	(TTAAA)n	Simple_repeat	2	92	0	1609
213	3.9	0	0	NC_030989.1	81318	81343	-5131087	+	(T)n	Simple_repeat	1	26	0	1610
24	3.2	0	0	NC_030989.1	87036	87066	-5125364	+	AT_rich	Low_complexity	1	31	0	1611
67	9.7	0	0	NC_030989.1	87234	87440	-5124990	+	AT_rich	Low_complexity	1	207	0	1612
225	9.4	0	0	NC_030989.1	92497	92528	-5119902	+	(CGA)n	Simple_repeat	3	34	0	1613
22	0	0	0	NC_030989.1	146928	146949	-5065481	+	AT_rich	Low_complexity	1	22	0	1614
189	0	0	0	NC_030989.1	162280	162300	-5050130	+	(TTTG)n	Simple_repeat	4	24	0	1615
21	0	0	0	NC_030989.1	173961	173981	-5038449	+	AT_rich	Low_complexity	1	21	0	1616
225	3.7	0	0	NC_030989.1	233080	233106	-4979324	C	ATHAT7	DNA/HAT	-1748	1752	1726	1617
296	0	5.1	0	NC_030989.1	240025	240063	-4972367	+	(CAAA)n	Simple_repeat	4	44	0	1618
279	7.9	0	0	NC_030989.1	286566	286603	-4925827	+	(A)n	Simple_repeat	1	38	0	1619
225	3.7	0	0	NC_030989.1	303962	303988	-4908442	+	ATHAT7	DNA/HAT	1726	1752	-1748	1620
24	5.3	0	0	NC_030989.1	311306	311343	-4901087	+	AT_rich	Low_complexity	1	38	0	1621
201	3.9	0	0	NC_030989.1	331879	331904	-4880526	+	(ATTAG)n	Simple_repeat	2	27	0	1622
230	20.3	7.9	2.6	NC_030989.1	363949	364024	-4848406	C	OSR39_I	LTR/Gypsy	-846	3635	3556	1623
206	28.9	0	0	NC_030989.1	385245	385296	-4827134	+	(CACCAT)n	Simple_repeat	4	55	0	1624
253	15.9	6.3	0	NC_030989.1	389958	390020	-4822410	+	CT-rich	Low_complexity	3	69	0	1625
180	0	0	0	NC_030989.1	404218	404237	-4808193	+	(A)n	Simple_repeat	1	20	0	1626
218	31.8	0.9	0.9	NC_030989.1	409107	409214	-4803216	+	(CAG)n	Simple_repeat	2	109	0	1627
180	0	0	0	NC_030989.1	480800	480819	-4731611	+	(CAAGT)n	Simple_repeat	2	21	0	1628
207	0	0	0	NC_030989.1	480845	480867	-4731563	+	(AGTTG)n	Simple_repeat	1	23	0	1629
231	23.5	0	0	NC_030989.1	484524	484574	-4727856	+	(ATG)n	Simple_repeat	1	51	0	1630
238	18.2	1.8	3.5	NC_030989.1	497247	497303	-4715127	+	ATHILA5_I	LTR/Gypsy	3837	3892	-3613	1631
387	0	0	0	NC_030989.1	534676	534718	-4677712	+	(A)n	Simple_repeat	1	43	0	1632
74	6.2	0	1.8	NC_030989.1	541852	542014	-4670416	+	AT_rich	Low_complexity	1	160	0	1633
23	9.2	0	0	NC_030989.1	551528	551592	-4660838	+	AT_rich	Low_complexity	1	65	0	1634
216	18.2	1.8	3.5	NC_030989.1	559574	559630	-4652800	+	GA-rich	Low_complexity	4	59	0	1635
200	11.1	0	2.7	NC_030989.1	637310	637346	-4575084	+	(TTTTG)n	Simple_repeat	2	37	0	1636
180	0	0	0	NC_030989.1	651714	651733	-4560697	+	(GA)n	Simple_repeat	2	21	0	1637
195	6.9	0	0	NC_030989.1	688602	688630	-4523800	+	(ATG)n	Simple_repeat	1	29	0	1638
285	29.1	0	0	NC_030989.1	695342	695444	-4516986	+	(CGA)n	Simple_repeat	2	104	0	1639
235	20.8	0	0	NC_030989.1	737159	737206	-4475224	+	(ATGGTG)n	Simple_repeat	1	48	0	1640
29	0	0	0	NC_030989.1	766690	766718	-4445712	+	AT_rich	Low_complexity	1	29	0	1641
203	19.1	0	2.1	NC_030989.1	771653	771700	-4440730	+	(ATG)n	Simple_repeat	3	49	0	1642
214	17.1	0	0	NC_030989.1	817707	817741	-4394689	+	(CAT)n	Simple_repeat	3	37	0	1643
231	3.6	0	0	NC_030989.1	829325	829352	-4383078	+	(T)n	Simple_repeat	1	28	0	1644
216	0	0	0	NC_030989.1	837573	837596	-4374834	+	(CAT)n	Simple_repeat	3	26	0	1645
22	0	0	0	NC_030989.1	870272	870293	-4342137	+	AT_rich	Low_complexity	1	22	0	1646
252	7.7	0	0	NC_030989.1	954196	954234	-4258196	+	(TC)n	Simple_repeat	2	40	0	1647
227	42.2	0	0	NC_030989.1	985943	986115	-4226315	+	(CGG)n	Simple_repeat	2	174	0	1648
216	9.7	0	0	NC_030989.1	1025672	1025702	-4186728	+	(TGGA)n	Simple_repeat	4	34	0	1649
43	9.2	0	0	NC_030989.1	1035545	1035664	-4176766	+	AT_rich	Low_complexity	1	120	0	1650
209	18.4	2.6	0	NC_030989.1	1041544	1041581	-4170849	+	CT-rich	Low_complexity	2	40	0	1651
180	0	0	0	NC_030989.1	1050838	1050857	-4161573	+	(A)n	Simple_repeat	1	20	0	1652
219	13.9	0	0	NC_030989.1	1057138	1057173	-4155257	+	(TCC)n	Simple_repeat	2	37	0	1653
252	8.6	0	0	NC_030989.1	1103586	1103620	-4108810	+	(T)n	Simple_repeat	1	35	0	1654
232	26.3	0	0	NC_030989.1	1127703	1127759	-4084671	+	(CAA)n	Simple_repeat	1	57	0	1655
322	25.2	0	0	NC_030989.1	1139674	1139772	-4072658	C	ATCOPIA24I	LTR/Copia	-1889	2818	2720	1656
381	2.2	0	0	NC_030989.1	1146601	1146646	-4065784	+	(A)n	Simple_repeat	1	46	0	1657
225	6.5	0	0	NC_030989.1	1159068	1159098	-4053332	+	(A)n	Simple_repeat	1	31	0	1658
207	18.2	0	0	NC_030989.1	1234073	1234105	-3978325	+	A-rich	Low_complexity	3	35	0	1659
250	18.2	5.5	0	NC_030989.1	1240966	1241020	-3971410	+	(TCTCTG)n	Simple_repeat	3	60	0	1660
186	15	0	0	NC_030989.1	1241062	1241101	-3971329	+	(TCTCTG)n	Simple_repeat	3	42	0	1660
210	23.1	0	0	NC_030989.1	1242472	1242536	-3969894	+	(TCTCTG)n	Simple_repeat	2	66	0	1661
40	4.9	0	0	NC_030989.1	1255971	1256031	-3956399	+	AT_rich	Low_complexity	1	61	0	1662
180	7.7	0	0	NC_030989.1	1263427	1263452	-3948978	+	(TTCTC)n	Simple_repeat	4	29	0	1663
216	0	0	0	NC_030989.1	1281374	1281397	-3931033	+	(CAAT)n	Simple_repeat	1	24	0	1664
234	0	0	0	NC_030989.1	1286111	1286136	-3926294	+	(ATG)n	Simple_repeat	3	28	0	1665
186	13.3	0	0	NC_030989.1	1307935	1307964	-3904466	+	(GGGAGA)n	Simple_repeat	1	30	0	1666
21	0	0	0	NC_030989.1	1317289	1317309	-3895121	+	AT_rich	Low_complexity	1	21	0	1667
210	17	0	6	NC_030989.1	1332692	1332741	-3879689	+	GA-rich	Low_complexity	2	48	0	1668
230	17.2	0	5.9	NC_030989.1	1332856	1332923	-3879507	+	GA-rich	Low_complexity	3	66	0	1669
21	0	0	0	NC_030989.1	1353130	1353150	-3859280	+	AT_rich	Low_complexity	1	21	0	1670
22	3.5	0	0	NC_030989.1	1381835	1381863	-3830567	+	AT_rich	Low_complexity	1	29	0	1671
186	10.3	0	0	NC_030989.1	1416719	1416747	-3795683	+	(CAT)n	Simple_repeat	1	29	0	1672
294	12.5	0	0	NC_030989.1	1417734	1417781	-3794649	+	(CTTTG)n	Simple_repeat	4	51	0	1673
183	10	0	0	NC_030989.1	1450899	1450928	-3761502	+	(AACTG)n	Simple_repeat	2	31	0	1674
195	4.2	0	0	NC_030989.1	1484397	1484420	-3728010	+	(CAAGG)n	Simple_repeat	2	25	0	1675
208	26.9	1.4	2.9	NC_030989.1	1490840	1490908	-3721522	+	GA-rich	Low_complexity	1	68	0	1676
249	10.8	0	0	NC_030989.1	1558470	1558506	-3653924	+	(A)n	Simple_repeat	1	37	0	1677
381	7.5	0	0	NC_030989.1	1570922	1570974	-3641456	+	(CTTTG)n	Simple_repeat	1	53	0	1678
213	3.9	0	0	NC_030989.1	1600119	1600144	-3612286	+	(CAAAG)n	Simple_repeat	2	27	0	1679
183	16.7	0	0	NC_030989.1	1602323	1602364	-3610066	+	(CTATG)n	Simple_repeat	5	46	0	1680
213	10.8	0	0	NC_030989.1	1628797	1628833	-3583597	+	(AGCTG)n	Simple_repeat	4	40	0	1681
183	4.2	0	0	NC_030989.1	1655310	1655333	-3557097	+	(GCATG)n	Simple_repeat	5	28	0	1682
205	0	11.4	0	NC_030989.1	1656289	1656323	-3556107	+	T-rich	Low_complexity	2	40	0	1683
183	8	0	0	NC_030989.1	1663950	1663974	-3548456	+	(A)n	Simple_repeat	1	25	0	1684
189	0	0	0	NC_030989.1	1681679	1681699	-3530731	+	(CATGC)n	Simple_repeat	2	22	0	1685
395	8.7	4.2	3.2	NC_030989.1	1682176	1682270	-3530160	+	(AGTTG)n	Simple_repeat	1	96	0	1686
213	3.9	0	0	NC_030989.1	1683352	1683377	-3529053	+	(TACGG)n	Simple_repeat	1	26	0	1687
266	0	0	2.9	NC_030989.1	1690836	1690870	-3521560	+	(CATGC)n	Simple_repeat	3	36	0	1688
202	22.6	2.2	5.6	NC_030989.1	1693050	1693138	-3519292	+	(CGG)n	Simple_repeat	2	87	0	1689
354	8	0	0	NC_030989.1	1708353	1708402	-3504028	+	(TCC)n	Simple_repeat	2	51	0	1690
306	0	0	0	NC_030989.1	1715767	1715800	-3496630	+	(TCCTG)n	Simple_repeat	4	37	0	1691
201	26.7	0	0	NC_030989.1	1734131	1734175	-3478255	+	T-rich	Low_complexity	2	46	0	1692
201	3.9	0	0	NC_030989.1	1744670	1744695	-3467735	+	(CAA)n	Simple_repeat	2	27	0	1693
27	0	0	0	NC_030989.1	1755384	1755410	-3457020	+	AT_rich	Low_complexity	1	27	0	1694
213	19.5	0	0	NC_030989.1	1805981	1806021	-3406409	+	(CCA)n	Simple_repeat	2	42	0	1695
191	8.8	0	2.9	NC_030989.1	1806301	1806335	-3406095	+	(TC)n	Simple_repeat	2	35	0	1696
231	20.4	0	0	NC_030989.1	1811042	1811085	-3401345	+	CT-rich	Low_complexity	2	45	0	1697
194	17.4	0	2.1	NC_030989.1	1812468	1812514	-3399916	+	(CGGTG)n	Simple_repeat	4	49	0	1698
30	2.7	0	0	NC_030989.1	1813644	1813680	-3398750	+	AT_rich	Low_complexity	1	37	0	1699
201	7.4	0	0	NC_030989.1	1884113	1884139	-3328291	+	(TGG)n	Simple_repeat	1	27	0	1700
183	4.2	0	0	NC_030989.1	1904299	1904322	-3308108	+	(TTAGG)n	Simple_repeat	2	25	0	1701
279	12.2	0	0	NC_030989.1	1906259	1906307	-3306123	+	(A)n	Simple_repeat	1	49	0	1702
249	3.3	0	0	NC_030989.1	1906901	1906930	-3305500	+	(T)n	Simple_repeat	1	30	0	1703
180	15.2	0	0	NC_030989.1	1908147	1908179	-3304251	+	GA-rich	Low_complexity	2	34	0	1704
195	18.8	0	0	NC_030989.1	1918674	1918721	-3293709	+	(TCG)n	Simple_repeat	1	48	0	1705
241	24.5	0	0	NC_030989.1	1924802	1924854	-3287576	+	GA-rich	Low_complexity	3	55	0	1706
226	16.7	0	0	NC_030989.1	1926104	1926139	-3286291	+	ATHILA_I	LTR/Gypsy	5658	5693	-1721	1707
25	3.1	0	0	NC_030989.1	1962171	1962202	-3250228	+	AT_rich	Low_complexity	1	32	0	1708
37	0	0	0	NC_030989.1	1962256	1962292	-3250138	+	AT_rich	Low_complexity	1	37	0	1709
252	5.9	0	0	NC_030989.1	1996649	1996682	-3215748	+	(ATTG)n	Simple_repeat	2	35	0	1710
201	12.1	0	0	NC_030989.1	2025630	2025662	-3186768	+	(ACATG)n	Simple_repeat	2	34	0	1711
212	5.9	0	2.9	NC_030989.1	2027414	2027448	-3184982	+	(TCC)n	Simple_repeat	3	36	0	1712
255	6.1	0	0	NC_030989.1	2028935	2028967	-3183463	+	(TA)n	Simple_repeat	1	33	0	1713
252	22.8	0	0	NC_030989.1	2046926	2046982	-3165448	+	(GGATG)n	Simple_repeat	3	59	0	1714
180	11.1	0	0	NC_030989.1	2077825	2077851	-3134579	+	(GAA)n	Simple_repeat	2	28	0	1715
22	5.6	0	0	NC_030989.1	2083892	2083927	-3128503	+	AT_rich	Low_complexity	1	36	0	1716
246	6.2	0	0	NC_030989.1	2089405	2089436	-3122994	+	(TCC)n	Simple_repeat	2	33	0	1717
206	12.2	1.9	7.5	NC_030989.1	2097230	2097282	-3115148	+	(CGAGA)n	Simple_repeat	5	54	0	1718
195	4.2	0	0	NC_030989.1	2098186	2098209	-3114221	+	(CAGCC)n	Simple_repeat	4	27	0	1719
205	15.6	0	0	NC_030989.1	2111761	2111792	-3100638	+	(AGCTG)n	Simple_repeat	1	32	0	1720
198	0	0	0	NC_030989.1	2119707	2119728	-3092702	+	(CGAAG)n	Simple_repeat	1	22	0	1721
198	0	0	0	NC_030989.1	2122135	2122156	-3090274	+	(CATGC)n	Simple_repeat	5	26	0	1722
206	21.7	0	0	NC_030989.1	2134584	2134629	-3077801	+	(CAG)n	Simple_repeat	2	47	0	1723
183	8	0	0	NC_030989.1	2184740	2184764	-3027666	+	(T)n	Simple_repeat	1	25	0	1724
393	30.7	0	0	NC_030989.1	2185246	2185398	-3027032	+	(CCA)n	Simple_repeat	2	154	0	1725
216	0	0	0	NC_030989.1	2202286	2202309	-3010121	+	(CTCTG)n	Simple_repeat	4	27	0	1726
207	6.9	0	0	NC_030989.1	2211096	2211124	-3001306	+	(ATG)n	Simple_repeat	1	29	0	1727
195	6.9	0	0	NC_030989.1	2213638	2213666	-2998764	+	(CATTG)n	Simple_repeat	3	31	0	1728
200	13.7	2	0	NC_030989.1	2217794	2217844	-2994586	+	GA-rich	Low_complexity	2	53	0	1729
279	0	0	0	NC_030989.1	2224126	2224156	-2988274	+	(AGTTG)n	Simple_repeat	1	31	0	1730
218	11.6	2.3	0	NC_030989.1	2225997	2226039	-2986391	+	(CAGTC)n	Simple_repeat	5	48	0	1731
213	9.4	0	0	NC_030989.1	2249873	2249904	-2962526	+	(CAT)n	Simple_repeat	3	34	0	1732
282	25	0	0	NC_030989.1	2264128	2264203	-2948227	+	(ATGGTG)n	Simple_repeat	6	81	0	1733
215	18.2	1.4	4.3	NC_030989.1	2268152	2268220	-2944210	+	GA-rich	Low_complexity	1	67	0	1734
180	7.7	0	0	NC_030989.1	2287630	2287655	-2924775	+	(TCCCC)n	Simple_repeat	5	30	0	1735
234	0	0	0	NC_030989.1	2288676	2288701	-2923729	+	(A)n	Simple_repeat	1	26	0	1736
183	15.6	0	0	NC_030989.1	2304590	2304621	-2907809	+	(CCTTG)n	Simple_repeat	4	35	0	1737
240	3.5	0	0	NC_030989.1	2313141	2313169	-2899261	+	(GGGA)n	Simple_repeat	1	29	0	1738
21	0	0	0	NC_030989.1	2318119	2318139	-2894291	+	GC_rich	Low_complexity	1	21	0	1739
207	0	0	0	NC_030989.1	2323391	2323413	-2889017	+	(A)n	Simple_repeat	1	23	0	1740
228	18.6	0	0	NC_030989.1	2337709	2337767	-2874663	+	GA-rich	Low_complexity	1	59	0	1741
209	5.7	2.9	0	NC_030989.1	2348940	2348974	-2863456	+	(CTTTA)n	Simple_repeat	4	39	0	1742
194	12.8	2.6	0	NC_030989.1	2353313	2353351	-2859079	+	(CGAA)n	Simple_repeat	2	41	0	1743
210	11.8	0	0	NC_030989.1	2407868	2407901	-2804529	+	(CAGT)n	Simple_repeat	1	34	0	1744
201	7.4	0	0	NC_030989.1	2409510	2409536	-2802894	+	(GCATG)n	Simple_repeat	5	31	0	1745
186	4.3	0	0	NC_030989.1	2409589	2409611	-2802819	+	(CAGCC)n	Simple_repeat	1	23	0	1746
230	21.4	0	0	NC_030989.1	2409969	2410010	-2802420	+	(CCCGA)n	Simple_repeat	3	44	0	1747
189	0	0	0	NC_030989.1	2425750	2425770	-2786660	+	(TTTTTA)n	Simple_repeat	6	26	0	1748
205	32.7	0	0	NC_030989.1	2476993	2477096	-2735334	+	(CAA)n	Simple_repeat	1	104	0	1749	*
249	24.2	0	0	NC_030989.1	2477032	2477097	-2735333	+	(CAG)n	Simple_repeat	1	66	0	1750
189	0	0	0	NC_030989.1	2481090	2481110	-2731320	+	(TA)n	Simple_repeat	2	22	0	1751
229	22.2	7.4	0	NC_030989.1	2527336	2527389	-2685041	C	ATHILA3_LTR	LTR/Gypsy	-1075	535	478	1752
239	21.3	1.6	1.6	NC_030989.1	2553373	2553434	-2658996	+	CT-rich	Low_complexity	2	63	0	1753
206	12.1	0	2.9	NC_030989.1	2594523	2594556	-2617874	+	(CTGTG)n	Simple_repeat	3	35	0	1754
237	8.3	0	0	NC_030989.1	2600738	2600773	-2611657	+	(TC)n	Simple_repeat	2	37	0	1755
209	25.9	0	0	NC_030989.1	2606353	2606406	-2606024	+	(CAG)n	Simple_repeat	3	56	0	1756
209	25.4	2.8	1.4	NC_030989.1	2610187	2610258	-2602172	+	CT-rich	Low_complexity	3	75	0	1757
215	24.1	0	0	NC_030989.1	2665955	2666008	-2546422	+	A-rich	Low_complexity	1	54	0	1758
213	3.9	0	0	NC_030989.1	2676332	2676357	-2536073	+	(CTG)n	Simple_repeat	1	26	0	1759
202	29.3	0	1.3	NC_030989.1	2692955	2693030	-2519400	+	T-rich	Low_complexity	3	77	0	1760	*
210	19.5	2.4	0	NC_030989.1	2692994	2693034	-2519396	+	CT-rich	Low_complexity	2	43	0	1761
251	30.5	2.3	3.8	NC_030989.1	2709052	2709184	-2503246	C	EnSpm3_TM	DNA/En-Spm	-5658	5733	5603	1762
183	4.2	0	0	NC_030989.1	2716317	2716340	-2496090	+	(C)n	Simple_repeat	1	24	0	1763
439	34.7	0	0	NC_030989.1	2808673	2808845	-2403585	+	(CAG)n	Simple_repeat	1	173	0	1764
225	19.7	0	0	NC_030989.1	2810657	2810717	-2401713	+	(CAT)n	Simple_repeat	1	61	0	1765
234	25	0	0	NC_030989.1	2897804	2897859	-2314571	+	(TTCGGG)n	Simple_repeat	4	59	0	1766
220	34.2	0	0	NC_030989.1	2898148	2898264	-2314166	+	CT-rich	Low_complexity	5	121	0	1767
339	22.6	0	0	NC_030989.1	2900053	2900154	-2312276	+	(CTG)n	Simple_repeat	1	102	0	1768
21	3.6	0	0	NC_030989.1	2949852	2949879	-2262551	+	AT_rich	Low_complexity	1	28	0	1769
26	6.4	0	0	NC_030989.1	2996490	2996536	-2215894	+	AT_rich	Low_complexity	1	47	0	1770
22	3.5	0	0	NC_030989.1	3013283	3013311	-2199119	+	AT_rich	Low_complexity	1	29	0	1771
30	9.7	0	0	NC_030989.1	3019449	3019541	-2192889	+	AT_rich	Low_complexity	1	93	0	1772
96	8.6	0	1.1	NC_030989.1	3026553	3026835	-2185595	+	AT_rich	Low_complexity	1	280	0	1773
240	17.4	0	0	NC_030989.1	3061450	3061495	-2150935	+	GRANDE1_ZD-int	LTR/Gypsy	11040	11085	-1427	1774
180	0	0	0	NC_030989.1	3102356	3102375	-2110055	+	(CCAA)n	Simple_repeat	1	20	0	1775
261	0	0	0	NC_030989.1	3112857	3112885	-2099545	+	(CATA)n	Simple_repeat	4	32	0	1776
226	3.7	0	0	NC_030989.1	3204565	3204591	-2007839	+	ATHAT7	DNA/HAT	1726	1752	-1748	1777
261	0	0	0	NC_030989.1	3243473	3243501	-1968929	+	(CAAA)n	Simple_repeat	4	32	0	1778
207	20.4	0	0	NC_030989.1	3287009	3287052	-1925378	+	CT-rich	Low_complexity	1	44	0	1779
23	0	0	0	NC_030989.1	3315588	3315610	-1896820	+	AT_rich	Low_complexity	1	23	0	1780
186	13.3	0	0	NC_030989.1	3356766	3356795	-1855635	+	(GAA)n	Simple_repeat	1	30	0	1781
216	27.3	0	0	NC_030989.1	3470702	3470756	-1741674	+	(CTG)n	Simple_repeat	1	55	0	1782
21	0	0	0	NC_030989.1	3476010	3476030	-1736400	+	AT_rich	Low_complexity	1	21	0	1783
296	34.9	0	0	NC_030989.1	3491153	3491304	-1721126	+	(TGG)n	Simple_repeat	2	153	0	1784
25	9	0	0	NC_030989.1	3501719	3501785	-1710645	+	AT_rich	Low_complexity	1	67	0	1785
254	28.6	0	0	NC_030989.1	3570601	3570677	-1641753	+	GA-rich	Low_complexity	5	81	0	1786
219	16.7	0	0	NC_030989.1	3580974	3581015	-1631415	+	GA-rich	Low_complexity	2	43	0	1787
237	6.5	0	0	NC_030989.1	3585629	3585659	-1626771	+	(TTGTG)n	Simple_repeat	5	35	0	1788
207	34.5	0	0	NC_030989.1	3590439	3590496	-1621934	+	(TTG)n	Simple_repeat	1	58	0	1789
23	3.3	0	0	NC_030989.1	3609425	3609454	-1602976	+	AT_rich	Low_complexity	1	30	0	1790
237	10.8	0	0	NC_030989.1	3622507	3622543	-1589887	+	(GACTG)n	Simple_repeat	5	41	0	1791
189	0	0	0	NC_030989.1	3635053	3635073	-1577357	+	(TTTG)n	Simple_repeat	4	24	0	1792
237	15.9	0	0	NC_030989.1	3645664	3645707	-1566723	+	CT-rich	Low_complexity	3	46	0	1793
315	0	0	0	NC_030989.1	3657295	3657329	-1555101	+	(CACAA)n	Simple_repeat	3	37	0	1794
240	3.5	0	0	NC_030989.1	3658668	3658696	-1553734	+	(CA)n	Simple_repeat	2	30	0	1795
225	9.4	0	0	NC_030989.1	3672715	3672746	-1539684	+	(T)n	Simple_repeat	1	32	0	1796
227	24.5	0	0	NC_030989.1	3678138	3678186	-1534244	+	(TCG)n	Simple_repeat	1	49	0	1797
204	4	0	0	NC_030989.1	3695801	3695825	-1516605	+	(ATAGG)n	Simple_repeat	5	29	0	1798
230	22	0	0	NC_030989.1	3768689	3768738	-1443692	+	G-rich	Low_complexity	1	50	0	1799
252	0	0	0	NC_030989.1	3772889	3772916	-1439514	+	(TAGG)n	Simple_repeat	1	28	0	1800
195	4.2	0	0	NC_030989.1	3798074	3798097	-1414333	+	(TTTCG)n	Simple_repeat	2	25	0	1801
243	0	0	0	NC_030989.1	3800869	3800895	-1411535	+	(AGTAG)n	Simple_repeat	4	30	0	1802
213	3.9	0	0	NC_030989.1	3801600	3801625	-1410805	+	(CA)n	Simple_repeat	1	26	0	1803
201	13.8	0	0	NC_030989.1	3803621	3803649	-1408781	+	(ATTG)n	Simple_repeat	3	31	0	1804
300	5.3	0	0	NC_030989.1	3803958	3803995	-1408435	+	(TTGG)n	Simple_repeat	1	38	0	1805
186	10.3	0	0	NC_030989.1	3804357	3804385	-1408045	+	(CTGTG)n	Simple_repeat	1	29	0	1806
189	10.7	0	0	NC_030989.1	3807623	3807650	-1404780	+	(CA)n	Simple_repeat	2	29	0	1807
213	9.4	0	0	NC_030989.1	3807704	3807735	-1404695	+	(CTATG)n	Simple_repeat	5	36	0	1808
183	4.2	0	0	NC_030989.1	3809318	3809341	-1403089	+	(CAAA)n	Simple_repeat	3	26	0	1809
209	32	2.6	0	NC_030989.1	3809436	3809513	-1402917	+	GA-rich	Low_complexity	1	80	0	1810
189	0	0	0	NC_030989.1	3819972	3819992	-1392438	+	(CAGAG)n	Simple_repeat	3	23	0	1811
238	39.5	0	1.6	NC_030989.1	3820807	3821002	-1391428	+	(CCG)n	Simple_repeat	1	192	0	1812
240	3.5	0	0	NC_030989.1	3821070	3821098	-1391332	+	(CCG)n	Simple_repeat	3	31	0	1813
216	0	0	0	NC_030989.1	3834811	3834834	-1377596	+	(A)n	Simple_repeat	1	24	0	1814
189	12.1	0	0	NC_030989.1	3840506	3840538	-1371892	+	(CAGA)n	Simple_repeat	1	33	0	1815
209	20.9	0	0	NC_030989.1	3841755	3841797	-1370633	+	GA-rich	Low_complexity	2	44	0	1816
213	3.9	0	0	NC_030989.1	3868806	3868831	-1343599	+	(CTGTG)n	Simple_repeat	4	29	0	1817
315	0	0	0	NC_030989.1	3882346	3882380	-1330050	+	(CTG)n	Simple_repeat	2	36	0	1818
208	14.3	0	0	NC_030989.1	3883085	3883119	-1329311	+	(GACTG)n	Simple_repeat	1	35	0	1819
212	5.9	0	2.9	NC_030989.1	3902254	3902288	-1310142	+	(CAGTC)n	Simple_repeat	4	37	0	1820
192	4	0	0	NC_030989.1	3909908	3909932	-1302498	+	(ACTG)n	Simple_repeat	3	27	0	1821
192	7.7	0	0	NC_030989.1	3912070	3912095	-1300335	+	(TCTCTG)n	Simple_repeat	1	26	0	1822
209	21.9	0	0	NC_030989.1	3915313	3915353	-1297077	+	(ATG)n	Simple_repeat	2	42	0	1823
200	10.3	7.7	0	NC_030989.1	3931208	3931246	-1281184	+	(CAAA)n	Simple_repeat	1	42	0	1824
261	29.6	0	0	NC_030989.1	3937101	3937188	-1275242	+	(TGG)n	Simple_repeat	2	89	0	1825
228	16.3	0	0	NC_030989.1	3958416	3958458	-1253972	+	(CACCAT)n	Simple_repeat	1	43	0	1826
207	0	0	0	NC_030989.1	3963810	3963832	-1248598	+	(CA)n	Simple_repeat	2	24	0	1827
210	12.8	0	0	NC_030989.1	3977849	3977887	-1234543	+	(CATCT)n	Simple_repeat	1	39	0	1828
189	0	0	0	NC_030989.1	3986662	3986682	-1225748	+	(TGG)n	Simple_repeat	1	21	0	1829
186	4.3	0	0	NC_030989.1	3995441	3995463	-1216967	+	(CACAA)n	Simple_repeat	1	23	0	1830
186	4.3	0	0	NC_030989.1	4003314	4003336	-1209094	+	(CAAGC)n	Simple_repeat	5	27	0	1831
203	20.3	1.7	1.7	NC_030989.1	4023121	4023180	-1189250	+	CT-rich	Low_complexity	5	64	0	1832
180	7.7	0	0	NC_030989.1	4036731	4036756	-1175674	+	(TTTCC)n	Simple_repeat	2	27	0	1833
210	9.1	0	0	NC_030989.1	4061094	4061126	-1151304	+	(CATCG)n	Simple_repeat	1	33	0	1834
263	24.7	1.2	1.2	NC_030989.1	4069453	4069534	-1142896	+	(CTG)n	Simple_repeat	1	82	0	1835
207	13.9	0	0	NC_030989.1	4097039	4097074	-1115356	+	(CGAGT)n	Simple_repeat	2	37	0	1836
272	11.9	1.7	0	NC_030989.1	4102034	4102092	-1110338	+	(CGATG)n	Simple_repeat	5	64	0	1837
288	0	0	0	NC_030989.1	4105200	4105231	-1107199	+	(CAAA)n	Simple_repeat	4	35	0	1838
183	4.2	0	0	NC_030989.1	4112300	4112323	-1100107	+	(A)n	Simple_repeat	1	24	0	1839
21	0	0	0	NC_030989.1	4237677	4237697	-974733	+	AT_rich	Low_complexity	1	21	0	1840
279	7.9	0	0	NC_030989.1	4244336	4244373	-968057	+	(ATGGTG)n	Simple_repeat	4	41	0	1841
351	6.5	0	0	NC_030989.1	4244687	4244732	-967698	+	(CGTTG)n	Simple_repeat	5	50	0	1842
393	2.2	0	0	NC_030989.1	4314453	4314498	-897932	+	(TTC)n	Simple_repeat	1	46	0	1843
186	4.3	0	0	NC_030989.1	4331088	4331110	-881320	+	(CAATC)n	Simple_repeat	1	23	0	1844
189	0	0	0	NC_030989.1	4349301	4349321	-863109	+	(TTTC)n	Simple_repeat	4	24	0	1845
186	4.3	0	0	NC_030989.1	4386497	4386519	-825911	+	(AAGTG)n	Simple_repeat	1	23	0	1846
204	4	0	0	NC_030989.1	4401995	4402019	-810411	+	(CTTTA)n	Simple_repeat	3	27	0	1847
39	8.4	0	0	NC_030989.1	4644808	4644902	-567528	+	AT_rich	Low_complexity	1	95	0	1848
347	37.6	0	0	NC_030989.1	4699810	4700067	-512363	+	ATCOPIA97_I	LTR/Copia	1673	3230	-1166	1849
300	30.3	3.5	1	NC_030989.1	4700138	4700333	-512097	+	RIRE5-I_OS	LTR/Copia	2805	3581	-1558	1850
231	31.8	5.1	5.1	NC_030989.1	4700816	4700971	-511459	+	ATCOPIA70_I	LTR/Copia	4055	4210	-331	1851
363	2.3	0	0	NC_030989.1	4741108	4741151	-471279	+	(TATG)n	Simple_repeat	4	47	0	1852
33	8.5	0	0	NC_030989.1	4752417	4752498	-459932	+	AT_rich	Low_complexity	1	82	0	1853
363	33.5	0.6	0.6	NC_030989.1	4767069	4767245	-445185	+	GA-rich	Low_complexity	1	177	0	1854
23	5.4	0	0	NC_030989.1	4774621	4774657	-437773	+	AT_rich	Low_complexity	1	37	0	1855
183	8	0	0	NC_030989.1	4832960	4832984	-379446	+	(CATA)n	Simple_repeat	4	28	0	1856
280	34.2	3	3	NC_030989.1	4849269	4849503	-362927	C	RIRE3_I	LTR/Gypsy	-698	5077	4843	1857
230	35.4	0	0	NC_030989.1	4849642	4849768	-362662	C	SZ-26_int	LTR/Gypsy	-1041	3782	3656	1858
652	37.9	2.4	2.4	NC_030989.1	4850631	4851476	-360954	C	ATGP1I	LTR/Gypsy	-2852	3259	2305	1859
42	5.7	0	0	NC_030989.1	4854059	4854128	-358302	+	AT_rich	Low_complexity	1	70	0	1860
24	5.3	0	0	NC_030989.1	4854266	4854303	-358127	+	AT_rich	Low_complexity	1	38	0	1861
198	0	0	0	NC_030989.1	4861842	4861863	-350567	+	(CATGC)n	Simple_repeat	3	24	0	1862
192	7.7	0	0	NC_030989.1	4862187	4862212	-350218	+	(ACGTG)n	Simple_repeat	4	29	0	1863
65	5.6	0	0	NC_030989.1	4867476	4867582	-344848	+	AT_rich	Low_complexity	1	107	0	1864
33	11.3	0	0	NC_030989.1	4943485	4943643	-268787	+	AT_rich	Low_complexity	1	159	0	1865
23	0	0	0	NC_030989.1	4948563	4948585	-263845	+	AT_rich	Low_complexity	1	23	0	1866
22	3.5	0	0	NC_030989.1	4948603	4948631	-263799	+	AT_rich	Low_complexity	1	29	0	1867
43	5.6	0	0	NC_030989.1	4965366	4965436	-246994	+	AT_rich	Low_complexity	1	71	0	1868
29	7.8	0	0	NC_030989.1	4965478	4965541	-246889	+	AT_rich	Low_complexity	1	64	0	1869
23	0	0	0	NC_030989.1	4965742	4965764	-246666	+	AT_rich	Low_complexity	1	23	0	1870
27	6.2	0	0	NC_030989.1	4965909	4965956	-246474	+	AT_rich	Low_complexity	1	48	0	1871
22	0	0	0	NC_030989.1	4966319	4966340	-246090	+	AT_rich	Low_complexity	1	22	0	1872
42	5.7	0	0	NC_030989.1	4966354	4966423	-246007	+	AT_rich	Low_complexity	1	70	0	1873
25	0	0	0	NC_030989.1	4966500	4966524	-245906	+	AT_rich	Low_complexity	1	25	0	1874
21	0	0	0	NC_030989.1	4966822	4966842	-245588	+	AT_rich	Low_complexity	1	21	0	1875
22	0	0	0	NC_030989.1	4966930	4966951	-245479	+	AT_rich	Low_complexity	1	22	0	1876
36	4	0	0	NC_030989.1	4967003	4967052	-245378	+	AT_rich	Low_complexity	1	50	0	1877
22	3.9	0	5.5	NC_030989.1	4967441	4967495	-244935	+	AT_rich	Low_complexity	1	52	0	1878
33	8	0	0	NC_030989.1	4968241	4968315	-244115	+	AT_rich	Low_complexity	1	75	0	1879
26	0	0	0	NC_030989.1	4971047	4971072	-241358	+	AT_rich	Low_complexity	1	26	0	1880
181	5.7	2.8	2.8	NC_030989.1	4971244	4971279	-241151	+	(TAA)n	Simple_repeat	1	36	0	1881
31	0	0	0	NC_030989.1	4971310	4971340	-241090	+	AT_rich	Low_complexity	1	31	0	1882
22	5.6	0	0	NC_030989.1	4971410	4971445	-240985	+	AT_rich	Low_complexity	1	36	0	1883
26	6.4	0	0	NC_030989.1	4972167	4972213	-240217	+	AT_rich	Low_complexity	1	47	0	1884
28	8.6	0	0	NC_030989.1	4972283	4972352	-240078	+	AT_rich	Low_complexity	1	70	0	1885
105	6.1	0	1.4	NC_030989.1	4972404	4972618	-239812	+	AT_rich	Low_complexity	1	212	0	1886
216	19.8	3.7	6.7	NC_030989.1	4972793	4972927	-239503	+	(TATAA)n	Simple_repeat	2	132	0	1887
42	7.7	0	0	NC_030989.1	4972929	4973019	-239411	+	AT_rich	Low_complexity	1	91	0	1888
23	3.3	0	0	NC_030989.1	4973353	4973382	-239048	+	AT_rich	Low_complexity	1	30	0	1889
22	0	0	0	NC_030989.1	4973590	4973611	-238819	+	AT_rich	Low_complexity	1	22	0	1890
39	6.8	0	0	NC_030989.1	4973698	4973771	-238659	+	AT_rich	Low_complexity	1	74	0	1891
264	22	4.6	1.3	NC_030989.1	4975243	4975394	-237036	+	(TTATA)n	Simple_repeat	1	157	0	1892
32	9.1	0	0	NC_030989.1	4975444	4975531	-236899	+	AT_rich	Low_complexity	1	88	0	1893
48	9.3	0	0	NC_030989.1	4982495	4982633	-229797	+	AT_rich	Low_complexity	1	139	0	1894
23	0	0	0	NC_030989.1	4982679	4982701	-229729	+	AT_rich	Low_complexity	1	23	0	1895
23	3.3	0	0	NC_030989.1	4982748	4982777	-229653	+	AT_rich	Low_complexity	1	30	0	1896
26	10.4	0	0	NC_030989.1	5000021	5000116	-212314	+	AT_rich	Low_complexity	1	96	0	1897
23	0	0	0	NC_030989.1	5000558	5000580	-211850	+	AT_rich	Low_complexity	1	23	0	1898
25	0	0	0	NC_030989.1	5000945	5000969	-211461	+	AT_rich	Low_complexity	1	25	0	1899
236	3.7	0	0	NC_030989.1	5027432	5027458	-184972	C	ATHAT7	DNA/HAT	-1748	1752	1726	1900
21	5.7	0	0	NC_030989.1	5034240	5034274	-178156	+	AT_rich	Low_complexity	1	35	0	1901
47	0	0	0	NC_030989.1	5034356	5034402	-178028	+	AT_rich	Low_complexity	1	47	0	1902
62	10.3	0	0	NC_030989.1	5034632	5034854	-177576	+	AT_rich	Low_complexity	1	223	0	1903
43	4.7	0	0	NC_030989.1	5034901	5034964	-177466	+	AT_rich	Low_complexity	1	64	0	1904
27	9.2	0	2.4	NC_030989.1	5035030	5035152	-177278	+	AT_rich	Low_complexity	1	120	0	1905
37	3.9	0	0	NC_030989.1	5035278	5035328	-177102	+	AT_rich	Low_complexity	1	51	0	1906
21	0	0	0	NC_030989.1	5045162	5045182	-167248	+	AT_rich	Low_complexity	1	21	0	1907
23	6.8	0	0	NC_030989.1	5050858	5050901	-161529	+	AT_rich	Low_complexity	1	44	0	1908
198	7.1	0	0	NC_030989.1	5050952	5050979	-161451	+	(TTAAA)n	Simple_repeat	1	28	0	1909
65	6.1	0	0	NC_030989.1	5051140	5051253	-161177	+	AT_rich	Low_complexity	1	114	0	1910
22	3.5	0	0	NC_030989.1	5054892	5054920	-157510	+	AT_rich	Low_complexity	1	29	0	1911
222	11.8	0	0	NC_030989.1	5056356	5056389	-156041	+	(TTCA)n	Simple_repeat	3	36	0	1912
22	3.5	0	0	NC_030989.1	5061563	5061591	-150839	+	AT_rich	Low_complexity	1	29	0	1913
243	0	0	0	NC_030989.1	5066912	5066938	-145492	+	(TCC)n	Simple_repeat	3	29	0	1914
28	7.1	0	0	NC_030989.1	5093771	5093826	-118604	+	AT_rich	Low_complexity	1	56	0	1915
321	2.6	0	0	NC_030989.1	5099759	5099796	-112634	+	(T)n	Simple_repeat	1	38	0	1916
26	0	0	0	NC_030989.1	5111554	5111579	-100851	+	AT_rich	Low_complexity	1	26	0	1917
189	0	0	0	NC_030989.1	5137243	5137263	-75167	+	(GGAGAA)n	Simple_repeat	1	21	0	1918
26	6.4	0	0	NC_030989.1	5139968	5140014	-72416	+	AT_rich	Low_complexity	1	47	0	1919
243	26.6	2.3	1.7	NC_030989.1	5140022	5140197	-72233	+	(TTA)n	Simple_repeat	3	179	0	1920
45	6.2	0	0	NC_030989.1	5140260	5140339	-72091	+	AT_rich	Low_complexity	1	80	0	1921
22	7	0	0	NC_030989.1	5140484	5140526	-71904	+	AT_rich	Low_complexity	1	43	0	1922
24	0	0	0	NC_030989.1	5142653	5142676	-69754	+	AT_rich	Low_complexity	1	24	0	1923
71	7.3	0	1.7	NC_030989.1	5142708	5142888	-69542	+	AT_rich	Low_complexity	1	178	0	1924
46	8.3	0	0	NC_030989.1	5154286	5154394	-58036	+	AT_rich	Low_complexity	1	109	0	1925
202	15.2	10.5	3.2	NC_030989.1	5158437	5158531	-53899	+	(TTAA)n	Simple_repeat	4	105	0	1926
77	8	0	0	NC_030989.1	5158541	5158715	-53715	+	AT_rich	Low_complexity	1	175	0	1927
52	3	0	0	NC_030989.1	5158837	5158902	-53528	+	AT_rich	Low_complexity	1	66	0	1928
210	22.9	1.5	6.9	NC_030989.1	5159063	5159193	-53237	+	A-rich	Low_complexity	3	126	0	1929
78	6.4	0	1.7	NC_030989.1	5159194	5159367	-53063	+	AT_rich	Low_complexity	1	171	0	1930
34	5.5	0	0	NC_030989.1	5163892	5163946	-48484	+	AT_rich	Low_complexity	1	55	0	1931
48	9.6	0	0	NC_030989.1	5164019	5164164	-48266	+	AT_rich	Low_complexity	1	146	0	1932
28	3.5	0	4.9	NC_030989.1	5164405	5164465	-47965	+	AT_rich	Low_complexity	1	58	0	1933
22	3.5	0	0	NC_030989.1	5179791	5179819	-32611	+	AT_rich	Low_complexity	1	29	0	1934
192	7.7	0	0	NC_030989.1	5180194	5180219	-32211	+	(GGGGA)n	Simple_repeat	2	27	0	1935
183	4.2	0	0	NC_030989.1	5182405	5182428	-30002	+	(G)n	Simple_repeat	1	24	0	1936
180	0	0	0	NC_030989.1	5198701	5198720	-13710	+	(CAA)n	Simple_repeat	1	20	0	1937
32	0	0	0	NC_030989.1	5201638	5201669	-10761	+	AT_rich	Low_complexity	1	32	0	1938
23	6.8	0	0	NC_030989.1	5204160	5204203	-8227	+	AT_rich	Low_complexity	1	44	0	1939
22	3.5	0	0	NC_030989.1	5212081	5212109	-321	+	AT_rich	Low_complexity	1	29	0	1940
40	9.7	0	0	NC_030989.1	5212120	5212243	-187	+	AT_rich	Low_complexity	1	124	0	1941
45	9.8	0	0	NC_030990.1	27301	27443	-4885886	+	AT_rich	Low_complexity	1	143	0	1942
27	0	0	0	NC_030990.1	27484	27510	-4885819	+	AT_rich	Low_complexity	1	27	0	1943
216	0	0	0	NC_030990.1	37070	37093	-4876236	+	(CATA)n	Simple_repeat	4	27	0	1944
49	6.6	0	0	NC_030990.1	40760	40850	-4872479	+	AT_rich	Low_complexity	1	91	0	1945
24	3.2	0	0	NC_030990.1	40918	40948	-4872381	+	AT_rich	Low_complexity	1	31	0	1946
188	9	3.6	6	NC_030990.1	40949	41031	-4872298	+	(TATAA)n	Simple_repeat	5	85	0	1947
21	0	0	0	NC_030990.1	41093	41113	-4872216	+	AT_rich	Low_complexity	1	21	0	1948
189	12.1	0	0	NC_030990.1	44236	44268	-4869061	+	(TGAA)n	Simple_repeat	4	36	0	1949
264	18.2	2.1	7.8	NC_030990.1	44823	45013	-4868316	+	(TATAA)n	Simple_repeat	1	180	0	1950
41	9.6	0	0	NC_030990.1	45020	45144	-4868185	+	AT_rich	Low_complexity	1	125	0	1951
24	0	0	0	NC_030990.1	47081	47104	-4866225	+	AT_rich	Low_complexity	1	24	0	1952
44	3.5	0	0	NC_030990.1	47208	47265	-4866064	+	AT_rich	Low_complexity	1	58	0	1953
95	7.9	0	0	NC_030990.1	47374	47587	-4865742	+	AT_rich	Low_complexity	1	214	0	1954
44	9.4	0	0	NC_030990.1	47679	47806	-4865523	+	AT_rich	Low_complexity	1	128	0	1955
261	0	0	0	NC_030990.1	57249	57277	-4856052	+	(CAAA)n	Simple_repeat	4	32	0	1956
39	5	0	0	NC_030990.1	244897	244956	-4668373	+	AT_rich	Low_complexity	1	60	0	1957
30	2.7	0	0	NC_030990.1	244999	245035	-4668294	+	AT_rich	Low_complexity	1	37	0	1958
34	9.3	0	0	NC_030990.1	245245	245341	-4667988	+	AT_rich	Low_complexity	1	97	0	1959
27	0	0	0	NC_030990.1	246326	246352	-4666977	+	AT_rich	Low_complexity	1	27	0	1960
33	5.6	0	0	NC_030990.1	246417	246470	-4666859	+	AT_rich	Low_complexity	1	54	0	1961
24	9.1	0	0	NC_030990.1	246669	246734	-4666595	+	AT_rich	Low_complexity	1	66	0	1962
53	6.9	0	0	NC_030990.1	247394	247495	-4665834	+	AT_rich	Low_complexity	1	102	0	1963
21	0	0	0	NC_030990.1	265154	265174	-4648155	+	AT_rich	Low_complexity	1	21	0	1964
25	0	0	0	NC_030990.1	276198	276222	-4637107	+	AT_rich	Low_complexity	1	25	0	1965
213	12.1	0	0	NC_030990.1	305103	305135	-4608194	+	(CAAT)n	Simple_repeat	1	33	0	1966
234	0	0	0	NC_030990.1	372918	372943	-4540386	+	(CAACC)n	Simple_repeat	1	26	0	1967
225	19.7	0	0	NC_030990.1	382136	382196	-4531133	+	(TTG)n	Simple_repeat	3	63	0	1968
213	3.9	0	0	NC_030990.1	400269	400294	-4513035	+	(CAAA)n	Simple_repeat	4	29	0	1969
180	0	0	0	NC_030990.1	440321	440340	-4472989	+	(TTATG)n	Simple_repeat	5	24	0	1970
441	0	0	0	NC_030990.1	446679	446727	-4466602	+	(A)n	Simple_repeat	1	49	0	1971
234	0	0	0	NC_030990.1	446731	446756	-4466573	+	(TAA)n	Simple_repeat	3	28	0	1972
180	0	0	0	NC_030990.1	460204	460223	-4453106	+	(TTTG)n	Simple_repeat	4	23	0	1973
22	0	0	0	NC_030990.1	462747	462768	-4450561	+	AT_rich	Low_complexity	1	22	0	1974
219	3.6	0	0	NC_030990.1	474118	474145	-4439184	+	(TTA)n	Simple_repeat	3	30	0	1975
24	0	0	0	NC_030990.1	474274	474297	-4439032	+	AT_rich	Low_complexity	1	24	0	1976
37	6.2	0	0	NC_030990.1	474378	474442	-4438887	+	AT_rich	Low_complexity	1	65	0	1977
23	6.8	0	0	NC_030990.1	475430	475473	-4437856	+	AT_rich	Low_complexity	1	44	0	1978
21	0	0	0	NC_030990.1	475846	475866	-4437463	+	AT_rich	Low_complexity	1	21	0	1979
28	0	0	0	NC_030990.1	478109	478136	-4435193	+	AT_rich	Low_complexity	1	28	0	1980
24	8.5	0	0	NC_030990.1	478155	478213	-4435116	+	AT_rich	Low_complexity	1	59	0	1981
21	3.6	0	0	NC_030990.1	479156	479183	-4434146	+	AT_rich	Low_complexity	1	28	0	1982
207	10	0	0	NC_030990.1	599474	599503	-4313826	+	(A)n	Simple_repeat	1	30	0	1983
48	6.7	0	0	NC_030990.1	599507	599596	-4313733	+	AT_rich	Low_complexity	1	90	0	1984
208	30.5	0	0	NC_030990.1	614636	614717	-4298612	+	GA-rich	Low_complexity	3	84	0	1985
254	34.4	0	0	NC_030990.1	677811	677900	-4235429	+	(CAT)n	Simple_repeat	1	90	0	1986
[truncated: 3,313 more rows]

## Sheet: VCG0124
SW score	perc div.	perc del.	perc ins.	query sequence	position begin	position end	(left)	Strand	matching repeat	repeat class/family	position begin	end	(left)	repeat ID
152	4.2	0	0	FocR1_VCG0124_001	4650	4864	-6850116	+	AT_rich	Low_complexity	1	215	0	1
220	21.5	2.4	4	FocR1_VCG0124_001	4865	4990	-6849990	+	(TATAA)n	Simple_repeat	1	124	0	2				Row Labels	Count of repeat class/family	Sum of perc div.	Sum of perc del.	Sum of perc ins.
21	0	0	0	FocR1_VCG0124_001	9753	9773	-6845207	+	AT_rich	Low_complexity	1	21	0	3				Simple_repeat	2655	22872.8	1383.6	1478.6
83	8.2	0	0	FocR1_VCG0124_001	34414	34608	-6820372	+	AT_rich	Low_complexity	1	195	0	4				Low_complexity	2370	19388	452.6	818.3
23	6.8	0	0	FocR1_VCG0124_001	34634	34677	-6820303	+	AT_rich	Low_complexity	1	44	0	5				LTR/Copia	254	7311	870.3	576.4
28	7.1	0	0	FocR1_VCG0124_001	34714	34769	-6820211	+	AT_rich	Low_complexity	1	56	0	6				LTR/Gypsy	104	3150	291.9	297.9
186	5.2	0	0	FocR1_VCG0124_001	34844	35134	-6819846	+	AT_rich	Low_complexity	1	291	0	7				DNA/HAT	35	291.7	8.9	18.3
180	0	0	0	FocR1_VCG0124_001	38013	38032	-6816948	+	(CACAG)n	Simple_repeat	2	21	0	8				DNA/MuDR	10	158.8	21.9	20.5
22	0	0	0	FocR1_VCG0124_001	42063	42084	-6812896	+	GC_rich	Low_complexity	1	22	0	9				DNA/En-Spm	8	172	13.1	24.2
21	0	0	0	FocR1_VCG0124_001	56094	56114	-6798866	+	AT_rich	Low_complexity	1	21	0	10				LINE/L1	3	65.6	23	14
23	6.8	0	0	FocR1_VCG0124_001	56747	56790	-6798190	+	AT_rich	Low_complexity	1	44	0	11				Satellite	2	40.8	0	4.9
198	0	0	0	FocR1_VCG0124_001	76380	76401	-6778579	+	(CAAA)n	Simple_repeat	4	25	0	12				RC/Helitron	2	45.8	11	4.2
54	10.4	0	1.5	FocR1_VCG0124_001	97874	98146	-6756834	+	AT_rich	Low_complexity	1	269	0	13				DNA/Tourist	1	22.4	1.1	9.6
204	4	0	0	FocR1_VCG0124_001	98335	98359	-6756621	+	(TAA)n	Simple_repeat	2	26	0	14				Grand Total	5444	53518.9	3077.4	3266.9
28	0	0	0	FocR1_VCG0124_001	103641	103668	-6751312	+	AT_rich	Low_complexity	1	28	0	15
228	3.5	0	0	FocR1_VCG0124_001	116823	116851	-6738129	+	(CAAA)n	Simple_repeat	4	32	0	16
26	0	0	0	FocR1_VCG0124_001	124541	124566	-6730414	+	AT_rich	Low_complexity	1	26	0	17
21	0	0	0	FocR1_VCG0124_001	137367	137387	-6717593	+	AT_rich	Low_complexity	1	21	0	18
33	10.5	0	0	FocR1_VCG0124_001	139817	139940	-6715040	+	AT_rich	Low_complexity	1	124	0	19				Row Labels	Count of matching repeat	Average of perc div.	Average of perc del.	Average of perc ins.		Max Del Chr	Max Ins Chr
29	9	0	0	FocR1_VCG0124_001	140186	140263	-6714717	+	AT_rich	Low_complexity	1	78	0	20			Chr-1	FocR1_VCG0124_001	573	10.1913	0.502443	0.619197		3	3
27	4.9	0	0	FocR1_VCG0124_001	141154	141194	-6713786	+	AT_rich	Low_complexity	1	41	0	21			Chr-2	FocR1_VCG0124_002	452	9.78805	0.454204	0.560177		6	6
22	3.5	0	0	FocR1_VCG0124_001	141301	141329	-6713651	+	AT_rich	Low_complexity	1	29	0	22			Chr-3	FocR1_VCG0124_003	620	10.5597	0.850806	0.684032		14	14
34	4.2	0	0	FocR1_VCG0124_001	141477	141524	-6713456	+	AT_rich	Low_complexity	1	48	0	23			Chr-4	FocR1_VCG0124_004	360	9.55361	0.4175	0.397222		15	15
22	0	0	0	FocR1_VCG0124_001	142553	142574	-6712406	+	AT_rich	Low_complexity	1	22	0	24			Chr-5	FocR1_VCG0124_005	412	9.71286	0.358981	0.521602
21	5.7	0	0	FocR1_VCG0124_001	146453	146487	-6708493	+	AT_rich	Low_complexity	1	35	0	25			Chr-6	FocR1_VCG0124_006	462	11.392	0.929221	0.680303
189	0	0	0	FocR1_VCG0124_001	151112	151132	-6703848	+	(CCGGA)n	Simple_repeat	2	22	0	26			Chr-7	FocR1_VCG0124_007	385	9.06519	0.201558	0.454805
27	0	0	0	FocR1_VCG0124_001	153670	153696	-6701284	+	AT_rich	Low_complexity	1	27	0	27			Chr-8	FocR1_VCG0124_008	310	10.451	0.642258	0.694839
94	6.1	0	0	FocR1_VCG0124_001	153727	153890	-6701090	+	AT_rich	Low_complexity	1	164	0	28			Chr-9	FocR1_VCG0124_009	255	10.8937	0.456863	0.664314
23	8.6	0	0	FocR1_VCG0124_001	154068	154125	-6700855	+	AT_rich	Low_complexity	1	58	0	29			Chr-10	FocR1_VCG0124_010	244	9.22459	0.329918	0.493033
32	7.5	0	0	FocR1_VCG0124_001	158067	158133	-6696847	+	AT_rich	Low_complexity	1	67	0	30			Chr-11	FocR1_VCG0124_011	112	7.43839	0.409821	0.566071
233	32.1	0.7	0.7	FocR1_VCG0124_001	159282	159416	-6695564	+	SZ-8_int	LTR/Gypsy	3756	3890	-2109	31			Chr-12	FocR1_VCG0124_012	94	10.117	0.294681	0.406383
241	29.9	3.5	3.5	FocR1_VCG0124_001	159667	159836	-6695144	+	SZ-8_int	LTR/Gypsy	2738	2907	-1890	31			Chr-13	FocR1_VCG0124_013	67	8.58358	0.270149	0.298507
29	9.8	0	0	FocR1_VCG0124_001	160117	160208	-6694772	+	AT_rich	Low_complexity	1	92	0	32			Chr-14	FocR1_VCG0124_014	212	12.766	1.05094	1.02594
21	0	0	0	FocR1_VCG0124_001	161438	161458	-6693522	+	AT_rich	Low_complexity	1	21	0	33			Chr-15	FocR1_VCG0124_015	288	9.3125	0.83125	0.799306
189	0	0	0	FocR1_VCG0124_001	163566	163586	-6691394	+	(CAAA)n	Simple_repeat	4	24	0	34				Grand Total	4846	10.1158	0.572802	0.609534
23	0	0	0	FocR1_VCG0124_001	164350	164372	-6690608	+	AT_rich	Low_complexity	1	23	0	35
32	4.3	0	0	FocR1_VCG0124_001	164427	164472	-6690508	+	AT_rich	Low_complexity	1	46	0	36
51	5.5	0	2.7	FocR1_VCG0124_001	164545	164656	-6690324	+	AT_rich	Low_complexity	1	109	0	37
23	0	0	0	FocR1_VCG0124_001	164811	164833	-6690147	+	AT_rich	Low_complexity	1	23	0	38
548	36.1	3.4	3.5	FocR1_VCG0124_001	167320	168207	-6686773	+	ATGP1I	LTR/Gypsy	2263	3259	-2852	39
270	26.4	3.5	3.5	FocR1_VCG0124_001	169335	169519	-6685461	+	RIRE3_I	LTR/Gypsy	4843	5309	-749	40
90	8.9	0	1.1	FocR1_VCG0124_001	170664	170947	-6684033	+	AT_rich	Low_complexity	1	281	0	41
37	8.6	0	0	FocR1_VCG0124_001	170990	171082	-6683898	+	AT_rich	Low_complexity	1	93	0	42
77	8.2	0	1.4	FocR1_VCG0124_001	171129	171350	-6683630	+	AT_rich	Low_complexity	1	219	0	43
43	7.1	0	0	FocR1_VCG0124_001	171455	171539	-6683441	+	AT_rich	Low_complexity	1	85	0	44
245	9.8	2.4	0	FocR1_VCG0124_001	175387	175427	-6679553	+	(TTGG)n	Simple_repeat	2	43	0	45
24	6.7	0	0	FocR1_VCG0124_001	179174	179218	-6675762	+	AT_rich	Low_complexity	1	45	0	46
441	13.3	0	0	FocR1_VCG0124_001	179223	179297	-6675683	+	(A)n	Simple_repeat	1	75	0	47
219	6.9	0	0	FocR1_VCG0124_001	188054	188082	-6666898	+	(A)n	Simple_repeat	1	29	0	48
235	18.6	10	0	FocR1_VCG0124_001	190913	190982	-6663998	+	HELITRON1_OS	RC/Helitron	2578	2654	-7528	49
95	9.6	0	0	FocR1_VCG0124_001	213069	213359	-6641621	+	AT_rich	Low_complexity	1	291	0	50
23	0	0	0	FocR1_VCG0124_001	213381	213403	-6641577	+	AT_rich	Low_complexity	1	23	0	51
27	2.9	0	0	FocR1_VCG0124_001	213447	213480	-6641500	+	AT_rich	Low_complexity	1	34	0	52
207	0	0	0	FocR1_VCG0124_001	236344	236366	-6618614	+	(TA)n	Simple_repeat	1	23	0	53
43	4.7	0	0	FocR1_VCG0124_001	291695	291758	-6563222	+	AT_rich	Low_complexity	1	64	0	54
238	22.4	1.1	9.6	FocR1_VCG0124_001	347292	347385	-6507595	C	BUHUI	DNA/Tourist	-113	262	177	55
21	3.6	0	0	FocR1_VCG0124_001	401945	401972	-6453008	+	AT_rich	Low_complexity	1	28	0	56
24	0	0	0	FocR1_VCG0124_001	451542	451565	-6403415	+	GC_rich	Low_complexity	1	24	0	57
385	19.1	0	1.9	FocR1_VCG0124_001	531878	531984	-6322996	+	CT-rich	Low_complexity	4	108	0	58
213	26	0	0	FocR1_VCG0124_001	566609	566658	-6288322	+	(CCTTG)n	Simple_repeat	5	54	0	59
198	12.8	0	0	FocR1_VCG0124_001	567561	567599	-6287381	+	(CTG)n	Simple_repeat	1	39	0	60
205	30.4	0	0	FocR1_VCG0124_001	571434	571525	-6283455	+	(CGA)n	Simple_repeat	2	93	0	61
525	17	0	0	FocR1_VCG0124_001	571712	571823	-6283157	+	(CAG)n	Simple_repeat	3	114	0	62
34	0	0	0	FocR1_VCG0124_001	634213	634246	-6220734	+	AT_rich	Low_complexity	1	34	0	63
213	9.4	0	0	FocR1_VCG0124_001	669907	669938	-6185042	+	(ATTG)n	Simple_repeat	1	32	0	64
233	19.5	0	0	FocR1_VCG0124_001	687592	687632	-6167348	+	(CCA)n	Simple_repeat	3	43	0	65
246	6.2	0	0	FocR1_VCG0124_001	718990	719021	-6135959	+	(CAG)n	Simple_repeat	1	32	0	66
212	20	0	2.2	FocR1_VCG0124_001	719930	719975	-6135005	+	(CTTTG)n	Simple_repeat	3	47	0	67
316	31.8	1.3	2	FocR1_VCG0124_001	734729	734879	-6120101	+	GA-rich	Low_complexity	1	150	0	68
225	21.1	0	0	FocR1_VCG0124_001	749267	749318	-6105662	+	A-rich	Low_complexity	1	52	0	69
219	6.9	0	0	FocR1_VCG0124_001	750571	750599	-6104381	+	(A)n	Simple_repeat	1	29	0	70
28	0	0	0	FocR1_VCG0124_001	759306	759333	-6095647	+	AT_rich	Low_complexity	1	28	0	71
225	0	0	0	FocR1_VCG0124_001	764046	764070	-6090910	+	(TAAG)n	Simple_repeat	3	27	0	72
417	2	0	0	FocR1_VCG0124_001	787672	787721	-6067259	+	(TTC)n	Simple_repeat	1	50	0	73
348	13.3	0	0	FocR1_VCG0124_001	798578	798637	-6056343	+	(TTTG)n	Simple_repeat	2	61	0	74
306	15.2	0	0	FocR1_VCG0124_001	821016	821074	-6033906	+	T-rich	Low_complexity	1	59	0	75
249	8.3	0	0	FocR1_VCG0124_001	846482	846517	-6008463	+	(GGAGA)n	Simple_repeat	3	38	0	76
209	22.8	1.8	0	FocR1_VCG0124_001	855708	855764	-5999216	+	GA-rich	Low_complexity	1	58	0	77
273	34.9	0	0	FocR1_VCG0124_001	856350	856481	-5998499	+	(CAT)n	Simple_repeat	2	133	0	78
250	34.5	0	3.4	FocR1_VCG0124_001	856537	856713	-5998267	+	(CACCAT)n	Simple_repeat	3	173	0	79	*
293	34.9	0	0	FocR1_VCG0124_001	856628	856776	-5998204	+	(CCA)n	Simple_repeat	1	149	0	80
261	34.1	0	3.4	FocR1_VCG0124_001	856832	857010	-5997970	+	(CACCAT)n	Simple_repeat	1	173	0	81	*
367	31.3	0	0	FocR1_VCG0124_001	856979	857112	-5997868	+	(CAT)n	Simple_repeat	1	134	0	82
207	17.6	0	0	FocR1_VCG0124_001	867743	867776	-5987204	+	CT-rich	Low_complexity	1	34	0	83
195	10	0	0	FocR1_VCG0124_001	912810	912839	-5942141	+	(CTG)n	Simple_repeat	2	31	0	84
238	24.6	1.6	0	FocR1_VCG0124_001	915494	915554	-5939426	+	DANIELA_TM-int	LTR/Gypsy	1967	2028	-9372	85
252	0	0	0	FocR1_VCG0124_001	916857	916884	-5938096	+	(CAGCC)n	Simple_repeat	1	28	0	86
234	0	0	0	FocR1_VCG0124_001	918209	918234	-5936746	+	(CTGTG)n	Simple_repeat	1	26	0	87
189	0	0	0	FocR1_VCG0124_001	918434	918454	-5936526	+	(TTTTC)n	Simple_repeat	2	22	0	88
417	17.2	0	0	FocR1_VCG0124_001	918861	918953	-5936027	+	(CTG)n	Simple_repeat	3	95	0	89
244	26.4	1.1	1.1	FocR1_VCG0124_001	919187	919274	-5935706	+	(CTG)n	Simple_repeat	3	90	0	90
205	17.1	0	0	FocR1_VCG0124_001	927553	927587	-5927393	+	(TCTCG)n	Simple_repeat	2	36	0	91
189	0	0	0	FocR1_VCG0124_001	930635	930655	-5924325	+	(CAGGG)n	Simple_repeat	4	24	0	92
372	9.4	0	0	FocR1_VCG0124_001	936581	936633	-5918347	+	(T)n	Simple_repeat	1	53	0	93
23	0	0	0	FocR1_VCG0124_001	942124	942146	-5912834	+	GC_rich	Low_complexity	1	23	0	94
258	5.6	0	0	FocR1_VCG0124_001	944402	944437	-5910543	+	(CAAGG)n	Simple_repeat	5	40	0	95
207	0	0	0	FocR1_VCG0124_001	945698	945720	-5909260	+	(TAAA)n	Simple_repeat	2	24	0	96
198	0	0	0	FocR1_VCG0124_001	968293	968314	-5886666	+	(TCGTG)n	Simple_repeat	2	23	0	97
203	19.1	2.1	2.1	FocR1_VCG0124_001	1029928	1029975	-5825005	+	(CTG)n	Simple_repeat	1	48	0	98
229	20.8	1.9	0	FocR1_VCG0124_001	1033862	1033914	-5821066	+	(CATCG)n	Simple_repeat	3	56	0	99
201	15.2	0	0	FocR1_VCG0124_001	1066220	1066252	-5788728	+	(CAATC)n	Simple_repeat	4	36	0	100
201	7.4	0	0	FocR1_VCG0124_001	1071434	1071460	-5783520	+	(CAT)n	Simple_repeat	3	29	0	101
450	0	0	0	FocR1_VCG0124_001	1073039	1073088	-5781892	+	(TG)n	Simple_repeat	2	51	0	102
231	3.6	0	0	FocR1_VCG0124_001	1083217	1083244	-5771736	+	(TACTG)n	Simple_repeat	2	29	0	103
256	25.4	0	0	FocR1_VCG0124_001	1085078	1085132	-5769848	+	CT-rich	Low_complexity	3	57	0	104
21	0	0	0	FocR1_VCG0124_001	1096682	1096702	-5758278	+	GC_rich	Low_complexity	1	21	0	105
195	4.2	0	0	FocR1_VCG0124_001	1170520	1170543	-5684437	+	(ATGTG)n	Simple_repeat	1	24	0	106
180	20	0	0	FocR1_VCG0124_001	1179488	1179537	-5675443	+	CT-rich	Low_complexity	1	50	0	107
280	30.2	0	0	FocR1_VCG0124_001	1226213	1226275	-5628705	+	(TCG)n	Simple_repeat	1	63	0	108
21	0	0	0	FocR1_VCG0124_001	1245518	1245538	-5609442	+	AT_rich	Low_complexity	1	21	0	109
267	3.1	0	0	FocR1_VCG0124_001	1247469	1247500	-5607480	+	(GGGA)n	Simple_repeat	2	33	0	110
201	7.4	0	0	FocR1_VCG0124_001	1247821	1247847	-5607133	+	(CATGC)n	Simple_repeat	2	28	0	111
180	17.6	0	0	FocR1_VCG0124_001	1251785	1251818	-5603162	+	(TA)n	Simple_repeat	2	35	0	112
198	0	0	0	FocR1_VCG0124_001	1268946	1268967	-5586013	+	(CAAA)n	Simple_repeat	4	25	0	113
233	26.6	0	0	FocR1_VCG0124_001	1300741	1300804	-5554176	+	GA-rich	Low_complexity	2	65	0	114
210	24.4	0	0	FocR1_VCG0124_001	1302361	1302405	-5552575	+	A-rich	Low_complexity	5	49	0	115
189	0	0	0	FocR1_VCG0124_001	1320622	1320642	-5534338	+	(CAT)n	Simple_repeat	1	21	0	116
219	8.8	0	0	FocR1_VCG0124_001	1321312	1321345	-5533635	+	(TCCA)n	Simple_repeat	1	34	0	117
222	3.7	0	0	FocR1_VCG0124_001	1322479	1322505	-5532475	+	(TG)n	Simple_repeat	1	27	0	118
189	0	0	0	FocR1_VCG0124_001	1323106	1323126	-5531854	+	(CAAG)n	Simple_repeat	1	21	0	119
243	6.1	0	0	FocR1_VCG0124_001	1327341	1327373	-5527607	+	(CTGTG)n	Simple_repeat	2	34	0	120
21	0	0	0	FocR1_VCG0124_001	1359356	1359376	-5495604	+	AT_rich	Low_complexity	1	21	0	121
198	0	0	0	FocR1_VCG0124_001	1364067	1364088	-5490892	+	(GGCTG)n	Simple_repeat	2	23	0	122
239	0	0	3.1	FocR1_VCG0124_001	1365494	1365525	-5489455	+	(CAAT)n	Simple_repeat	3	33	0	123
209	5.7	0	2.8	FocR1_VCG0124_001	1365851	1365886	-5489094	+	(CAAAC)n	Simple_repeat	2	36	0	124
252	0	0	0	FocR1_VCG0124_001	1376686	1376713	-5478267	+	(GGA)n	Simple_repeat	1	28	0	125
220	16.3	4.1	0	FocR1_VCG0124_001	1390941	1390989	-5463991	+	(CATAC)n	Simple_repeat	2	52	0	126
192	15.8	0	0	FocR1_VCG0124_001	1395823	1395860	-5459120	+	(ATG)n	Simple_repeat	3	40	0	127
240	30.2	0	0	FocR1_VCG0124_001	1398539	1398634	-5456346	+	(CAT)n	Simple_repeat	3	98	0	128
186	4.3	0	0	FocR1_VCG0124_001	1417610	1417632	-5437348	+	(CCCGAA)n	Simple_repeat	5	27	0	129
230	22.2	0	0	FocR1_VCG0124_001	1436766	1436810	-5418170	C	OSR3_LTR	LTR/Copia	-52	94	50	130
183	8	0	0	FocR1_VCG0124_001	1447124	1447148	-5407832	+	(CCTG)n	Simple_repeat	1	25	0	131
297	0	0	0	FocR1_VCG0124_001	1458389	1458421	-5396559	+	(CATA)n	Simple_repeat	4	36	0	132
32	0	0	0	FocR1_VCG0124_001	1474805	1474836	-5380144	+	AT_rich	Low_complexity	1	32	0	133
201	7.4	0	0	FocR1_VCG0124_001	1477470	1477496	-5377484	+	(CGAGG)n	Simple_repeat	4	30	0	134
210	7.1	0	0	FocR1_VCG0124_001	1496839	1496866	-5358114	+	(CAAGG)n	Simple_repeat	3	30	0	135
219	6.9	0	0	FocR1_VCG0124_001	1560376	1560404	-5294576	+	(TTTTA)n	Simple_repeat	5	33	0	136
23	3.3	0	0	FocR1_VCG0124_001	1571104	1571133	-5283847	+	AT_rich	Low_complexity	1	30	0	137
46	9.4	0	1.6	FocR1_VCG0124_001	1595639	1595822	-5259158	+	AT_rich	Low_complexity	1	181	0	138
183	4.2	0	0	FocR1_VCG0124_001	1596896	1596919	-5258061	+	(ATTTG)n	Simple_repeat	1	24	0	139
207	0	0	0	FocR1_VCG0124_001	1610416	1610438	-5244542	+	(CGATG)n	Simple_repeat	3	25	0	140
249	3.3	0	0	FocR1_VCG0124_001	1610925	1610954	-5244026	+	(A)n	Simple_repeat	1	30	0	141
230	21	1.6	3.1	FocR1_VCG0124_001	1623568	1623631	-5231349	+	(CGCTG)n	Simple_repeat	1	63	0	142
186	14.3	0	0	FocR1_VCG0124_001	1635016	1635050	-5219930	+	(CCCTG)n	Simple_repeat	4	38	0	143
213	12.1	0	0	FocR1_VCG0124_001	1651540	1651572	-5203408	+	(CTTTG)n	Simple_repeat	3	35	0	144
270	27.9	0.7	4.5	FocR1_VCG0124_001	1651999	1652152	-5202828	+	(CCA)n	Simple_repeat	2	149	0	145
189	5.1	0	7.1	FocR1_VCG0124_001	1672655	1672696	-5182284	+	(CAAGG)n	Simple_repeat	5	43	0	146
297	0	0	0	FocR1_VCG0124_001	1686309	1686341	-5168639	+	(T)n	Simple_repeat	1	33	0	147
194	12.5	2.1	0	FocR1_VCG0124_001	1686344	1686391	-5168589	+	A-rich	Low_complexity	2	50	0	148
263	24.2	1.6	0	FocR1_VCG0124_001	1704829	1704890	-5150090	+	GA-rich	Low_complexity	1	63	0	149
321	2.6	0	0	FocR1_VCG0124_001	1713202	1713239	-5141741	+	(A)n	Simple_repeat	1	38	0	150
198	0	0	0	FocR1_VCG0124_001	1718165	1718186	-5136794	+	(A)n	Simple_repeat	1	22	0	151
237	18.6	1.7	1.7	FocR1_VCG0124_001	1723755	1723814	-5131166	+	(AGTTG)n	Simple_repeat	4	63	0	152
227	20.4	0	0	FocR1_VCG0124_001	1729715	1729763	-5125217	+	(CCA)n	Simple_repeat	2	50	0	153
216	17.5	0	0	FocR1_VCG0124_001	1732555	1732617	-5122363	+	(CAG)n	Simple_repeat	2	64	0	154
232	27.9	3	6.9	FocR1_VCG0124_001	1732826	1732956	-5122024	C	DANIELA_TM-int	LTR/Gypsy	-1489	9911	9786	155
249	25.3	4	0	FocR1_VCG0124_001	1733369	1733443	-5121537	C	BARBARA_TM-int	LTR/Copia	-585	6174	6097	156
230	27.3	3.9	0	FocR1_VCG0124_001	1735257	1735333	-5119647	C	BARBARA_TM-int	LTR/Copia	-581	6178	6099	156
193	13.7	0	5.6	FocR1_VCG0124_001	1736119	1736172	-5118808	+	(CCCGAA)n	Simple_repeat	4	54	0	157
336	11.1	0	0	FocR1_VCG0124_001	1736665	1736718	-5118262	+	(GGA)n	Simple_repeat	2	55	0	158
321	14.5	0	0	FocR1_VCG0124_001	1736992	1737053	-5117927	+	(GGA)n	Simple_repeat	2	63	0	159
207	0	0	0	FocR1_VCG0124_001	1737106	1737128	-5117852	+	(CAG)n	Simple_repeat	3	25	0	160
207	10	0	0	FocR1_VCG0124_001	1739387	1739416	-5115564	+	(CGAA)n	Simple_repeat	2	31	0	161
22	6.1	0	4.3	FocR1_VCG0124_001	1749102	1749170	-5105810	+	AT_rich	Low_complexity	1	66	0	162
219	12.5	0	0	FocR1_VCG0124_001	1759349	1759388	-5095592	+	(T)n	Simple_repeat	1	40	0	163
22	0	0	0	FocR1_VCG0124_001	1764053	1764074	-5090906	+	AT_rich	Low_complexity	1	22	0	164
360	0	0	0	FocR1_VCG0124_001	1774001	1774040	-5080940	+	(A)n	Simple_repeat	1	40	0	165
210	7.1	0	0	FocR1_VCG0124_001	1774626	1774653	-5080327	+	(CCTTG)n	Simple_repeat	3	30	0	166
216	0	0	0	FocR1_VCG0124_001	1776799	1776822	-5078158	+	(T)n	Simple_repeat	1	24	0	167
222	3.7	0	0	FocR1_VCG0124_001	1788760	1788786	-5066194	+	(CAAAG)n	Simple_repeat	5	31	0	168
351	0	0	0	FocR1_VCG0124_001	1788946	1788984	-5065996	+	(TCCTG)n	Simple_repeat	5	43	0	169
183	4.2	0	0	FocR1_VCG0124_001	1792128	1792151	-5062829	+	(TATG)n	Simple_repeat	3	26	0	170
25	0	0	0	FocR1_VCG0124_001	1829332	1829356	-5025624	+	AT_rich	Low_complexity	1	25	0	171
252	0	0	0	FocR1_VCG0124_001	1840796	1840823	-5014157	+	(A)n	Simple_repeat	1	28	0	172
207	8.8	0	0	FocR1_VCG0124_001	1841178	1841211	-5013769	+	(TTCCC)n	Simple_repeat	2	35	0	173
234	0	0	0	FocR1_VCG0124_001	1859147	1859172	-4995808	+	(TATG)n	Simple_repeat	4	29	0	174
201	13.8	0	0	FocR1_VCG0124_001	1869037	1869065	-4985915	+	(TTTTC)n	Simple_repeat	2	30	0	175
189	0	0	0	FocR1_VCG0124_001	1869658	1869678	-4985302	+	(TGG)n	Simple_repeat	3	23	0	176
258	11.6	0	0	FocR1_VCG0124_001	1875547	1875589	-4979391	+	(A)n	Simple_repeat	1	43	0	177
255	3.1	0	0	FocR1_VCG0124_001	1888528	1888559	-4966421	+	(CAGAC)n	Simple_repeat	1	32	0	178
321	2.6	0	0	FocR1_VCG0124_001	1889933	1889970	-4965010	+	(TAAAG)n	Simple_repeat	4	41	0	179
339	2.5	0	0	FocR1_VCG0124_001	1891136	1891175	-4963805	+	(CCTA)n	Simple_repeat	1	40	0	180
204	4	0	0	FocR1_VCG0124_001	1936678	1936702	-4918278	+	(A)n	Simple_repeat	1	25	0	181
351	0	0	0	FocR1_VCG0124_001	1958445	1958483	-4896497	+	(T)n	Simple_repeat	1	39	0	182
201	3.9	0	0	FocR1_VCG0124_001	1959085	1959110	-4895870	+	(T)n	Simple_repeat	1	26	0	183
192	7.7	0	0	FocR1_VCG0124_001	1974283	1974308	-4880672	+	(CTCA)n	Simple_repeat	2	27	0	184
462	1.8	0	0	FocR1_VCG0124_001	2039475	2039529	-4815451	+	(GAA)n	Simple_repeat	1	55	0	185
186	17.1	0	0	FocR1_VCG0124_001	2062453	2062493	-4792487	+	CT-rich	Low_complexity	2	42	0	186
210	7.1	0	0	FocR1_VCG0124_001	2064153	2064180	-4790800	+	(GGA)n	Simple_repeat	3	30	0	187
198	0	0	0	FocR1_VCG0124_001	2068432	2068453	-4786527	+	(A)n	Simple_repeat	1	22	0	188
203	15.2	0	0	FocR1_VCG0124_001	2101279	2101311	-4753669	+	(AACTG)n	Simple_repeat	5	37	0	189
267	3.1	0	0	FocR1_VCG0124_001	2108888	2108919	-4746061	+	(TCGGG)n	Simple_repeat	1	32	0	190
375	2.3	0	0	FocR1_VCG0124_001	2108953	2108996	-4745984	+	(CAAGG)n	Simple_repeat	4	47	0	191
237	21.1	0	0	FocR1_VCG0124_001	2164687	2164738	-4690242	+	(TGAG)n	Simple_repeat	4	55	0	192
183	8	0	0	FocR1_VCG0124_001	2165479	2165503	-4689477	+	(TC)n	Simple_repeat	2	26	0	193
206	12.1	0	0	FocR1_VCG0124_001	2165507	2165539	-4689441	+	(ATTG)n	Simple_repeat	3	35	0	194
229	17.9	3.6	0	FocR1_VCG0124_001	2165778	2165833	-4689147	+	(CTCA)n	Simple_repeat	2	59	0	195
215	30.2	0	0	FocR1_VCG0124_001	2178058	2178120	-4676860	+	CT-rich	Low_complexity	3	65	0	196
279	0	0	0	FocR1_VCG0124_001	2195157	2195187	-4659793	+	(CACG)n	Simple_repeat	4	34	0	197
206	22.2	0	0	FocR1_VCG0124_001	2195636	2195680	-4659300	+	(CCA)n	Simple_repeat	1	45	0	198
200	18.2	0	0	FocR1_VCG0124_001	2200598	2200630	-4654350	+	(CGAGG)n	Simple_repeat	2	34	0	199
240	3.5	0	0	FocR1_VCG0124_001	2208240	2208268	-4646712	+	(A)n	Simple_repeat	1	29	0	200
231	25.3	1.8	5.1	FocR1_VCG0124_001	2211641	2211772	-4643208	+	GA-rich	Low_complexity	1	127	0	201
25	0	0	0	FocR1_VCG0124_001	2217072	2217096	-4637884	+	AT_rich	Low_complexity	1	25	0	202
261	0	0	0	FocR1_VCG0124_001	2240014	2240042	-4614938	+	(A)n	Simple_repeat	1	29	0	203
216	0	0	0	FocR1_VCG0124_001	2242458	2242481	-4612499	+	(CACCT)n	Simple_repeat	1	24	0	204
212	26.9	1.2	7.1	FocR1_VCG0124_001	2242698	2242781	-4612199	+	CT-rich	Low_complexity	1	79	0	205
183	22.2	0	0	FocR1_VCG0124_001	2248291	2248335	-4606645	+	CT-rich	Low_complexity	2	46	0	206
231	3.6	0	0	FocR1_VCG0124_001	2254137	2254164	-4600816	+	(A)n	Simple_repeat	1	28	0	207
218	25.5	0	0	FocR1_VCG0124_001	2257941	2257991	-4596989	+	(CGA)n	Simple_repeat	2	52	0	208
212	8.6	2.9	0	FocR1_VCG0124_001	2266664	2266698	-4588282	+	(GGCTG)n	Simple_repeat	2	37	0	209
267	3.1	0	0	FocR1_VCG0124_001	2269954	2269985	-4584995	+	(TTCA)n	Simple_repeat	2	33	0	210
217	14.6	2	4	FocR1_VCG0124_001	2270653	2270702	-4584278	+	(TCCA)n	Simple_repeat	3	51	0	211
203	22.4	1.4	2.9	FocR1_VCG0124_001	2271026	2271094	-4583886	+	CT-rich	Low_complexity	1	68	0	212
210	9.1	0	0	FocR1_VCG0124_001	2279271	2279303	-4575677	+	(AGATG)n	Simple_repeat	4	36	0	213
243	8.8	0	0	FocR1_VCG0124_001	2287941	2287974	-4567006	+	(A)n	Simple_repeat	1	34	0	214
21	0	0	0	FocR1_VCG0124_001	2292582	2292602	-4562378	+	AT_rich	Low_complexity	1	21	0	215
189	0	0	0	FocR1_VCG0124_001	2316865	2316885	-4538095	+	(TCTG)n	Simple_repeat	3	23	0	216
242	5.6	2.8	0	FocR1_VCG0124_001	2319073	2319108	-4535872	+	(TTC)n	Simple_repeat	3	39	0	217
236	3	0	2.9	FocR1_VCG0124_001	2319223	2319256	-4535724	+	(CAAGG)n	Simple_repeat	3	35	0	218
211	20	0	0	FocR1_VCG0124_001	2324211	2324250	-4530730	+	(TCCTG)n	Simple_repeat	2	41	0	219
915	1	0	0	FocR1_VCG0124_001	2330582	2330685	-4524295	+	(CACAG)n	Simple_repeat	4	107	0	220
206	27.1	0	0	FocR1_VCG0124_001	2349428	2349475	-4505505	+	(TCG)n	Simple_repeat	1	48	0	221
201	26.1	0	0	FocR1_VCG0124_001	2401803	2401848	-4453132	+	GA-rich	Low_complexity	1	46	0	222
261	0	0	0	FocR1_VCG0124_001	2413851	2413879	-4441101	+	(TTTTG)n	Simple_repeat	4	32	0	223
206	25	0	0	FocR1_VCG0124_001	2417229	2417272	-4437708	+	(ATGGTG)n	Simple_repeat	3	46	0	224
280	23.7	1.3	1.3	FocR1_VCG0124_001	2430691	2430767	-4424213	+	CT-rich	Low_complexity	1	77	0	225
331	11.1	0	8	FocR1_VCG0124_001	2465833	2465920	-4389060	+	(TC)n	Simple_repeat	2	82	0	226
189	10.7	0	0	FocR1_VCG0124_001	2516076	2516103	-4338877	+	(GGA)n	Simple_repeat	2	29	0	227
218	27.4	1.4	0	FocR1_VCG0124_001	2518925	2518997	-4335983	+	GA-rich	Low_complexity	3	76	0	228
207	16.2	0	0	FocR1_VCG0124_001	2558242	2558278	-4296702	+	(CATATA)n	Simple_repeat	2	38	0	229
192	7.7	0	0	FocR1_VCG0124_001	2573324	2573349	-4281631	+	(TG)n	Simple_repeat	1	26	0	230
196	10.3	0	7.9	FocR1_VCG0124_001	2586486	2586548	-4268432	+	(TAAAA)n	Simple_repeat	1	58	0	231
189	10.7	0	0	FocR1_VCG0124_001	2587479	2587506	-4267474	+	(G)n	Simple_repeat	1	28	0	232
290	9.4	0	5.4	FocR1_VCG0124_001	2588524	2588579	-4266401	+	(TTC)n	Simple_repeat	2	54	0	233
294	5	0	0	FocR1_VCG0124_001	2604923	2604962	-4250018	+	(A)n	Simple_repeat	1	40	0	234
49	1.8	0	0	FocR1_VCG0124_001	2657574	2657629	-4197351	+	AT_rich	Low_complexity	1	56	0	235
200	22.2	0	0	FocR1_VCG0124_001	2659382	2659426	-4195554	+	(ATG)n	Simple_repeat	2	46	0	236
195	16.7	0	0	FocR1_VCG0124_001	2693230	2693271	-4161709	+	CT-rich	Low_complexity	2	43	0	237
219	11.4	0	0	FocR1_VCG0124_001	2693684	2693718	-4161262	+	(TTC)n	Simple_repeat	2	36	0	238
210	12.8	0	0	FocR1_VCG0124_001	2695522	2695560	-4159420	+	(TTC)n	Simple_repeat	1	39	0	239
204	4	0	0	FocR1_VCG0124_001	2696889	2696913	-4158067	+	(TTC)n	Simple_repeat	1	25	0	240
227	33.1	0	3.7	FocR1_VCG0124_001	2711317	2711451	-4143529	+	GA-rich	Low_complexity	2	131	0	241
186	4.3	0	0	FocR1_VCG0124_001	2717928	2717950	-4137030	+	(TGG)n	Simple_repeat	2	24	0	242
216	0	0	0	FocR1_VCG0124_001	2719697	2719720	-4135260	+	(A)n	Simple_repeat	1	24	0	243
26	0	0	0	FocR1_VCG0124_001	2754947	2754972	-4100008	+	AT_rich	Low_complexity	1	26	0	244
249	10.8	0	0	FocR1_VCG0124_001	2761791	2761827	-4093153	+	(TCG)n	Simple_repeat	2	38	0	245
273	25	0	0	FocR1_VCG0124_001	2797373	2797436	-4057544	+	GA-rich	Low_complexity	2	65	0	246
180	0	0	0	FocR1_VCG0124_001	2807421	2807440	-4047540	+	(TG)n	Simple_repeat	2	21	0	247
180	0	0	0	FocR1_VCG0124_001	2815952	2815971	-4039009	+	(CATA)n	Simple_repeat	4	23	0	248
180	0	0	0	FocR1_VCG0124_001	2845206	2845225	-4009755	+	(T)n	Simple_repeat	1	20	0	249
208	31.9	0	0	FocR1_VCG0124_001	2860550	2860621	-3994359	+	(TCG)n	Simple_repeat	1	72	0	250
183	4.2	0	0	FocR1_VCG0124_001	2870127	2870150	-3984830	+	(GGA)n	Simple_repeat	2	25	0	251
345	23	0	0	FocR1_VCG0124_001	2873075	2873200	-3981780	+	(CCA)n	Simple_repeat	2	127	0	252
208	21.1	0	7.8	FocR1_VCG0124_001	2878135	2878211	-3976769	+	GA-rich	Low_complexity	1	71	0	253
24	7.7	0	0	FocR1_VCG0124_001	2902153	2902204	-3952776	+	AT_rich	Low_complexity	1	52	0	254
258	3.2	0	0	FocR1_VCG0124_001	2914744	2914774	-3940206	+	(A)n	Simple_repeat	1	31	0	255
222	18.8	4.7	0	FocR1_VCG0124_001	2932326	2932389	-3922591	+	(CCTTG)n	Simple_repeat	1	67	0	256
206	3.2	3.2	0	FocR1_VCG0124_001	2936664	2936694	-3918286	+	(TTA)n	Simple_repeat	2	33	0	257
55	5.3	0	2.6	FocR1_VCG0124_001	2955650	2955765	-3899215	+	AT_rich	Low_complexity	1	113	0	258
203	30.4	0	4.3	FocR1_VCG0124_001	3030040	3030180	-3824800	+	CT-rich	Low_complexity	1	135	0	259
180	0	0	0	FocR1_VCG0124_001	3045927	3045946	-3809034	+	(CAACG)n	Simple_repeat	1	20	0	260
183	8	0	0	FocR1_VCG0124_001	3060150	3060174	-3794806	+	(CTG)n	Simple_repeat	1	25	0	261
217	21.7	0	0	FocR1_VCG0124_001	3060876	3060921	-3794059	+	(CTG)n	Simple_repeat	1	46	0	262
232	28.1	3	3	FocR1_VCG0124_001	3062085	3062183	-3792797	+	(TTCGGG)n	Simple_repeat	2	100	0	263
23	0	0	0	FocR1_VCG0124_001	3066371	3066393	-3788587	+	AT_rich	Low_complexity	1	23	0	264
238	22.4	10.3	0	FocR1_VCG0124_001	3068975	3069032	-3785948	C	Copia3_HV-int	LTR/Copia	-3686	4941	4878	265
213	3.9	0	0	FocR1_VCG0124_001	3091474	3091499	-3763481	+	(CAG)n	Simple_repeat	1	26	0	266
225	9.4	0	0	FocR1_VCG0124_001	3109499	3109530	-3745450	+	(CGAAA)n	Simple_repeat	5	36	0	267
399	15.7	0	0	FocR1_VCG0124_001	3139773	3139842	-3715138	+	A-rich	Low_complexity	1	70	0	268
180	0	0	0	FocR1_VCG0124_001	3148869	3148888	-3706092	+	(GATTG)n	Simple_repeat	4	23	0	269
192	16.3	0	0	FocR1_VCG0124_001	3149661	3149703	-3705277	+	CT-rich	Low_complexity	2	44	0	270
192	7.7	0	0	FocR1_VCG0124_001	3164147	3164172	-3690808	+	(CAGGG)n	Simple_repeat	1	26	0	271
186	13.3	0	0	FocR1_VCG0124_001	3174120	3174149	-3680831	+	(A)n	Simple_repeat	1	30	0	272
215	24.2	0	1.6	FocR1_VCG0124_001	3176717	3176779	-3678201	+	GA-rich	Low_complexity	2	63	0	273
192	12.5	0	0	FocR1_VCG0124_001	3177683	3177714	-3677266	+	(TCG)n	Simple_repeat	2	33	0	274
189	10.7	0	0	FocR1_VCG0124_001	3182410	3182437	-3672543	+	(TCC)n	Simple_repeat	1	28	0	275
207	20.4	2.3	0	FocR1_VCG0124_001	3197534	3197577	-3657403	+	GA-rich	Low_complexity	3	47	0	276
204	22.9	0	0	FocR1_VCG0124_001	3222744	3222791	-3632189	+	(CAT)n	Simple_repeat	3	50	0	277
279	0	0	0	FocR1_VCG0124_001	3238188	3238218	-3616762	+	(TAGG)n	Simple_repeat	4	34	0	278
233	12.8	2.1	0	FocR1_VCG0124_001	3264921	3264967	-3590013	+	(AAGTG)n	Simple_repeat	4	51	0	279
192	7.7	0	0	FocR1_VCG0124_001	3281561	3281586	-3573394	+	(GCTTG)n	Simple_repeat	2	27	0	280
309	11.8	0	0	FocR1_VCG0124_001	3285553	3285603	-3569377	+	(T)n	Simple_repeat	1	51	0	281
180	0	0	0	FocR1_VCG0124_001	3311939	3311958	-3543022	+	(T)n	Simple_repeat	1	20	0	282
207	0	0	0	FocR1_VCG0124_001	3316755	3316777	-3538203	+	(TC)n	Simple_repeat	1	23	0	283
222	3.7	0	0	FocR1_VCG0124_001	3348670	3348696	-3506284	+	(TCC)n	Simple_repeat	2	28	0	284
252	0	0	0	FocR1_VCG0124_001	3367824	3367851	-3487129	+	(CAGAC)n	Simple_repeat	5	32	0	285
22	0	0	0	FocR1_VCG0124_001	3378579	3378600	-3476380	+	AT_rich	Low_complexity	1	22	0	286
222	11.8	0	0	FocR1_VCG0124_001	3386792	3386825	-3468155	+	(CACCAT)n	Simple_repeat	6	39	0	287
180	0	0	0	FocR1_VCG0124_001	3397344	3397363	-3457617	+	(TGGA)n	Simple_repeat	3	22	0	288
189	0	0	0	FocR1_VCG0124_001	3397725	3397745	-3457235	+	(CACAT)n	Simple_repeat	2	22	0	289
180	0	0	0	FocR1_VCG0124_001	3402936	3402955	-3452025	+	(ATTG)n	Simple_repeat	2	21	0	290
180	0	0	0	FocR1_VCG0124_001	3447071	3447090	-3407890	+	(AGCTG)n	Simple_repeat	1	20	0	291
225	24.7	13.1	3.6	FocR1_VCG0124_001	3454474	3454557	-3400423	+	BARBARA_TM-int	LTR/Copia	3401	3492	-3267	292
26	3	0	0	FocR1_VCG0124_001	3469456	3469488	-3385492	+	AT_rich	Low_complexity	1	33	0	293
201	3.9	0	0	FocR1_VCG0124_001	3469693	3469718	-3385262	+	(AACTG)n	Simple_repeat	3	28	0	294
180	0	0	0	FocR1_VCG0124_001	3482054	3482073	-3372907	+	(A)n	Simple_repeat	1	20	0	295
205	17.6	0	0	FocR1_VCG0124_001	3486866	3486899	-3368081	+	(CTTTG)n	Simple_repeat	3	36	0	296
240	3.5	0	0	FocR1_VCG0124_001	3506840	3506868	-3348112	+	(TCCA)n	Simple_repeat	1	29	0	297
210	17.5	2.5	0	FocR1_VCG0124_001	3508817	3508856	-3346124	+	(CAGAGA)n	Simple_repeat	5	45	0	298
211	20.4	0	0	FocR1_VCG0124_001	3512115	3512158	-3342822	+	CT-rich	Low_complexity	3	46	0	299
215	29.9	0	1.3	FocR1_VCG0124_001	3521687	3521764	-3333216	+	GA-rich	Low_complexity	2	78	0	300
202	25.9	0	0	FocR1_VCG0124_001	3526878	3526935	-3328045	+	(CTG)n	Simple_repeat	1	58	0	301
282	2.9	0	0	FocR1_VCG0124_001	3567500	3567534	-3287446	+	(GGA)n	Simple_repeat	2	36	0	302
231	27.9	0	0	FocR1_VCG0124_001	3570070	3570130	-3284850	+	GA-rich	Low_complexity	2	62	0	303
210	7.1	0	0	FocR1_VCG0124_001	3610724	3610751	-3244229	+	(CATGC)n	Simple_repeat	4	31	0	304
261	0	0	0	FocR1_VCG0124_001	3625590	3625618	-3229362	+	(TTTG)n	Simple_repeat	4	32	0	305
180	0	0	0	FocR1_VCG0124_001	3630316	3630335	-3224645	+	(TG)n	Simple_repeat	2	21	0	306
252	26.9	0	3.1	FocR1_VCG0124_001	3631645	3631740	-3223240	+	GA-rich	Low_complexity	2	94	0	307
180	21.9	0	0	FocR1_VCG0124_001	3631812	3631852	-3223128	+	(CGATA)n	Simple_repeat	2	42	0	308
231	23.5	2	0	FocR1_VCG0124_001	3636078	3636128	-3218852	+	GA-rich	Low_complexity	1	52	0	309
537	1.6	0	0	FocR1_VCG0124_001	3667622	3667683	-3187297	+	(GAA)n	Simple_repeat	1	62	0	310
214	15.7	3.9	1.9	FocR1_VCG0124_001	3670074	3670125	-3184855	+	(CGAGA)n	Simple_repeat	3	55	0	311
198	0	0	0	FocR1_VCG0124_001	3711849	3711870	-3143110	+	(CATCT)n	Simple_repeat	5	26	0	312
231	17.3	0	0	FocR1_VCG0124_001	3747480	3747531	-3107449	+	(CCA)n	Simple_repeat	3	54	0	313
216	17.9	0	0	FocR1_VCG0124_001	3775190	3775228	-3079752	+	CT-rich	Low_complexity	2	40	0	314
22	0	0	0	FocR1_VCG0124_001	3778663	3778684	-3076296	+	AT_rich	Low_complexity	1	22	0	315
225	30.6	0	0	FocR1_VCG0124_001	3783498	3783582	-3071398	+	(ATG)n	Simple_repeat	1	85	0	316
402	2.1	0	0	FocR1_VCG0124_001	3813463	3813509	-3041471	+	(TCCA)n	Simple_repeat	4	50	0	317
241	22.9	0	0	FocR1_VCG0124_001	3816833	3816880	-3038100	+	(TGG)n	Simple_repeat	1	48	0	318
261	0	0	0	FocR1_VCG0124_001	3818707	3818735	-3036245	+	(A)n	Simple_repeat	1	29	0	319
333	0	0	0	FocR1_VCG0124_001	3823541	3823577	-3031403	+	(TTA)n	Simple_repeat	1	37	0	320
216	0	0	0	FocR1_VCG0124_001	3826488	3826511	-3028469	+	(CATA)n	Simple_repeat	4	27	0	321
216	25.9	0	0	FocR1_VCG0124_001	3839959	3840016	-3014964	+	CT-rich	Low_complexity	2	59	0	322
201	24.3	0	0	FocR1_VCG0124_001	3846312	3846348	-3008632	+	polypyrimidine	Low_complexity	4	40	0	323
352	40.4	0	0	FocR1_VCG0124_001	3851902	3852127	-3002853	+	(CGG)n	Simple_repeat	1	226	0	324
234	0	0	0	FocR1_VCG0124_001	3855849	3855874	-2999106	+	(CAA)n	Simple_repeat	1	26	0	325
198	0	0	0	FocR1_VCG0124_001	3872250	3872271	-2982709	+	(TGGA)n	Simple_repeat	1	22	0	326
189	0	0	0	FocR1_VCG0124_001	3880379	3880399	-2974581	+	(CGTTG)n	Simple_repeat	5	25	0	327
201	7.4	0	0	FocR1_VCG0124_001	3899320	3899346	-2955634	+	(TCTTG)n	Simple_repeat	4	30	0	328
211	29.5	1.1	3.3	FocR1_VCG0124_001	3900614	3900704	-2954276	+	CT-rich	Low_complexity	4	92	0	329
189	0	0	0	FocR1_VCG0124_001	3915282	3915302	-2939678	+	(CAAA)n	Simple_repeat	4	24	0	330
180	0	0	0	FocR1_VCG0124_001	3919054	3919073	-2935907	+	(T)n	Simple_repeat	1	20	0	331
189	0	0	0	FocR1_VCG0124_001	3919608	3919628	-2935352	+	(AGTTG)n	Simple_repeat	4	24	0	332
260	34.3	0	0	FocR1_VCG0124_001	3922457	3922558	-2932422	+	(CAG)n	Simple_repeat	3	104	0	333
216	0	0	0	FocR1_VCG0124_001	3925677	3925700	-2929280	+	(TC)n	Simple_repeat	2	25	0	334
230	8.1	2.7	0	FocR1_VCG0124_001	3929864	3929900	-2925080	+	(GGA)n	Simple_repeat	3	40	0	335
242	9.5	2.4	0	FocR1_VCG0124_001	3948379	3948420	-2906560	+	(GAAA)n	Simple_repeat	1	43	0	336
198	0	0	0	FocR1_VCG0124_001	3949011	3949032	-2905948	+	(T)n	Simple_repeat	1	22	0	337
222	15	0	0	FocR1_VCG0124_001	3952745	3952784	-2902196	+	(CTG)n	Simple_repeat	1	40	0	338
531	0	0	0	FocR1_VCG0124_001	3964927	3964985	-2889995	+	(T)n	Simple_repeat	1	59	0	339
187	2.9	8.6	0	FocR1_VCG0124_001	3970969	3971003	-2883977	+	A-rich	Low_complexity	5	42	0	340
222	21.8	0	0	FocR1_VCG0124_001	3977963	3978017	-2876963	+	T-rich	Low_complexity	1	55	0	341
228	6.7	0	0	FocR1_VCG0124_001	3978289	3978318	-2876662	+	(CAAAG)n	Simple_repeat	1	30	0	342
189	0	0	0	FocR1_VCG0124_001	3992963	3992983	-2861997	+	(CA)n	Simple_repeat	2	22	0	343
232	18	0	6.2	FocR1_VCG0124_001	4030340	4030404	-2824576	+	GA-rich	Low_complexity	1	61	0	344
249	25.9	0	0	FocR1_VCG0124_001	4036652	4036709	-2818271	+	(CCA)n	Simple_repeat	3	60	0	345
261	7.5	0	0	FocR1_VCG0124_001	4056824	4056863	-2798117	+	(T)n	Simple_repeat	1	40	0	346
233	31.4	0	5.6	FocR1_VCG0124_001	4057174	4057281	-2797699	+	CT-rich	Low_complexity	4	105	0	347
408	4	0	0	FocR1_VCG0124_001	4057782	4057831	-2797149	+	(GGTTG)n	Simple_repeat	5	54	0	348
189	0	0	0	FocR1_VCG0124_001	4067954	4067974	-2787006	+	(TTTG)n	Simple_repeat	4	24	0	349
288	0	0	0	FocR1_VCG0124_001	4090631	4090662	-2764318	+	(T)n	Simple_repeat	1	32	0	350
180	0	0	0	FocR1_VCG0124_001	4092878	4092897	-2762083	+	(TC)n	Simple_repeat	1	20	0	351
183	8	0	0	FocR1_VCG0124_001	4132193	4132217	-2722763	+	(CAGAA)n	Simple_repeat	5	29	0	352
207	13.8	10.2	1.7	FocR1_VCG0124_001	4142158	4142216	-2712764	+	(TGAG)n	Simple_repeat	4	67	0	353
222	3.7	0	0	FocR1_VCG0124_001	4155629	4155655	-2699325	+	(TGAG)n	Simple_repeat	4	30	0	354
22	0	0	0	FocR1_VCG0124_001	4164159	4164180	-2690800	+	AT_rich	Low_complexity	1	22	0	355
220	27	4	0	FocR1_VCG0124_001	4167862	4167935	-2687045	+	GA-rich	Low_complexity	2	78	0	356
216	0	0	0	FocR1_VCG0124_001	4178742	4178765	-2676215	+	(CAAG)n	Simple_repeat	1	24	0	357
210	7.1	0	0	FocR1_VCG0124_001	4183225	4183252	-2671728	+	(ATCTG)n	Simple_repeat	4	31	0	358
250	29.9	1.1	1.1	FocR1_VCG0124_001	4204025	4204112	-2650868	+	CT-rich	Low_complexity	5	92	0	359
21	0	0	0	FocR1_VCG0124_001	4211486	4211506	-2643474	+	AT_rich	Low_complexity	1	21	0	360
201	3.9	0	0	FocR1_VCG0124_001	4250526	4250551	-2604429	+	(CAGT)n	Simple_repeat	3	28	0	361
342	0	0	0	FocR1_VCG0124_001	4250552	4250589	-2604391	+	(T)n	Simple_repeat	1	38	0	362
242	5.6	0	2.7	FocR1_VCG0124_001	4262761	4262797	-2592183	+	(TTCTC)n	Simple_repeat	5	40	0	363
249	10.8	0	0	FocR1_VCG0124_001	4277873	4277909	-2577071	+	(T)n	Simple_repeat	1	37	0	364
180	0	0	0	FocR1_VCG0124_001	4282045	4282064	-2572916	+	(G)n	Simple_repeat	1	20	0	365
238	5	2.4	2.4	FocR1_VCG0124_001	4289046	4289086	-2565894	+	(GAA)n	Simple_repeat	1	41	0	366
279	15	0	0	FocR1_VCG0124_001	4290433	4290492	-2564488	+	(A)n	Simple_repeat	1	60	0	367
206	12.1	0	0	FocR1_VCG0124_001	4292305	4292337	-2562643	+	(CAAAC)n	Simple_repeat	4	36	0	368
189	0	0	0	FocR1_VCG0124_001	4296081	4296101	-2558879	+	(TC)n	Simple_repeat	1	21	0	369
194	10.8	0	5.1	FocR1_VCG0124_001	4311683	4311721	-2543259	+	(CTGTG)n	Simple_repeat	2	38	0	370
207	0	0	0	FocR1_VCG0124_001	4316821	4316843	-2538137	+	(T)n	Simple_repeat	1	23	0	371
206	20.9	0	0	FocR1_VCG0124_001	4344622	4344664	-2510316	+	(TCG)n	Simple_repeat	2	44	0	372
239	18.5	1.4	7.1	FocR1_VCG0124_001	4389396	4389465	-2465515	+	BARBARA_TM-int	LTR/Copia	5288	5353	-1406	373
225	0	0	0	FocR1_VCG0124_001	4398452	4398476	-2456504	+	(A)n	Simple_repeat	1	25	0	374
306	0	0	0	FocR1_VCG0124_001	4404108	4404141	-2450839	+	(GA)n	Simple_repeat	2	35	0	375
336	7.7	0	0	FocR1_VCG0124_001	4405958	4406009	-2448971	+	(GAA)n	Simple_repeat	3	54	0	376
276	9.1	0	0	FocR1_VCG0124_001	4433718	4433761	-2421219	+	(CTCTG)n	Simple_repeat	4	47	0	377
234	14.3	0	0	FocR1_VCG0124_001	4443137	4443185	-2411795	+	(TCCTG)n	Simple_repeat	2	50	0	378
252	23.4	0	0	FocR1_VCG0124_001	4444102	4444195	-2410785	+	GA-rich	Low_complexity	2	95	0	379
180	0	0	0	FocR1_VCG0124_001	4454398	4454417	-2400563	+	(C)n	Simple_repeat	1	20	0	380
21	0	0	0	FocR1_VCG0124_001	4457465	4457485	-2397495	+	GC_rich	Low_complexity	1	21	0	381
414	0	0	0	FocR1_VCG0124_001	4464788	4464833	-2390147	+	(T)n	Simple_repeat	1	46	0	382
231	13.6	0	4.8	FocR1_VCG0124_001	4491942	4492003	-2362977	+	(GGA)n	Simple_repeat	2	60	0	383
229	20.9	0	0	FocR1_VCG0124_001	4492963	4493005	-2361975	+	(CACAA)n	Simple_repeat	3	45	0	384
198	0	0	0	FocR1_VCG0124_001	4501073	4501094	-2353886	+	(A)n	Simple_repeat	1	22	0	385
218	26.5	0	0	FocR1_VCG0124_001	4562368	4562435	-2292545	+	(CAA)n	Simple_repeat	1	68	0	386
23	0	0	0	FocR1_VCG0124_001	4564567	4564589	-2290391	+	AT_rich	Low_complexity	1	23	0	387
201	30	1.1	1.1	FocR1_VCG0124_001	4567677	4567767	-2287213	+	GA-rich	Low_complexity	3	93	0	388
201	13.2	0	0	FocR1_VCG0124_001	4588780	4588817	-2266163	+	(A)n	Simple_repeat	1	38	0	389
203	14.6	2.4	0	FocR1_VCG0124_001	4597112	4597152	-2257828	+	CT-rich	Low_complexity	1	42	0	390
351	0	0	0	FocR1_VCG0124_001	4607683	4607721	-2247259	+	(A)n	Simple_repeat	1	39	0	391
269	35	0	0	FocR1_VCG0124_001	4616037	4616173	-2238807	+	(CGA)n	Simple_repeat	2	138	0	392
206	28.4	0	0	FocR1_VCG0124_001	4616550	4616623	-2238357	+	(ATG)n	Simple_repeat	3	76	0	393
189	0	0	0	FocR1_VCG0124_001	4623780	4623800	-2231180	+	(T)n	Simple_repeat	1	21	0	394
24	0	0	0	FocR1_VCG0124_001	4647700	4647723	-2207257	+	AT_rich	Low_complexity	1	24	0	395
270	0	0	0	FocR1_VCG0124_001	4653768	4653797	-2201183	+	(T)n	Simple_repeat	1	30	0	396
198	9.1	0	0	FocR1_VCG0124_001	4667245	4667277	-2187703	+	(TC)n	Simple_repeat	1	33	0	397
216	0	0	0	FocR1_VCG0124_001	4674746	4674769	-2180211	+	(GGAGA)n	Simple_repeat	5	28	0	398
240	11.1	0	0	FocR1_VCG0124_001	4680719	4680754	-2174226	+	(A)n	Simple_repeat	1	36	0	399
216	9.7	0	0	FocR1_VCG0124_001	4691243	4691273	-2163707	+	(CAAGG)n	Simple_repeat	2	32	0	400
252	0	0	0	FocR1_VCG0124_001	4691321	4691348	-2163632	+	(CAGAGA)n	Simple_repeat	6	33	0	401
229	34	0	0	FocR1_VCG0124_001	4697920	4698016	-2156964	+	(TCG)n	Simple_repeat	3	99	0	402
218	27.8	2.9	2.9	FocR1_VCG0124_001	4698286	4698422	-2156558	+	(CTG)n	Simple_repeat	1	137	0	403
218	31.2	0	0	FocR1_VCG0124_001	4728438	4728501	-2126479	+	CT-rich	Low_complexity	1	64	0	404
205	26.3	0	3.4	FocR1_VCG0124_001	4739038	4739096	-2115884	+	A-rich	Low_complexity	5	61	0	405
22	5.6	0	0	FocR1_VCG0124_001	4772610	4772645	-2082335	+	AT_rich	Low_complexity	1	36	0	406
191	3.6	3.6	0	FocR1_VCG0124_001	4781389	4781416	-2073564	+	(CTATA)n	Simple_repeat	3	31	0	407
214	20.4	1.9	0	FocR1_VCG0124_001	4783990	4784043	-2070937	+	GA-rich	Low_complexity	2	56	0	408
210	26	0	0	FocR1_VCG0124_001	4813187	4813236	-2041744	+	(TATG)n	Simple_repeat	4	53	0	409
225	0	0	0	FocR1_VCG0124_001	4814388	4814412	-2040568	+	(TATG)n	Simple_repeat	4	28	0	410
306	0	0	0	FocR1_VCG0124_001	4821815	4821848	-2033132	+	(T)n	Simple_repeat	1	34	0	411
225	0	0	0	FocR1_VCG0124_001	4821932	4821956	-2033024	+	(A)n	Simple_repeat	1	25	0	412
351	9.6	0	0	FocR1_VCG0124_001	4850625	4850676	-2004304	+	(TTCTC)n	Simple_repeat	2	53	0	413
205	25	0	0	FocR1_VCG0124_001	4855319	4855366	-1999614	+	(GACTG)n	Simple_repeat	4	51	0	414
208	14.3	0	0	FocR1_VCG0124_001	4855425	4855459	-1999521	+	(CAATG)n	Simple_repeat	5	39	0	415
180	0	0	0	FocR1_VCG0124_001	4856689	4856708	-1998272	+	(CAAAA)n	Simple_repeat	4	23	0	416
192	9.7	0	0	FocR1_VCG0124_001	4919259	4919289	-1935691	+	(CAAGA)n	Simple_repeat	1	31	0	417
261	0	0	0	FocR1_VCG0124_001	4941087	4941115	-1913865	+	(A)n	Simple_repeat	1	29	0	418
21	0	0	0	FocR1_VCG0124_001	4941340	4941360	-1913620	+	GC_rich	Low_complexity	1	21	0	419
206	13.9	2.8	0	FocR1_VCG0124_001	4942693	4942728	-1912252	+	(CAATG)n	Simple_repeat	5	41	0	420
200	19.4	0	0	FocR1_VCG0124_001	4943073	4943108	-1911872	+	(GCCTG)n	Simple_repeat	3	38	0	421
249	3.3	0	0	FocR1_VCG0124_001	4948540	4948569	-1906411	+	(T)n	Simple_repeat	1	30	0	422
300	34.5	2.6	0.9	FocR1_VCG0124_001	4954856	4954969	-1900011	+	G-rich	Low_complexity	3	118	0	423
226	18.2	0	0	FocR1_VCG0124_001	4965910	4965953	-1889027	+	CLAUDIA1_TM	LTR/Copia	722	765	-6798	424
207	0	0	0	FocR1_VCG0124_001	4975038	4975060	-1879920	+	(CAAT)n	Simple_repeat	3	25	0	425
248	29.9	0	0	FocR1_VCG0124_001	5049676	5049752	-1805228	+	(CGA)n	Simple_repeat	2	78	0	426
273	15.1	0	0	FocR1_VCG0124_001	5049757	5049809	-1805171	+	GA-rich	Low_complexity	1	53	0	427
207	12.5	0	4.8	FocR1_VCG0124_001	5078708	5078749	-1776231	+	(CATGC)n	Simple_repeat	5	44	0	428
252	32.3	0	0	FocR1_VCG0124_001	5105420	5105515	-1749465	+	(CACCAT)n	Simple_repeat	4	99	0	429
294	25.9	0	0	FocR1_VCG0124_001	5110032	5110147	-1744833	+	(CTG)n	Simple_repeat	2	117	0	430
250	37.5	0	0	FocR1_VCG0124_001	5116749	5116876	-1738104	+	(CCA)n	Simple_repeat	3	130	0	431
241	21.6	2	0	FocR1_VCG0124_001	5121555	5121605	-1733375	+	ATCOPIA22I	LTR/Copia	1828	1879	-2631	432
350	5.7	1.9	0	FocR1_VCG0124_001	5129970	5130022	-1724958	+	(AGATG)n	Simple_repeat	2	55	0	433
198	0	0	0	FocR1_VCG0124_001	5130072	5130093	-1724887	+	(CACGA)n	Simple_repeat	2	23	0	434
205	21	1.5	4.6	FocR1_VCG0124_001	5131418	5131482	-1723498	+	GA-rich	Low_complexity	3	65	0	435
228	26.2	0	1.6	FocR1_VCG0124_001	5133436	5133497	-1721483	+	A-rich	Low_complexity	4	64	0	436
199	7.9	0	5	FocR1_VCG0124_001	5134662	5134701	-1720279	+	(CTCA)n	Simple_repeat	1	38	0	437
315	0	0	0	FocR1_VCG0124_001	5139198	5139232	-1715748	+	(CAGTC)n	Simple_repeat	1	35	0	438
189	0	0	0	FocR1_VCG0124_001	5143555	5143575	-1711405	+	(GAAAA)n	Simple_repeat	2	22	0	439
216	9.7	0	0	FocR1_VCG0124_001	5144397	5144427	-1710553	+	(CACAG)n	Simple_repeat	3	33	0	440
239	32.1	0	0	FocR1_VCG0124_001	5147729	5147834	-1707146	+	(CAG)n	Simple_repeat	1	106	0	441
180	0	0	0	FocR1_VCG0124_001	5172278	5172297	-1682683	+	(TGAG)n	Simple_repeat	3	22	0	442
336	2.4	0	0	FocR1_VCG0124_001	5172415	5172455	-1682525	+	(CCA)n	Simple_repeat	3	43	0	443
245	33.7	0	0	FocR1_VCG0124_001	5279311	5279408	-1575572	+	(TCG)n	Simple_repeat	2	99	0	444
217	21.9	0	0	FocR1_VCG0124_001	5281211	5281251	-1573729	+	(TCG)n	Simple_repeat	1	41	0	445
269	14.5	0	1.6	FocR1_VCG0124_001	5297048	5297110	-1557870	+	(AGATG)n	Simple_repeat	3	64	0	446
346	10.8	0	3	FocR1_VCG0124_001	5331197	5331263	-1523717	+	(TTG)n	Simple_repeat	2	66	0	447
237	8.3	0	0	FocR1_VCG0124_001	5336760	5336795	-1518185	+	(CAAGG)n	Simple_repeat	2	37	0	448
230	24.2	0	0	FocR1_VCG0124_001	5378309	5378370	-1476610	C	ATCOPIA24I	LTR/Copia	-1905	2802	2741	449
225	25.3	7.1	7.1	FocR1_VCG0124_001	5379938	5380022	-1474958	C	VANDAL8	DNA/MuDR	-3370	6207	6123	450
282	5.6	0	0	FocR1_VCG0124_001	5402596	5402631	-1452349	+	(AGGGGG)n	Simple_repeat	2	37	0	451
194	0	0	3.7	FocR1_VCG0124_001	5405010	5405036	-1449944	+	(GGA)n	Simple_repeat	2	27	0	452
213	13.2	0	0	FocR1_VCG0124_001	5416481	5416518	-1438462	+	(CCAA)n	Simple_repeat	1	38	0	453
180	0	0	0	FocR1_VCG0124_001	5423117	5423136	-1431844	+	(CATGC)n	Simple_repeat	5	24	0	454
180	0	0	0	FocR1_VCG0124_001	5456774	5456793	-1398187	+	(GA)n	Simple_repeat	2	21	0	455
226	18	3.9	2	FocR1_VCG0124_001	5513061	5513111	-1341869	+	ATHILA6B_I	LTR/Gypsy	5454	5505	-2458	456
198	0	0	0	FocR1_VCG0124_001	5577530	5577551	-1277429	+	(T)n	Simple_repeat	1	22	0	457
244	15.8	1.6	6.6	FocR1_VCG0124_001	5598923	5598983	-1255997	C	EnSpm3_TM	DNA/En-Spm	-10801	590	533	458
198	0	0	0	FocR1_VCG0124_001	5634602	5634623	-1220357	+	(GCCTG)n	Simple_repeat	3	24	0	459
225	0	0	0	FocR1_VCG0124_001	5634934	5634958	-1220022	+	(TC)n	Simple_repeat	1	25	0	460
244	28.6	1.1	4.5	FocR1_VCG0124_001	5641368	5641455	-1213525	+	CT-rich	Low_complexity	3	87	0	461
221	19.4	3	6.1	FocR1_VCG0124_001	5665325	5665423	-1189557	+	(TAGTG)n	Simple_repeat	4	99	0	462
240	19.7	0	0	FocR1_VCG0124_001	5691233	5691303	-1163677	C	ATCOPIA24I	LTR/Copia	-1890	2817	2747	463
50	11	0	0	FocR1_VCG0124_001	5705800	5706017	-1148963	+	AT_rich	Low_complexity	1	218	0	464
333	0	0	0	FocR1_VCG0124_001	5708065	5708101	-1146879	+	(TTTG)n	Simple_repeat	4	40	0	465
195	4.2	0	0	FocR1_VCG0124_001	5733939	5733962	-1121018	+	(AGATG)n	Simple_repeat	3	26	0	466
195	4.2	0	0	FocR1_VCG0124_001	5741189	5741212	-1113768	+	(CAGTC)n	Simple_repeat	4	27	0	467
279	0	0	0	FocR1_VCG0124_001	5748084	5748114	-1106866	+	(CACTA)n	Simple_repeat	1	31	0	468
306	0	0	0	FocR1_VCG0124_001	5749196	5749229	-1105751	+	(A)n	Simple_repeat	1	34	0	469
24	5.3	0	0	FocR1_VCG0124_001	5773829	5773866	-1081114	+	AT_rich	Low_complexity	1	38	0	470
24	0	0	0	FocR1_VCG0124_001	5802270	5802293	-1052687	+	AT_rich	Low_complexity	1	24	0	471
24	5.3	0	0	FocR1_VCG0124_001	5804486	5804523	-1050457	+	AT_rich	Low_complexity	1	38	0	472
27	0	0	0	FocR1_VCG0124_001	5819189	5819215	-1035765	+	AT_rich	Low_complexity	1	27	0	473
21	0	0	0	FocR1_VCG0124_001	5866062	5866082	-988898	+	AT_rich	Low_complexity	1	21	0	474
38	0	0	0	FocR1_VCG0124_001	5884849	5884886	-970094	+	AT_rich	Low_complexity	1	38	0	475
211	35.4	0	0	FocR1_VCG0124_001	5893328	5893392	-961588	+	(TCG)n	Simple_repeat	2	66	0	476
333	0	0	0	FocR1_VCG0124_001	5910926	5910962	-944018	+	(TATG)n	Simple_repeat	4	40	0	477
[truncated: 4,965 more rows]

## Sheet: VCG01213-16
SW score	perc div.	perc del.	perc ins.	query sequence	position begin	position end	(left)	Strand	matching repeat	repeat class/family	position begin	end	(left)	repeat ID
[truncated: 4,582 more rows]

[truncated: 2 more sheets: ASM593051v1, C1HIR]
