# Supplementary material for: Comparative Whole-Genome Sequence Analyses of Fusarium Wilt Pathogen (Foc R1, STR4 and TR4) Infecting Cavendish (AAA) Bananas in India, with a Special Emphasis on Pathogenicity Mechanisms
Source: J Fungi (Basel). 2021 Aug 31;7(9):717. doi: 10.3390/jof7090717 (PMC8469521; doi:10.3390/jof7090717)
Supplement: Supplementary file 1 [file jof-07-00717-s001.zip › jof-1323046-supplementary/Supplementary Table S4_SNPs.xlsx]

## Sheet: Sheet1
Race	Reference	Variant	Zygosity	Effect	nrow	Column1
R1	A	C	Het	INTERGENIC	32
R1	A	C	Het	INTRON	3
R1	A	C	Het	NON_SYNONYMOUS_CODING	13
R1	A	C	Het	SYNONYMOUS_CODING	9
R1	A	C	Hom	INTERGENIC	8
R1	A	C	Hom	NON_SYNONYMOUS_CODING	1
R1	A	C	Hom	UTR_5_PRIME: 202 bases from TSS	1	67
R1	A	G	Het	INTERGENIC	176
R1	A	G	Het	INTRON	32
R1	A	G	Het	NON_SYNONYMOUS_CODING	55
R1	A	G	Het	SPLICE_SITE_DONOR	1
R1	A	G	Het	SYNONYMOUS_CODING	62
R1	A	G	Hom	INTERGENIC	38
R1	A	G	Hom	NON_SYNONYMOUS_CODING	3
R1	A	G	Hom	SYNONYMOUS_CODING	2	369
R1	A	T	Het	INTERGENIC	26
R1	A	T	Het	INTRON	8
R1	A	T	Het	NON_SYNONYMOUS_CODING	4
R1	A	T	Het	SYNONYMOUS_CODING	1
R1	A	T	Hom	INTERGENIC	3
R1	A	T	Hom	NON_SYNONYMOUS_CODING	3
R1	A	T	Hom	UTR_5_PRIME: 138 bases from TSS	2	47
R1	C	A	Het	INTERGENIC	27
R1	C	A	Het	INTRON	2
R1	C	A	Het	NON_SYNONYMOUS_CODING	11
R1	C	A	Het	SYNONYMOUS_CODING	6
R1	C	A	Hom	INTERGENIC	3	49
R1	C	G	Het	INTERGENIC	27
R1	C	G	Het	INTRON	3
R1	C	G	Het	NON_SYNONYMOUS_CODING	13
R1	C	G	Het	SYNONYMOUS_CODING	17
R1	C	G	Hom	INTERGENIC	2
R1	C	G	Hom	SYNONYMOUS_CODING	2	113
R1	C	T	Het	INTERGENIC	126
R1	C	T	Het	INTRON	15
R1	C	T	Het	NON_SYNONYMOUS_CODING	45
R1	C	T	Het	START_LOST	1
R1	C	T	Het	SYNONYMOUS_CODING	64
R1	C	T	Het	UTR_5_PRIME: 75 bases from TSS	1
R1	C	T	Hom	INTERGENIC	18
R1	C	T	Hom	NON_SYNONYMOUS_CODING	3
R1	C	T	Hom	SYNONYMOUS_CODING	1
R1	C	T	Hom	UTR_3_PRIME: 572 bases from CDS	5	279
R1	G	A	Het	INTERGENIC	101
R1	G	A	Het	INTRON	20
R1	G	A	Het	NON_SYNONYMOUS_CODING	27
R1	G	A	Het	SYNONYMOUS_CODING	27
R1	G	A	Hom	INTERGENIC	7
R1	G	A	Hom	INTRON	7
R1	G	A	Hom	NON_SYNONYMOUS_CODING	5
R1	G	A	Hom	UTR_3_PRIME: 326 bases from CDS	1
R1	G	A	Hom	UTR_3_PRIME: 98 bases from CDS	4	199
R1	G	C	Het	INTERGENIC	27
R1	G	C	Het	INTRON	2
R1	G	C	Het	NON_SYNONYMOUS_CODING	10	39
R1	G	T	Het	INTERGENIC	29
R1	G	T	Het	INTRON	1
R1	G	T	Het	NON_SYNONYMOUS_CODING	16
R1	G	T	Het	SYNONYMOUS_CODING	7
R1	G	T	Hom	INTERGENIC	6
R1	G	T	Hom	INTRON	7
R1	G	T	Hom	NON_SYNONYMOUS_CODING	1
R1	G	T	Hom	UTR_5_PRIME: 130 bases from TSS	1
R1	G	T	Hom	UTR_5_PRIME: 268 bases from TSS	1
R1	G	T	Hom	UTR_5_PRIME: 276 bases from TSS	1
R1	G	T	Hom	UTR_5_PRIME: 367 bases from TSS	1
R1	G	T	Hom	UTR_5_PRIME: 677 bases from TSS	1
R1	G	T	Hom	UTR_5_PRIME: 685 bases from TSS	1	73
R1	T	A	Het	INTERGENIC	23
R1	T	A	Het	INTRON	3
R1	T	A	Het	NON_SYNONYMOUS_CODING	6
R1	T	A	Het	SYNONYMOUS_CODING	4
R1	T	A	Hom	INTERGENIC	2
R1	T	A	Hom	NON_SYNONYMOUS_CODING	3
R1	T	A	Hom	SYNONYMOUS_CODING	1
R1	T	A	Hom	UTR_3_PRIME: 177 bases from CDS	1	43
R1	T	C	Het	INTERGENIC	112
R1	T	C	Het	INTRON	20
R1	T	C	Het	NON_SYNONYMOUS_CODING	38
R1	T	C	Het	SYNONYMOUS_CODING	42
R1	T	C	Hom	INTERGENIC	10
R1	T	C	Hom	INTRON	2
R1	T	C	Hom	NON_SYNONYMOUS_CODING	3
R1	T	C	Hom	SYNONYMOUS_CODING	4
R1	T	C	Hom	UTR_3_PRIME: 1278 bases from CDS	1	232
R1	T	G	Het	INTERGENIC	25
R1	T	G	Het	INTRON	1
R1	T	G	Het	NON_SYNONYMOUS_CODING	7
R1	T	G	Het	SYNONYMOUS_CODING	3
R1	T	G	Hom	INTERGENIC	5	41
STR4	A	C	Het	INTERGENIC	32
STR4	A	C	Het	INTRON	3
STR4	A	C	Het	NON_SYNONYMOUS_CODING	13
STR4	A	C	Het	SYNONYMOUS_CODING	9
STR4	A	C	Het	INTERGENIC	57
STR4	A	C	Hom	INTERGENIC	8
STR4	A	C	Hom	NON_SYNONYMOUS_CODING	1
STR4	A	C	Hom	UTR_5_PRIME: 202 bases from TSS	1
STR4	A	C	Hom	INTRON	10	134
STR4	A	G	Het	INTERGENIC	176
STR4	A	G	Het	INTRON	32
STR4	A	G	Het	NON_SYNONYMOUS_CODING	55
STR4	A	G	Het	SPLICE_SITE_DONOR	1
STR4	A	G	Het	SYNONYMOUS_CODING	62
STR4	A	G	Het	NON_SYNONYMOUS_CODING	326
STR4	A	G	Hom	INTERGENIC	38
STR4	A	G	Hom	NON_SYNONYMOUS_CODING	3
STR4	A	G	Hom	SYNONYMOUS_CODING	2
STR4	A	G	Hom	START_LOST	43	738
STR4	A	T	Het	INTERGENIC	26
STR4	A	T	Het	INTRON	8
STR4	A	T	Het	NON_SYNONYMOUS_CODING	4
STR4	A	T	Het	SYNONYMOUS_CODING	1
STR4	A	T	Het	SYNONYMOUS_CODING	39
STR4	A	T	Hom	INTERGENIC	3
STR4	A	T	Hom	NON_SYNONYMOUS_CODING	3
STR4	A	T	Hom	UTR_5_PRIME: 138 bases from TSS	2
STR4	A	T	Hom	UTR_5_PRIME: 75 bases from TSS	8	94
STR4	C	A	Het	INTERGENIC	27
STR4	C	A	Het	INTRON	2
STR4	C	A	Het	NON_SYNONYMOUS_CODING	11
STR4	C	A	Het	SYNONYMOUS_CODING	6
STR4	C	A	Het	INTERGENIC	46
STR4	C	A	Hom	INTERGENIC	3
STR4	C	A	Hom	NON_SYNONYMOUS_CODING	3	98
STR4	C	G	Het	INTERGENIC	27
STR4	C	G	Het	INTRON	3
STR4	C	G	Het	NON_SYNONYMOUS_CODING	13
STR4	C	G	Het	SYNONYMOUS_CODING	17
STR4	C	G	Het	SYNONYMOUS_CODING	60
STR4	C	G	Hom	INTERGENIC	2
STR4	C	G	Hom	SYNONYMOUS_CODING	2
STR4	C	G	Hom	UTR_3_PRIME: 572 bases from CDS	4	128
STR4	C	T	Het	INTERGENIC	126
STR4	C	T	Het	INTRON	15
STR4	C	T	Het	NON_SYNONYMOUS_CODING	45
STR4	C	T	Het	START_LOST	1
STR4	C	T	Het	SYNONYMOUS_CODING	64
STR4	C	T	Het	UTR_5_PRIME: 75 bases from TSS	1
STR4	C	T	Het	INTERGENIC	252
STR4	C	T	Hom	INTERGENIC	18
STR4	C	T	Hom	NON_SYNONYMOUS_CODING	3
STR4	C	T	Hom	SYNONYMOUS_CODING	1
STR4	C	T	Hom	UTR_3_PRIME: 572 bases from CDS	5	531
STR4	G	A	Het	INTERGENIC	101
STR4	G	A	Het	INTRON	20	121
TR4	A	C	Het	SYNONYMOUS_CODING	57
TR4	A	C	Hom	INTERGENIC	10	67
TR4	A	G	Het	NON_SYNONYMOUS_CODING	326
TR4	A	G	Hom	SYNONYMOUS_CODING	43	369
TR4	A	T	Het	UTR_3_PRIME: 177 bases from CDS	39
TR4	A	T	Hom	INTERGENIC	8	47
TR4	C	A	Het	INTRON	46
TR4	C	A	Hom	NON_SYNONYMOUS_CODING	3	49
TR4	C	G	Het	SYNONYMOUS_CODING	60
TR4	C	G	Hom	INTERGENIC	4	64
TR4	C	T	Het	INTRON	252
TR4	C	T	Hom	INTERGENIC	27	279
TR4	G	A	Het	INTRON	175
TR4	G	A	Hom	NON_SYNONYMOUS_CODING	24	199
TR4	G	C	Het	SYNONYMOUS_CODING	39	39
TR4	G	T	Het	INTERGENIC	53
TR4	G	T	Hom	SYNONYMOUS_CODING	20	73
TR4	T	A	Het	INTERGENIC	36
TR4	T	A	Hom	NON_SYNONYMOUS_CODING	7	43
TR4	T	C	Het	SYNONYMOUS_CODING	225
TR4	T	C	Hom	UTR_3_PRIME: 177 bases from CDS	25	250
TR4	T	G	Het	INTERGENIC	36
TR4	T	G	Hom	INTRON	5	41
							A	T	C	G	Homo		A	T	C	G	Het
				Total	4866		0		7	5	A						A
				Foc R1	1502			7	7	10	T						T
				STR4	0		4	7	0	0	C						C
				TR4	0			8	8	6	G						G

## Sheet: Sheet4
Sum of nrow2	Column Labels
Row Labels	A	C	G	T	Grand Total
R1	483	392	311	316	1502			1949
INTERGENIC	283	203	170	177	833			697
INTRON	43	20	37	26	126
NON_SYNONYMOUS_CODING	79	72	59	57	267
SPLICE_SITE_DONOR	1				1
START_LOST		1			1
SYNONYMOUS_CODING	74	90	34	54	252			959
UTR_3_PRIME: 1278 bases from CDS				1	1
UTR_3_PRIME: 177 bases from CDS				1	1
UTR_3_PRIME: 326 bases from CDS			1		1
UTR_3_PRIME: 572 bases from CDS		5			5
UTR_3_PRIME: 98 bases from CDS			4		4
UTR_5_PRIME: 130 bases from TSS			1		1
UTR_5_PRIME: 138 bases from TSS	2				2
UTR_5_PRIME: 202 bases from TSS	1				1
UTR_5_PRIME: 268 bases from TSS			1		1
UTR_5_PRIME: 276 bases from TSS			1		1
UTR_5_PRIME: 367 bases from TSS			1		1
UTR_5_PRIME: 677 bases from TSS			1		1
UTR_5_PRIME: 685 bases from TSS			1		1
UTR_5_PRIME: 75 bases from TSS		1			1
STR4	966	757	121		1844
INTERGENIC	340	501	101		942
INTRON	53	20	20		93
NON_SYNONYMOUS_CODING	405	75			480
SPLICE_SITE_DONOR	1				1
START_LOST	43	1			44
SYNONYMOUS_CODING	113	150			263
UTR_3_PRIME: 572 bases from CDS		9			9
UTR_5_PRIME: 138 bases from TSS	2				2
UTR_5_PRIME: 202 bases from TSS	1				1
UTR_5_PRIME: 75 bases from TSS	8	1			9
TR4	483	392	311	334	1520
INTERGENIC	18	31	53	72	174
INTRON		298	175	5	478
NON_SYNONYMOUS_CODING	326	3	24	7	360
SYNONYMOUS_CODING	100	60	59	225	444
UTR_3_PRIME: 177 bases from CDS	39			25	64
Grand Total	1932	1541	743	650	4866
