# Supplementary material for: Comparative Whole-Genome Sequence Analyses of Fusarium Wilt Pathogen (Foc R1, STR4 and TR4) Infecting Cavendish (AAA) Bananas in India, with a Special Emphasis on Pathogenicity Mechanisms
Source: J Fungi (Basel). 2021 Aug 31;7(9):717. doi: 10.3390/jof7090717 (PMC8469521; doi:10.3390/jof7090717)
Supplement: Supplementary file 1 [file jof-07-00717-s001.zip › jof-1323046-supplementary/Supplementary Table S5_InDels.xlsx]

## Sheet: Sheet1
Race	Type	Variant	Zygosity	nrow
Foc R1	DEL	-A	Het	22
Foc R1	DEL	-A	Hom	2963
Foc R1	DEL	-AA	Het	13
Foc R1	DEL	-AA	Hom	356
Foc R1	DEL	-AAA	Het	1
Foc R1	DEL	-AAA	Hom	89
Foc R1	DEL	-AAAA	Hom	51
Foc R1	DEL	-AAAAA	Hom	10
Foc R1	DEL	-AAAAAA	Hom	8
Foc R1	DEL	-AAAAAAA	Hom	10
Foc R1	DEL	-AAAAAAAA	Hom	5
Foc R1	DEL	-AAAAAAAAA	Hom	1
Foc R1	DEL	-AAAAAACAA	Hom	2
Foc R1	DEL	-AAAAAAG	Het	1
Foc R1	DEL	-AAAAAATA	Hom	2
Foc R1	DEL	-AAAAAG	Hom	1
Foc R1	DEL	-AAAAAGAAAA	Hom	1
Foc R1	DEL	-AAAAC	Hom	1
Foc R1	DEL	-AAAACA	Hom	1
Foc R1	DEL	-AAAACC	Hom	1
Foc R1	DEL	-AAAAG	Hom	7
Foc R1	DEL	-AAAAGAAAAA	Hom	2
Foc R1	DEL	-AAAAGAAAAG	Hom	1
Foc R1	DEL	-AAAAGG	Hom	1
Foc R1	DEL	-AAAAGGCGCGAGAAGAGAG	Hom	1
Foc R1	DEL	-AAAAT	Hom	1
Foc R1	DEL	-AAAATCAAAGGCGGA	Hom	1
Foc R1	DEL	-AAAC	Hom	3
Foc R1	DEL	-AAACA	Hom	2
Foc R1	DEL	-AAACAACAA	Hom	2
Foc R1	DEL	-AAACAATCGATT	Hom	1
Foc R1	DEL	-AAACC	Hom	1
Foc R1	DEL	-AAACCAGCCACA	Hom	1
Foc R1	DEL	-AAACG	Hom	3
Foc R1	DEL	-AAAG	Hom	5
Foc R1	DEL	-AAAGA	Hom	1
Foc R1	DEL	-AAAGAA	Hom	3
Foc R1	DEL	-AAAGAAGAA	Hom	1
Foc R1	DEL	-AAAGATCCC	Hom	1
Foc R1	DEL	-AAAGC	Hom	1
Foc R1	DEL	-AAAGCGCC	Hom	1
Foc R1	DEL	-AAAGG	Hom	4
Foc R1	DEL	-AAAGGGTCGAGAG	Hom	1
Foc R1	DEL	-AAAT	Het	1
Foc R1	DEL	-AAAT	Hom	10
Foc R1	DEL	-AAATC	Hom	1
Foc R1	DEL	-AAATG	Hom	2
Foc R1	DEL	-AAATGT	Hom	1
Foc R1	DEL	-AAC	Het	6
Foc R1	DEL	-AAC	Hom	63
Foc R1	DEL	-AACA	Hom	4
Foc R1	DEL	-AACAA	Hom	1
Foc R1	DEL	-AACAAC	Hom	1
Foc R1	DEL	-AACAAGTCT	Hom	1
Foc R1	DEL	-AACAC	Hom	4
Foc R1	DEL	-AACACG	Hom	1
Foc R1	DEL	-AACAG	Hom	1
Foc R1	DEL	-AACAGA	Hom	2
Foc R1	DEL	-AACAGCC	Hom	1
Foc R1	DEL	-AACAGG	Hom	3
Foc R1	DEL	-AACATC	Hom	1
Foc R1	DEL	-AACATG	Hom	1
Foc R1	DEL	-AACATGCTGA	Hom	1
Foc R1	DEL	-AACC	Hom	7
Foc R1	DEL	-AACCA	Hom	1
Foc R1	DEL	-AACCAC	Hom	2
Foc R1	DEL	-AACCAG	Hom	1
Foc R1	DEL	-AACCCC	Het	1
Foc R1	DEL	-AACG	Hom	1
Foc R1	DEL	-AACGAA	Hom	3
Foc R1	DEL	-AACGAACG	Hom	4
Foc R1	DEL	-AACGAC	Hom	1
Foc R1	DEL	-AACGACGACGAC	Hom	1
Foc R1	DEL	-AACGATATCT	Hom	1
Foc R1	DEL	-AACGCCGCT	Hom	1
Foc R1	DEL	-AACGCTTCT	Hom	1
Foc R1	DEL	-AACGG	Hom	8
Foc R1	DEL	-AACGTGAACA	Hom	1
Foc R1	DEL	-AACT	Hom	16
Foc R1	DEL	-AACTAAGAC	Hom	1
Foc R1	DEL	-AACTCC	Hom	1
Foc R1	DEL	-AACTCT	Hom	1
Foc R1	DEL	-AACTGGAACTGG	Hom	1
Foc R1	DEL	-AACTGGAACTGGG	Hom	1
Foc R1	DEL	-AACTGGCACCAA	Hom	1
Foc R1	DEL	-AACTGTCTAA	Hom	1
Foc R1	DEL	-AACTT	Hom	1
Foc R1	DEL	-AACTTC	Hom	3
Foc R1	DEL	-AACTTTT	Hom	1
Foc R1	DEL	-AAG	Het	3
Foc R1	DEL	-AAG	Hom	78
Foc R1	DEL	-AAGA	Hom	8
Foc R1	DEL	-AAGAAAAAGAAA	Hom	1
Foc R1	DEL	-AAGAAATGG	Hom	1
Foc R1	DEL	-AAGAAG	Hom	1
Foc R1	DEL	-AAGAAT	Hom	1
Foc R1	DEL	-AAGAATG	Hom	1
Foc R1	DEL	-AAGAC	Hom	1
Foc R1	DEL	-AAGACAAGCT	Hom	1
Foc R1	DEL	-AAGACG	Hom	1
Foc R1	DEL	-AAGACGAGGC	Hom	4
Foc R1	DEL	-AAGAGA	Hom	3
Foc R1	DEL	-AAGAGGTGA	Hom	1
Foc R1	DEL	-AAGATG	Hom	1
Foc R1	DEL	-AAGC	Hom	8
Foc R1	DEL	-AAGCAG	Hom	1
Foc R1	DEL	-AAGCATGC	Hom	1
Foc R1	DEL	-AAGCCC	Hom	1
Foc R1	DEL	-AAGCCCAT	Hom	1
Foc R1	DEL	-AAGCT	Hom	2
Foc R1	DEL	-AAGCTCC	Hom	1
Foc R1	DEL	-AAGCTG	Hom	1
Foc R1	DEL	-AAGG	Het	2
Foc R1	DEL	-AAGG	Hom	24
Foc R1	DEL	-AAGGA	Hom	1
Foc R1	DEL	-AAGGAAAG	Hom	2
Foc R1	DEL	-AAGGAG	Hom	1
Foc R1	DEL	-AAGGAT	Hom	5
Foc R1	DEL	-AAGGATC	Het	2
Foc R1	DEL	-AAGGT	Het	1
Foc R1	DEL	-AAGGTA	Hom	1
Foc R1	DEL	-AAGGTT	Hom	4
Foc R1	DEL	-AAGT	Hom	2
Foc R1	DEL	-AAGTA	Het	1
Foc R1	DEL	-AAGTA	Hom	4
Foc R1	DEL	-AAGTC	Hom	1
Foc R1	DEL	-AAGTCAAC	Hom	1
Foc R1	DEL	-AAGTCCCCA	Hom	2
Foc R1	DEL	-AAGTG	Hom	2
Foc R1	DEL	-AAGTGAGT	Hom	1
Foc R1	DEL	-AAGTGCAAAGT	Hom	1
Foc R1	DEL	-AAGTGGTGGAGTCGG	Hom	1
Foc R1	DEL	-AAGTTCGCT	Het	1
Foc R1	DEL	-AAGTTGCT	Hom	1
Foc R1	DEL	-AAT	Het	1
Foc R1	DEL	-AAT	Hom	13
Foc R1	DEL	-AATA	Hom	4
Foc R1	DEL	-AATAGGCTATCGCTTATCAATC	Hom	1
Foc R1	DEL	-AATC	Hom	4
Foc R1	DEL	-AATCAG	Hom	1
Foc R1	DEL	-AATCAGCAG	Hom	1
Foc R1	DEL	-AATCATCA	Het	1
Foc R1	DEL	-AATCC	Hom	2
Foc R1	DEL	-AATCCTCTGGA	Hom	1
Foc R1	DEL	-AATCGAC	Hom	1
Foc R1	DEL	-AATG	Het	1
Foc R1	DEL	-AATG	Hom	3
Foc R1	DEL	-AATGAT	Hom	1
Foc R1	DEL	-AATGCA	Hom	1
Foc R1	DEL	-AATGT	Hom	1
Foc R1	DEL	-AATGTA	Hom	4
Foc R1	DEL	-AATT	Hom	4
Foc R1	DEL	-AATTACAGCTCAAGCAATTC	Hom	3
Foc R1	DEL	-AATTCTT	Hom	1
Foc R1	DEL	-AATTGCTCTG	Hom	1
Foc R1	DEL	-AATTTTTTT	Hom	1
Foc R1	DEL	-AC	Het	7
Foc R1	DEL	-AC	Hom	147
Foc R1	DEL	-ACA	Het	2
Foc R1	DEL	-ACA	Hom	85
Foc R1	DEL	-ACAA	Het	1
Foc R1	DEL	-ACAA	Hom	5
Foc R1	DEL	-ACAAA	Hom	3
Foc R1	DEL	-ACAAACACAAGCAA	Hom	1
Foc R1	DEL	-ACAAATGA	Het	1
Foc R1	DEL	-ACAAATTG	Hom	1
Foc R1	DEL	-ACAAC	Het	1
Foc R1	DEL	-ACAACA	Hom	4
Foc R1	DEL	-ACAACAACA	Hom	1
Foc R1	DEL	-ACAACAACAACA	Hom	1
Foc R1	DEL	-ACAACAG	Het	1
Foc R1	DEL	-ACAACTC	Hom	1
Foc R1	DEL	-ACAAG	Hom	2
Foc R1	DEL	-ACAAGCCAGTATG	Hom	1
Foc R1	DEL	-ACAAGCTACAG	Hom	2
Foc R1	DEL	-ACAATCAA	Hom	2
Foc R1	DEL	-ACAATCGATTGA	Hom	1
Foc R1	DEL	-ACAATTC	Hom	1
Foc R1	DEL	-ACAC	Het	2
Foc R1	DEL	-ACAC	Hom	4
Foc R1	DEL	-ACACA	Hom	2
Foc R1	DEL	-ACACACAAATCCATCAACCCA	Hom	1
Foc R1	DEL	-ACACATAA	Hom	1
Foc R1	DEL	-ACACCGCTGG	Hom	1
Foc R1	DEL	-ACACG	Hom	1
Foc R1	DEL	-ACACGAAGA	Hom	1
Foc R1	DEL	-ACACGGC	Hom	2
Foc R1	DEL	-ACACTCAAAATG	Hom	1
Foc R1	DEL	-ACACTT	Hom	1
Foc R1	DEL	-ACAG	Hom	5
Foc R1	DEL	-ACAGA	Het	1
Foc R1	DEL	-ACAGAC	Hom	1
Foc R1	DEL	-ACAGACTTGACTTCTTCT	Hom	4
Foc R1	DEL	-ACAGAG	Hom	4
Foc R1	DEL	-ACAGAGA	Hom	1
Foc R1	DEL	-ACAGAGATCGAG	Hom	2
Foc R1	DEL	-ACAGAT	Hom	1
Foc R1	DEL	-ACAGCA	Hom	6
Foc R1	DEL	-ACAGCC	Het	1
Foc R1	DEL	-ACAGCCG	Hom	4
Foc R1	DEL	-ACAGCG	Hom	1
Foc R1	DEL	-ACAGCT	Het	1
Foc R1	DEL	-ACAGG	Hom	2
Foc R1	DEL	-ACAGTA	Hom	1
Foc R1	DEL	-ACAGTATCCG	Hom	1
Foc R1	DEL	-ACAGTGCT	Hom	1
Foc R1	DEL	-ACAGTTTC	Hom	1
Foc R1	DEL	-ACAT	Hom	5
Foc R1	DEL	-ACATC	Hom	5
Foc R1	DEL	-ACATCA	Hom	2
Foc R1	DEL	-ACATCAT	Het	1
Foc R1	DEL	-ACATCTT	Hom	2
Foc R1	DEL	-ACATGG	Hom	1
Foc R1	DEL	-ACATGGCTG	Hom	1
Foc R1	DEL	-ACATT	Hom	1
Foc R1	DEL	-ACATTACAG	Hom	1
Foc R1	DEL	-ACATTTCA	Hom	1
Foc R1	DEL	-ACC	Het	3
Foc R1	DEL	-ACC	Hom	40
Foc R1	DEL	-ACCA	Hom	1
Foc R1	DEL	-ACCAAC	Hom	2
Foc R1	DEL	-ACCAAGAT	Het	1
Foc R1	DEL	-ACCAC	Hom	1
Foc R1	DEL	-ACCAG	Hom	3
Foc R1	DEL	-ACCAGATTCACCAAG	Hom	1
Foc R1	DEL	-ACCAGCA	Het	1
Foc R1	DEL	-ACCAT	Hom	1
Foc R1	DEL	-ACCATAAACACC	Hom	1
Foc R1	DEL	-ACCATC	Hom	2
Foc R1	DEL	-ACCATG	Hom	1
Foc R1	DEL	-ACCATGGG	Hom	1
Foc R1	DEL	-ACCATTGACC	Hom	1
Foc R1	DEL	-ACCC	Hom	2
Foc R1	DEL	-ACCCAA	Hom	1
Foc R1	DEL	-ACCCAGG	Hom	1
Foc R1	DEL	-ACCCAT	Hom	2
Foc R1	DEL	-ACCCCC	Hom	1
Foc R1	DEL	-ACCCCCCCCC	Hom	1
Foc R1	DEL	-ACCCCT	Hom	1
Foc R1	DEL	-ACCCGC	Hom	3
Foc R1	DEL	-ACCCT	Hom	1
Foc R1	DEL	-ACCGACC	Hom	1
Foc R1	DEL	-ACCGACCG	Hom	1
Foc R1	DEL	-ACCGC	Hom	1
Foc R1	DEL	-ACCT	Hom	8
Foc R1	DEL	-ACCTA	Het	1
Foc R1	DEL	-ACCTA	Hom	1
Foc R1	DEL	-ACCTAGCAT	Hom	4
Foc R1	DEL	-ACCTCA	Hom	1
Foc R1	DEL	-ACCTG	Hom	1
Foc R1	DEL	-ACCTGAC	Hom	1
Foc R1	DEL	-ACCTT	Hom	1
Foc R1	DEL	-ACCTTC	Hom	1
Foc R1	DEL	-ACCTTGCT	Hom	1
Foc R1	DEL	-ACCTTT	Het	1
Foc R1	DEL	-ACCTTTTCT	Hom	1
Foc R1	DEL	-ACG	Hom	25
Foc R1	DEL	-ACGA	Hom	3
Foc R1	DEL	-ACGAA	Hom	1
Foc R1	DEL	-ACGAAA	Hom	3
Foc R1	DEL	-ACGAATGCCACC	Hom	1
Foc R1	DEL	-ACGACG	Hom	3
Foc R1	DEL	-ACGAG	Hom	3
Foc R1	DEL	-ACGAGAT	Hom	1
Foc R1	DEL	-ACGAGCGCCTCC	Hom	1
Foc R1	DEL	-ACGATAGGAT	Het	1
Foc R1	DEL	-ACGATAGT	Hom	1
Foc R1	DEL	-ACGCA	Hom	2
Foc R1	DEL	-ACGCAGCAGCA	Hom	1
Foc R1	DEL	-ACGCCA	Hom	1
Foc R1	DEL	-ACGCCGCTC	Hom	1
Foc R1	DEL	-ACGCCTG	Hom	1
Foc R1	DEL	-ACGCTG	Hom	2
Foc R1	DEL	-ACGG	Hom	1
Foc R1	DEL	-ACGGG	Hom	1
Foc R1	DEL	-ACGGT	Hom	1
Foc R1	DEL	-ACGGTT	Hom	2
Foc R1	DEL	-ACGT	Hom	1
Foc R1	DEL	-ACGTAAC	Hom	2
Foc R1	DEL	-ACGTCGAGATTCAGGCGTCTT	Hom	1
Foc R1	DEL	-ACGTCTGCA	Hom	1
Foc R1	DEL	-ACGTG	Hom	1
Foc R1	DEL	-ACGTGGG	Hom	1
Foc R1	DEL	-ACGTTA	Hom	1
Foc R1	DEL	-ACT	Hom	28
Foc R1	DEL	-ACTA	Hom	8
Foc R1	DEL	-ACTAA	Hom	1
Foc R1	DEL	-ACTAAGACG	Hom	1
Foc R1	DEL	-ACTAAGTTC	Het	1
Foc R1	DEL	-ACTAC	Hom	2
Foc R1	DEL	-ACTACAGACAA	Hom	2
Foc R1	DEL	-ACTACT	Hom	2
Foc R1	DEL	-ACTAGT	Hom	2
Foc R1	DEL	-ACTC	Hom	3
Foc R1	DEL	-ACTCA	Het	1
Foc R1	DEL	-ACTCA	Hom	1
Foc R1	DEL	-ACTCACCCGCCCTA	Hom	1
Foc R1	DEL	-ACTCC	Hom	1
Foc R1	DEL	-ACTCCTAC	Hom	1
Foc R1	DEL	-ACTCGA	Hom	7
Foc R1	DEL	-ACTCGAG	Hom	1
Foc R1	DEL	-ACTCGCTGA	Hom	1
Foc R1	DEL	-ACTCT	Hom	1
Foc R1	DEL	-ACTCTAA	Hom	1
Foc R1	DEL	-ACTCTACGGGCTCCGGCTA	Hom	1
Foc R1	DEL	-ACTCTC	Hom	1
Foc R1	DEL	-ACTCTCTC	Hom	8
Foc R1	DEL	-ACTG	Hom	2
Foc R1	DEL	-ACTGA	Hom	3
Foc R1	DEL	-ACTGAA	Hom	1
Foc R1	DEL	-ACTGAAC	Hom	1
Foc R1	DEL	-ACTGACTGACTC	Hom	1
Foc R1	DEL	-ACTGAT	Hom	1
Foc R1	DEL	-ACTGGC	Hom	1
Foc R1	DEL	-ACTGGGACAAGGCC	Hom	1
Foc R1	DEL	-ACTGT	Hom	4
Foc R1	DEL	-ACTGTAC	Het	1
Foc R1	DEL	-ACTGTC	Hom	1
Foc R1	DEL	-ACTT	Het	1
Foc R1	DEL	-ACTT	Hom	6
Foc R1	DEL	-ACTTA	Hom	4
Foc R1	DEL	-ACTTC	Hom	1
Foc R1	DEL	-ACTTCACCT	Hom	2
Foc R1	DEL	-ACTTGA	Hom	1
Foc R1	DEL	-ACTTGAGCG	Hom	1
Foc R1	DEL	-ACTTGCA	Hom	1
Foc R1	DEL	-ACTTGCATC	Hom	1
Foc R1	DEL	-ACTTTTA	Hom	1
Foc R1	DEL	-ACTTTTACT	Hom	1
Foc R1	DEL	-AG	Het	10
Foc R1	DEL	-AG	Hom	198
Foc R1	DEL	-AGA	Het	1
Foc R1	DEL	-AGA	Hom	73
Foc R1	DEL	-AGAA	Hom	6
Foc R1	DEL	-AGAAA	Hom	3
Foc R1	DEL	-AGAAC	Hom	1
Foc R1	DEL	-AGAACCG	Hom	1
Foc R1	DEL	-AGAAG	Hom	1
Foc R1	DEL	-AGAAGA	Hom	3
Foc R1	DEL	-AGAAGAAGAAGA	Hom	2
Foc R1	DEL	-AGAAGAAGAAGAAGA	Hom	2
Foc R1	DEL	-AGAAGACGAAGAAGACGA	Hom	2
Foc R1	DEL	-AGAAGG	Hom	2
Foc R1	DEL	-AGAATGAG	Hom	3
Foc R1	DEL	-AGAC	Hom	6
Foc R1	DEL	-AGACAG	Hom	1
Foc R1	DEL	-AGACC	Hom	1
Foc R1	DEL	-AGACCATG	Hom	1
Foc R1	DEL	-AGACGAGACG	Hom	1
Foc R1	DEL	-AGACGT	Hom	1
Foc R1	DEL	-AGACTAG	Hom	1
Foc R1	DEL	-AGACTTGGAAGGAGA	Hom	1
Foc R1	DEL	-AGAG	Hom	15
Foc R1	DEL	-AGAGA	Hom	2
Foc R1	DEL	-AGAGAG	Hom	2
Foc R1	DEL	-AGAGAGAGAG	Hom	1
Foc R1	DEL	-AGAGATA	Hom	1
Foc R1	DEL	-AGAGC	Hom	1
Foc R1	DEL	-AGAGCC	Hom	1
Foc R1	DEL	-AGAGGA	Hom	1
Foc R1	DEL	-AGAGGGAAGAGGA	Hom	1
Foc R1	DEL	-AGAGT	Hom	1
Foc R1	DEL	-AGAGTAC	Hom	9
Foc R1	DEL	-AGAT	Hom	1
Foc R1	DEL	-AGATA	Hom	2
Foc R1	DEL	-AGATAACGATACTACGCTTC	Hom	1
Foc R1	DEL	-AGATCC	Hom	1
Foc R1	DEL	-AGATCTC	Hom	1
Foc R1	DEL	-AGATG	Hom	1
Foc R1	DEL	-AGATGC	Het	1
Foc R1	DEL	-AGATTA	Hom	1
Foc R1	DEL	-AGC	Het	1
Foc R1	DEL	-AGC	Hom	24
Foc R1	DEL	-AGCA	Hom	5
Foc R1	DEL	-AGCAAACA	Hom	4
Foc R1	DEL	-AGCAAC	Hom	1
Foc R1	DEL	-AGCACACCT	Hom	1
Foc R1	DEL	-AGCACAGCCGCA	Hom	1
Foc R1	DEL	-AGCAG	Hom	2
Foc R1	DEL	-AGCAGAGCAG	Hom	6
Foc R1	DEL	-AGCAGCC	Hom	1
Foc R1	DEL	-AGCAGGAACAG	Hom	1
Foc R1	DEL	-AGCATCGCAT	Hom	1
Foc R1	DEL	-AGCATTGGC	Hom	2
Foc R1	DEL	-AGCC	Hom	8
Foc R1	DEL	-AGCCAG	Het	1
Foc R1	DEL	-AGCCAGGCCAGGCCATACGCA	Hom	7
Foc R1	DEL	-AGCCAGTCGCGAAGA	Hom	1
Foc R1	DEL	-AGCCC	Hom	1
Foc R1	DEL	-AGCCGAC	Hom	1
Foc R1	DEL	-AGCGA	Hom	1
Foc R1	DEL	-AGCGAGGCGA	Hom	2
Foc R1	DEL	-AGCGAGT	Hom	1
Foc R1	DEL	-AGCGG	Hom	2
Foc R1	DEL	-AGCGGCAGAGCG	Hom	1
Foc R1	DEL	-AGCGGTGGCTCC	Hom	1
Foc R1	DEL	-AGCT	Hom	2
Foc R1	DEL	-AGCTA	Hom	3
Foc R1	DEL	-AGCTATCA	Hom	2
Foc R1	DEL	-AGCTCCCC	Hom	1
Foc R1	DEL	-AGCTCCTTC	Het	2
Foc R1	DEL	-AGCTGG	Hom	1
Foc R1	DEL	-AGCTT	Hom	1
Foc R1	DEL	-AGCTTTTAGAGGTGA	Hom	1
Foc R1	DEL	-AGG	Hom	60
Foc R1	DEL	-AGGA	Hom	4
Foc R1	DEL	-AGGAC	Hom	2
Foc R1	DEL	-AGGAGG	Hom	2
Foc R1	DEL	-AGGAGGATG	Het	1
Foc R1	DEL	-AGGATCTCCTCG	Hom	1
Foc R1	DEL	-AGGATGGAAG	Hom	1
Foc R1	DEL	-AGGC	Hom	4
Foc R1	DEL	-AGGCA	Hom	5
Foc R1	DEL	-AGGCAAGC	Hom	1
Foc R1	DEL	-AGGCCA	Hom	2
Foc R1	DEL	-AGGCG	Hom	1
Foc R1	DEL	-AGGCGA	Hom	3
Foc R1	DEL	-AGGCGGGGG	Hom	2
Foc R1	DEL	-AGGCGGTAA	Hom	1
Foc R1	DEL	-AGGCT	Hom	1
Foc R1	DEL	-AGGCTG	Hom	2
Foc R1	DEL	-AGGG	Hom	1
Foc R1	DEL	-AGGGACG	Het	1
Foc R1	DEL	-AGGGAG	Hom	8
Foc R1	DEL	-AGGGAT	Hom	1
Foc R1	DEL	-AGGGC	Hom	8
Foc R1	DEL	-AGGGCC	Hom	1
Foc R1	DEL	-AGGGCCATTG	Hom	1
Foc R1	DEL	-AGGGCCGGA	Hom	2
Foc R1	DEL	-AGGGG	Hom	3
Foc R1	DEL	-AGGGGCAGCTTCGGGAGCAGCTTC	Hom	1
Foc R1	DEL	-AGGGGCGCTT	Hom	1
Foc R1	DEL	-AGGGGG	Hom	6
Foc R1	DEL	-AGGGGGGG	Hom	1
Foc R1	DEL	-AGGGGGGGGG	Hom	1
Foc R1	DEL	-AGGGGGT	Hom	7
Foc R1	DEL	-AGGTA	Hom	30
Foc R1	DEL	-AGGTAC	Hom	3
Foc R1	DEL	-AGGTACCTTA	Hom	1
Foc R1	DEL	-AGGTAGAGGTGATTGCTAGGT	Hom	1
Foc R1	DEL	-AGGTAGGGTA	Hom	2
Foc R1	DEL	-AGGTAGGTACCTA	Hom	2
Foc R1	DEL	-AGGTCCACA	Hom	4
Foc R1	DEL	-AGGTT	Hom	1
Foc R1	DEL	-AGT	Het	1
Foc R1	DEL	-AGT	Hom	20
Foc R1	DEL	-AGTA	Hom	6
Foc R1	DEL	-AGTAA	Hom	1
Foc R1	DEL	-AGTAC	Hom	1
Foc R1	DEL	-AGTACAG	Hom	2
Foc R1	DEL	-AGTACAGTAC	Hom	1
Foc R1	DEL	-AGTACCT	Hom	1
Foc R1	DEL	-AGTACTTA	Hom	2
Foc R1	DEL	-AGTAG	Hom	3
Foc R1	DEL	-AGTAT	Hom	1
Foc R1	DEL	-AGTATGCTG	Hom	1
Foc R1	DEL	-AGTATGG	Hom	2
Foc R1	DEL	-AGTC	Hom	2
Foc R1	DEL	-AGTCAACAGAG	Hom	1
Foc R1	DEL	-AGTCCTGTCC	Hom	2
Foc R1	DEL	-AGTCG	Hom	1
Foc R1	DEL	-AGTCTTAGACG	Hom	3
Foc R1	DEL	-AGTG	Hom	11
Foc R1	DEL	-AGTGA	Hom	1
Foc R1	DEL	-AGTGC	Hom	1
Foc R1	DEL	-AGTGCCGTTTCC	Hom	1
Foc R1	DEL	-AGTGCGGTC	Hom	1
Foc R1	DEL	-AGTGTGTAAGG	Hom	1
Foc R1	DEL	-AGTT	Hom	11
Foc R1	DEL	-AGTTA	Hom	1
Foc R1	DEL	-AGTTCCTGAC	Hom	1
Foc R1	DEL	-AGTTGCGATA	Hom	2
Foc R1	DEL	-AGTTGTGGATGT	Hom	1
Foc R1	DEL	-AT	Het	9
Foc R1	DEL	-AT	Hom	219
Foc R1	DEL	-ATA	Hom	12
Foc R1	DEL	-ATAA	Hom	3
Foc R1	DEL	-ATAAA	Hom	1
Foc R1	DEL	-ATAAAGG	Hom	1
Foc R1	DEL	-ATAAG	Het	1
Foc R1	DEL	-ATAAG	Hom	1
Foc R1	DEL	-ATAAGAG	Hom	1
Foc R1	DEL	-ATAATG	Hom	1
Foc R1	DEL	-ATAC	Hom	10
Foc R1	DEL	-ATACAGA	Hom	3
Foc R1	DEL	-ATACAGTACA	Hom	1
Foc R1	DEL	-ATACATCAA	Hom	1
Foc R1	DEL	-ATACC	Hom	2
Foc R1	DEL	-ATACCAT	Hom	2
Foc R1	DEL	-ATACCATA	Hom	1
Foc R1	DEL	-ATACGA	Hom	5
Foc R1	DEL	-ATACGGA	Hom	1
Foc R1	DEL	-ATAG	Het	1
Foc R1	DEL	-ATAG	Hom	9
Foc R1	DEL	-ATAGCA	Hom	1
Foc R1	DEL	-ATAGGATCCT	Hom	2
Foc R1	DEL	-ATAGTA	Hom	1
Foc R1	DEL	-ATAT	Hom	11
Foc R1	DEL	-ATATA	Hom	1
Foc R1	DEL	-ATATATAT	Hom	3
Foc R1	DEL	-ATATCATCCATGC	Hom	1
Foc R1	DEL	-ATATG	Hom	1
Foc R1	DEL	-ATATGCT	Het	2
Foc R1	DEL	-ATATGT	Hom	1
Foc R1	DEL	-ATATTA	Hom	1
Foc R1	DEL	-ATC	Hom	56
Foc R1	DEL	-ATCA	Het	1
Foc R1	DEL	-ATCA	Hom	32
Foc R1	DEL	-ATCAA	Hom	1
Foc R1	DEL	-ATCAC	Hom	1
Foc R1	DEL	-ATCAGC	Hom	5
Foc R1	DEL	-ATCATC	Hom	1
Foc R1	DEL	-ATCATCAGTGCAG	Hom	1
Foc R1	DEL	-ATCC	Hom	2
Foc R1	DEL	-ATCCAAAG	Hom	1
Foc R1	DEL	-ATCCCAC	Hom	1
Foc R1	DEL	-ATCCCCATAG	Hom	6
Foc R1	DEL	-ATCCCGCATCTTTTCCTCATTA	Hom	1
Foc R1	DEL	-ATCCCGGAGAACTTCTGTA	Hom	1
Foc R1	DEL	-ATCCTC	Hom	2
Foc R1	DEL	-ATCCTCAG	Hom	1
Foc R1	DEL	-ATCGATCGATCCTTGCGCCA	Hom	1
Foc R1	DEL	-ATCGCATCGC	Hom	1
Foc R1	DEL	-ATCGGA	Hom	1
Foc R1	DEL	-ATCGTGT	Hom	1
Foc R1	DEL	-ATCGTTAT	Hom	1
Foc R1	DEL	-ATCT	Hom	5
Foc R1	DEL	-ATCTCAATT	Het	1
Foc R1	DEL	-ATCTCAT	Hom	1
Foc R1	DEL	-ATCTCATCCACC	Hom	1
Foc R1	DEL	-ATCTCC	Hom	1
Foc R1	DEL	-ATCTCGCTAA	Hom	1
Foc R1	DEL	-ATCTGG	Hom	2
Foc R1	DEL	-ATCTT	Hom	1
Foc R1	DEL	-ATCTTCCT	Hom	1
Foc R1	DEL	-ATCTTCGGCCTT	Hom	1
Foc R1	DEL	-ATCTTGCCT	Hom	1
Foc R1	DEL	-ATCTTGGAG	Hom	1
Foc R1	DEL	-ATG	Het	1
Foc R1	DEL	-ATG	Hom	56
Foc R1	DEL	-ATGA	Het	1
Foc R1	DEL	-ATGA	Hom	16
Foc R1	DEL	-ATGAA	Hom	1
Foc R1	DEL	-ATGACATGAAAAA	Hom	1
Foc R1	DEL	-ATGAG	Hom	1
Foc R1	DEL	-ATGATG	Hom	4
Foc R1	DEL	-ATGATGTT	Hom	1
Foc R1	DEL	-ATGC	Het	2
Foc R1	DEL	-ATGC	Hom	3
Foc R1	DEL	-ATGCACTTGCACCTTGCAC	Hom	3
Foc R1	DEL	-ATGCAT	Hom	1
Foc R1	DEL	-ATGCCAGC	Hom	1
Foc R1	DEL	-ATGCCC	Hom	1
Foc R1	DEL	-ATGCCTC	Hom	1
Foc R1	DEL	-ATGCG	Hom	6
Foc R1	DEL	-ATGCT	Het	1
Foc R1	DEL	-ATGCTCATGCTC	Hom	1
Foc R1	DEL	-ATGG	Hom	2
Foc R1	DEL	-ATGGAA	Hom	1
Foc R1	DEL	-ATGGACA	Het	1
Foc R1	DEL	-ATGGAG	Hom	1
Foc R1	DEL	-ATGGATAGAT	Hom	1
Foc R1	DEL	-ATGGATCATGGTGG	Hom	1
Foc R1	DEL	-ATGGCC	Hom	1
Foc R1	DEL	-ATGGCCATGGTC	Hom	1
Foc R1	DEL	-ATGGGACTTGG	Hom	1
Foc R1	DEL	-ATGGGAGATGGGGAGGATTGCGGG	Hom	2
Foc R1	DEL	-ATGGGG	Hom	1
Foc R1	DEL	-ATGGTGTTGCA	Hom	1
Foc R1	DEL	-ATGGTTCGCGAC	Hom	1
Foc R1	DEL	-ATGT	Hom	4
Foc R1	DEL	-ATGTA	Hom	1
Foc R1	DEL	-ATGTACT	Hom	1
Foc R1	DEL	-ATGTAGCTT	Hom	1
Foc R1	DEL	-ATGTC	Hom	1
Foc R1	DEL	-ATGTCAA	Hom	2
Foc R1	DEL	-ATGTCCT	Hom	1
Foc R1	DEL	-ATGTG	Hom	3
Foc R1	DEL	-ATGTGACA	Hom	1
Foc R1	DEL	-ATGTT	Hom	1
Foc R1	DEL	-ATGTTC	Hom	1
Foc R1	DEL	-ATGTTCTG	Hom	1
Foc R1	DEL	-ATGTTT	Hom	3
Foc R1	DEL	-ATT	Hom	25
Foc R1	DEL	-ATTA	Het	1
Foc R1	DEL	-ATTA	Hom	10
Foc R1	DEL	-ATTAACTGTA	Hom	1
Foc R1	DEL	-ATTAC	Hom	2
Foc R1	DEL	-ATTAG	Hom	1
Foc R1	DEL	-ATTATT	Hom	1
Foc R1	DEL	-ATTC	Hom	4
Foc R1	DEL	-ATTCAAGTGA	Hom	1
Foc R1	DEL	-ATTCCA	Hom	2
Foc R1	DEL	-ATTCCT	Hom	1
Foc R1	DEL	-ATTCT	Hom	1
Foc R1	DEL	-ATTCTC	Hom	1
Foc R1	DEL	-ATTG	Hom	2
Foc R1	DEL	-ATTGA	Hom	1
Foc R1	DEL	-ATTGAG	Hom	1
Foc R1	DEL	-ATTGCCA	Hom	1
Foc R1	DEL	-ATTGG	Hom	2
Foc R1	DEL	-ATTGGCAA	Hom	1
Foc R1	DEL	-ATTGGCTAG	Hom	2
Foc R1	DEL	-ATTGTAATT	Hom	1
Foc R1	DEL	-ATTT	Hom	9
Foc R1	DEL	-ATTTC	Hom	1
Foc R1	DEL	-ATTTCT	Hom	2
Foc R1	DEL	-ATTTGA	Hom	1
Foc R1	DEL	-ATTTGCCTGA	Hom	1
Foc R1	DEL	-ATTTGT	Hom	1
Foc R1	DEL	-ATTTT	Hom	1
Foc R1	DEL	-ATTTTTTTT	Hom	5
Foc R1	DEL	-C	Het	11
Foc R1	DEL	-C	Hom	1947
Foc R1	DEL	-CA	Het	10
Foc R1	DEL	-CA	Hom	202
Foc R1	DEL	-CAA	Het	5
Foc R1	DEL	-CAA	Hom	44
Foc R1	DEL	-CAAA	Hom	21
Foc R1	DEL	-CAAAA	Hom	1
Foc R1	DEL	-CAAAAAA	Hom	1
Foc R1	DEL	-CAAACACCACCA	Hom	1
Foc R1	DEL	-CAAAG	Hom	1
Foc R1	DEL	-CAAATACCACAATGA	Hom	1
Foc R1	DEL	-CAAATAGA	Hom	1
Foc R1	DEL	-CAAATG	Hom	4
Foc R1	DEL	-CAAC	Hom	3
Foc R1	DEL	-CAACA	Hom	4
Foc R1	DEL	-CAACAACCATCAAC	Hom	1
Foc R1	DEL	-CAACAC	Hom	2
Foc R1	DEL	-CAACC	Het	3
Foc R1	DEL	-CAACCATAA	Hom	1
Foc R1	DEL	-CAACG	Hom	5
Foc R1	DEL	-CAACGCAACGCAACG	Hom	1
Foc R1	DEL	-CAACGGCAACGG	Hom	1
Foc R1	DEL	-CAACT	Hom	2
Foc R1	DEL	-CAACTTCGA	Het	1
Foc R1	DEL	-CAAG	Hom	7
Foc R1	DEL	-CAAGACA	Hom	1
Foc R1	DEL	-CAAGACAGCT	Hom	1
Foc R1	DEL	-CAAGAGCCAGTC	Hom	2
Foc R1	DEL	-CAAGCCTGG	Hom	1
Foc R1	DEL	-CAAGCTACG	Hom	2
Foc R1	DEL	-CAAGG	Hom	2
Foc R1	DEL	-CAAGT	Hom	3
Foc R1	DEL	-CAAT	Hom	3
Foc R1	DEL	-CAATAAAC	Hom	1
Foc R1	DEL	-CAATCAAT	Hom	2
Foc R1	DEL	-CAATTCT	Hom	1
Foc R1	DEL	-CAC	Hom	24
Foc R1	DEL	-CACA	Het	3
Foc R1	DEL	-CACA	Hom	4
Foc R1	DEL	-CACAACGATGA	Hom	1
Foc R1	DEL	-CACACACA	Hom	2
Foc R1	DEL	-CACACACACACA	Hom	1
Foc R1	DEL	-CACAG	Hom	2
Foc R1	DEL	-CACAGAG	Hom	1
Foc R1	DEL	-CACAT	Hom	1
Foc R1	DEL	-CACATG	Hom	1
Foc R1	DEL	-CACC	Hom	5
Foc R1	DEL	-CACCA	Hom	6
Foc R1	DEL	-CACCAT	Hom	1
Foc R1	DEL	-CACCGGCGATCC	Hom	1
Foc R1	DEL	-CACCT	Hom	1
Foc R1	DEL	-CACCTGC	Hom	1
Foc R1	DEL	-CACCTTTACTCT	Hom	2
Foc R1	DEL	-CACG	Hom	4
Foc R1	DEL	-CACGC	Hom	1
Foc R1	DEL	-CACGGC	Hom	1
Foc R1	DEL	-CACGGG	Hom	1
Foc R1	DEL	-CACGGTA	Hom	2
Foc R1	DEL	-CACGGTCAT	Hom	4
Foc R1	DEL	-CACGTCT	Hom	1
Foc R1	DEL	-CACT	Hom	8
Foc R1	DEL	-CACTAG	Hom	1
Foc R1	DEL	-CACTATTAT	Hom	1
Foc R1	DEL	-CACTCC	Hom	1
Foc R1	DEL	-CACTG	Het	3
Foc R1	DEL	-CACTGAACTG	Hom	1
Foc R1	DEL	-CACTGG	Hom	1
Foc R1	DEL	-CACTGTG	Hom	1
Foc R1	DEL	-CACTTCAA	Hom	2
Foc R1	DEL	-CACTTCACATTGGT	Hom	2
Foc R1	DEL	-CACTTCCACTTC	Hom	2
Foc R1	DEL	-CACTTG	Hom	1
Foc R1	DEL	-CAG	Het	1
Foc R1	DEL	-CAG	Hom	19
Foc R1	DEL	-CAGA	Hom	7
Foc R1	DEL	-CAGAA	Hom	1
Foc R1	DEL	-CAGACATACCTCA	Hom	1
Foc R1	DEL	-CAGACCATTGAA	Hom	1
Foc R1	DEL	-CAGAG	Hom	2
Foc R1	DEL	-CAGAGACAGAGACAGAGA	Hom	1
Foc R1	DEL	-CAGAGTA	Hom	5
Foc R1	DEL	-CAGAT	Hom	1
Foc R1	DEL	-CAGC	Hom	10
Foc R1	DEL	-CAGCACAGCA	Hom	3
Foc R1	DEL	-CAGCACG	Hom	1
Foc R1	DEL	-CAGCAG	Hom	1
Foc R1	DEL	-CAGCAGCAGCAG	Hom	2
Foc R1	DEL	-CAGCAGCCC	Het	1
Foc R1	DEL	-CAGCCAT	Hom	2
Foc R1	DEL	-CAGCT	Hom	1
Foc R1	DEL	-CAGCTA	Hom	1
Foc R1	DEL	-CAGCTC	Hom	1
Foc R1	DEL	-CAGCTCA	Hom	1
Foc R1	DEL	-CAGCTTCAG	Hom	4
Foc R1	DEL	-CAGG	Hom	2
Foc R1	DEL	-CAGGAG	Hom	1
Foc R1	DEL	-CAGGATGC	Hom	1
Foc R1	DEL	-CAGGC	Hom	1
Foc R1	DEL	-CAGGCA	Het	1
Foc R1	DEL	-CAGGCCAGTAGC	Hom	1
Foc R1	DEL	-CAGGCG	Hom	1
Foc R1	DEL	-CAGGT	Hom	1
Foc R1	DEL	-CAGGTGG	Hom	1
Foc R1	DEL	-CAGGTT	Het	12
Foc R1	DEL	-CAGT	Hom	9
Foc R1	DEL	-CAGTA	Het	1
Foc R1	DEL	-CAGTA	Hom	3
Foc R1	DEL	-CAGTAAAACTAAA	Hom	3
Foc R1	DEL	-CAGTCA	Hom	1
Foc R1	DEL	-CAGTG	Hom	1
Foc R1	DEL	-CAGTGCG	Hom	1
Foc R1	DEL	-CAGTGCTT	Hom	1
Foc R1	DEL	-CAGTGGA	Hom	1
Foc R1	DEL	-CAGTT	Hom	1
Foc R1	DEL	-CAGTTAAGAG	Hom	1
Foc R1	DEL	-CAGTTATTGCG	Hom	3
Foc R1	DEL	-CAGTTTTTT	Hom	1
Foc R1	DEL	-CAT	Hom	42
Foc R1	DEL	-CATA	Het	2
Foc R1	DEL	-CATA	Hom	10
Foc R1	DEL	-CATAA	Hom	1
Foc R1	DEL	-CATAAGA	Hom	1
Foc R1	DEL	-CATAGGA	Hom	1
Foc R1	DEL	-CATAGTAC	Hom	1
Foc R1	DEL	-CATATA	Hom	1
Foc R1	DEL	-CATATAT	Het	1
Foc R1	DEL	-CATATC	Hom	1
Foc R1	DEL	-CATC	Hom	10
Foc R1	DEL	-CATCAC	Hom	1
Foc R1	DEL	-CATCAGC	Hom	1
Foc R1	DEL	-CATCAT	Hom	2
Foc R1	DEL	-CATCC	Hom	1
Foc R1	DEL	-CATCCAAAGCTGTCACCCA	Hom	1
Foc R1	DEL	-CATCCATC	Hom	1
Foc R1	DEL	-CATCCGGAGACAATCGCCCGCGC	Hom	3
Foc R1	DEL	-CATCCGGC	Het	1
Foc R1	DEL	-CATCCGGCG	Hom	1
Foc R1	DEL	-CATCCT	Het	1
Foc R1	DEL	-CATCCTT	Hom	1
Foc R1	DEL	-CATCGCATTCTG	Hom	1
Foc R1	DEL	-CATCGG	Hom	1
Foc R1	DEL	-CATCGTGGCTTATCGGTCCAGTCG	Hom	1
Foc R1	DEL	-CATCT	Hom	1
Foc R1	DEL	-CATCTC	Hom	2
Foc R1	DEL	-CATG	Hom	19
Foc R1	DEL	-CATGA	Hom	1
Foc R1	DEL	-CATGAG	Hom	2
Foc R1	DEL	-CATGC	Hom	3
Foc R1	DEL	-CATGCT	Het	1
Foc R1	DEL	-CATGG	Hom	1
Foc R1	DEL	-CATGGA	Hom	1
Foc R1	DEL	-CATT	Hom	4
Foc R1	DEL	-CATTG	Hom	5
Foc R1	DEL	-CATTGGCGCATTG	Hom	1
Foc R1	DEL	-CATTGTATTG	Hom	1
Foc R1	DEL	-CC	Het	7
Foc R1	DEL	-CC	Hom	138
Foc R1	DEL	-CCA	Het	1
Foc R1	DEL	-CCA	Hom	32
Foc R1	DEL	-CCAA	Hom	3
Foc R1	DEL	-CCAAA	Hom	1
Foc R1	DEL	-CCAAAA	Hom	1
Foc R1	DEL	-CCAAACA	Hom	1
Foc R1	DEL	-CCAAACT	Hom	1
Foc R1	DEL	-CCAAATAAGAAA	Hom	1
Foc R1	DEL	-CCAACACCAACA	Hom	1
Foc R1	DEL	-CCAACTCA	Hom	3
Foc R1	DEL	-CCAAG	Hom	6
Foc R1	DEL	-CCAATAAAAAAA	Hom	1
Foc R1	DEL	-CCAATC	Hom	1
Foc R1	DEL	-CCAC	Hom	6
Foc R1	DEL	-CCACA	Hom	1
Foc R1	DEL	-CCACACA	Hom	1
Foc R1	DEL	-CCACAT	Hom	1
Foc R1	DEL	-CCACC	Hom	1
Foc R1	DEL	-CCACCA	Hom	6
Foc R1	DEL	-CCACT	Hom	1
Foc R1	DEL	-CCACTG	Hom	1
Foc R1	DEL	-CCAG	Hom	5
Foc R1	DEL	-CCAGAA	Hom	1
Foc R1	DEL	-CCAGAC	Hom	1
Foc R1	DEL	-CCAGACGGAGAGCC	Hom	2
Foc R1	DEL	-CCAGCGC	Hom	1
Foc R1	DEL	-CCAGCT	Hom	1
Foc R1	DEL	-CCAGG	Hom	1
Foc R1	DEL	-CCAGGGTTCA	Hom	1
Foc R1	DEL	-CCAGGTAGC	Hom	1
Foc R1	DEL	-CCAGTA	Hom	1
Foc R1	DEL	-CCAGTCCATTG	Hom	1
Foc R1	DEL	-CCAGTCTTTG	Hom	1
Foc R1	DEL	-CCAT	Hom	10
Foc R1	DEL	-CCATAG	Hom	5
Foc R1	DEL	-CCATAGTA	Hom	1
Foc R1	DEL	-CCATCC	Het	1
Foc R1	DEL	-CCATCT	Hom	1
Foc R1	DEL	-CCATGC	Het	1
Foc R1	DEL	-CCATGCT	Hom	1
Foc R1	DEL	-CCATGTCAATGTGACTGTA	Hom	1
Foc R1	DEL	-CCATGTCATGTCATG	Hom	1
Foc R1	DEL	-CCATT	Hom	3
Foc R1	DEL	-CCATTTACTGGA	Hom	1
Foc R1	DEL	-CCC	Hom	22
Foc R1	DEL	-CCCA	Hom	4
Foc R1	DEL	-CCCAA	Hom	2
Foc R1	DEL	-CCCAAA	Hom	1
Foc R1	DEL	-CCCAAATAAGAA	Hom	1
Foc R1	DEL	-CCCAAC	Hom	1
Foc R1	DEL	-CCCAACCTAAA	Hom	1
Foc R1	DEL	-CCCAAGCAAA	Hom	1
Foc R1	DEL	-CCCAG	Hom	2
Foc R1	DEL	-CCCAGATGGC	Hom	1
Foc R1	DEL	-CCCAGGCCAAA	Hom	1
Foc R1	DEL	-CCCAGT	Hom	1
Foc R1	DEL	-CCCAGTCCAG	Hom	2
Foc R1	DEL	-CCCATC	Hom	1
Foc R1	DEL	-CCCATCCA	Hom	2
Foc R1	DEL	-CCCC	Het	1
Foc R1	DEL	-CCCC	Hom	9
Foc R1	DEL	-CCCCACCTCTTCTTCA	Hom	1
Foc R1	DEL	-CCCCAGC	Hom	1
Foc R1	DEL	-CCCCC	Hom	12
Foc R1	DEL	-CCCCCAC	Hom	1
Foc R1	DEL	-CCCCCAGGTCAAAAGCAA	Hom	1
Foc R1	DEL	-CCCCCC	Hom	4
Foc R1	DEL	-CCCCCCAC	Hom	1
Foc R1	DEL	-CCCCCCC	Hom	8
Foc R1	DEL	-CCCCCCCC	Hom	3
Foc R1	DEL	-CCCCCCCCCC	Hom	1
Foc R1	DEL	-CCCCCCCCCCC	Hom	3
Foc R1	DEL	-CCCCT	Hom	5
Foc R1	DEL	-CCCGA	Het	1
Foc R1	DEL	-CCCGACG	Hom	1
Foc R1	DEL	-CCCGAG	Hom	6
Foc R1	DEL	-CCCGCGTGCCAAAGCCAAAAGCC	Hom	1
Foc R1	DEL	-CCCGG	Hom	1
Foc R1	DEL	-CCCGGT	Het	1
Foc R1	DEL	-CCCGTA	Hom	5
Foc R1	DEL	-CCCT	Hom	1
Foc R1	DEL	-CCCTACCTCACCCG	Hom	1
Foc R1	DEL	-CCCTAGTC	Hom	2
Foc R1	DEL	-CCCTCATCC	Hom	4
Foc R1	DEL	-CCCTCATCCACCAAC	Hom	2
Foc R1	DEL	-CCCTCTCCT	Hom	1
Foc R1	DEL	-CCCTCTGGC	Hom	1
Foc R1	DEL	-CCCTGAGCA	Hom	1
Foc R1	DEL	-CCCTT	Hom	1
Foc R1	DEL	-CCCTTA	Hom	2
Foc R1	DEL	-CCCTTCGCTTG	Hom	1
Foc R1	DEL	-CCCTTCTT	Hom	1
Foc R1	DEL	-CCCTTG	Hom	1
Foc R1	DEL	-CCCTTGGCTCAT	Hom	1
Foc R1	DEL	-CCG	Hom	6
Foc R1	DEL	-CCGAAG	Hom	1
Foc R1	DEL	-CCGACCC	Hom	1
Foc R1	DEL	-CCGAT	Hom	2
Foc R1	DEL	-CCGATGTTATCATCT	Hom	1
Foc R1	DEL	-CCGC	Hom	1
Foc R1	DEL	-CCGCA	Hom	2
Foc R1	DEL	-CCGCAG	Hom	1
Foc R1	DEL	-CCGCCG	Hom	2
Foc R1	DEL	-CCGCCGC	Hom	1
Foc R1	DEL	-CCGCGATAGT	Hom	1
Foc R1	DEL	-CCGCT	Hom	1
Foc R1	DEL	-CCGCTC	Hom	1
Foc R1	DEL	-CCGGCC	Hom	1
Foc R1	DEL	-CCGGGA	Hom	1
Foc R1	DEL	-CCGGTT	Hom	1
Foc R1	DEL	-CCGGTTTCTACTCTAATGTCAA	Hom	2
Foc R1	DEL	-CCGTA	Hom	3
Foc R1	DEL	-CCGTAACATA	Hom	1
Foc R1	DEL	-CCGTACT	Hom	2
Foc R1	DEL	-CCGTAGC	Hom	1
Foc R1	DEL	-CCGTG	Hom	1
Foc R1	DEL	-CCGTT	Hom	1
Foc R1	DEL	-CCT	Het	2
Foc R1	DEL	-CCT	Hom	45
Foc R1	DEL	-CCTA	Het	1
Foc R1	DEL	-CCTA	Hom	29
Foc R1	DEL	-CCTAA	Hom	1
Foc R1	DEL	-CCTAAG	Hom	1
Foc R1	DEL	-CCTACCTA	Hom	2
Foc R1	DEL	-CCTACCTTA	Hom	1
Foc R1	DEL	-CCTC	Hom	10
Foc R1	DEL	-CCTCA	Hom	2
Foc R1	DEL	-CCTCACCTTTC	Hom	1
Foc R1	DEL	-CCTCAGGT	Hom	1
Foc R1	DEL	-CCTCCA	Hom	4
Foc R1	DEL	-CCTCCAA	Hom	1
Foc R1	DEL	-CCTCCACTGTCCT	Hom	1
Foc R1	DEL	-CCTCCG	Hom	2
Foc R1	DEL	-CCTCGA	Hom	1
Foc R1	DEL	-CCTCGG	Het	2
Foc R1	DEL	-CCTCTA	Hom	1
Foc R1	DEL	-CCTCTATAATATCTGTGATA	Hom	6
Foc R1	DEL	-CCTCTGC	Hom	1
Foc R1	DEL	-CCTCTGGCA	Hom	1
Foc R1	DEL	-CCTG	Hom	2
Foc R1	DEL	-CCTGACG	Het	1
Foc R1	DEL	-CCTGACTGTT	Hom	1
Foc R1	DEL	-CCTGCATCTGCA	Hom	1
Foc R1	DEL	-CCTGCT	Hom	3
Foc R1	DEL	-CCTGGA	Hom	1
Foc R1	DEL	-CCTGGTGTG	Hom	1
Foc R1	DEL	-CCTGT	Hom	1
Foc R1	DEL	-CCTGTGAATGCTCAGCAACAG	Hom	1
Foc R1	DEL	-CCTT	Het	1
Foc R1	DEL	-CCTT	Hom	10
Foc R1	DEL	-CCTTA	Hom	37
Foc R1	DEL	-CCTTACCTTA	Hom	1
Foc R1	DEL	-CCTTATCACTCACTA	Hom	2
Foc R1	DEL	-CCTTC	Hom	2
Foc R1	DEL	-CCTTCT	Hom	2
Foc R1	DEL	-CCTTCTTCT	Het	2
Foc R1	DEL	-CCTTCTTTTCATCCTTCTTCTCGT	Hom	1
Foc R1	DEL	-CCTTG	Hom	1
Foc R1	DEL	-CCTTTC	Hom	1
Foc R1	DEL	-CCTTTTCA	Hom	1
Foc R1	DEL	-CG	Het	9
Foc R1	DEL	-CG	Hom	48
Foc R1	DEL	-CGA	Het	2
Foc R1	DEL	-CGA	Hom	32
Foc R1	DEL	-CGAA	Hom	4
Foc R1	DEL	-CGAAAAAAAG	Hom	1
Foc R1	DEL	-CGAAGATCA	Hom	1
Foc R1	DEL	-CGAC	Hom	1
Foc R1	DEL	-CGACA	Hom	1
Foc R1	DEL	-CGACAG	Hom	2
Foc R1	DEL	-CGACGA	Hom	6
Foc R1	DEL	-CGACGAGAGCA	Hom	1
Foc R1	DEL	-CGACT	Hom	1
Foc R1	DEL	-CGAG	Hom	1
Foc R1	DEL	-CGAGAC	Hom	1
Foc R1	DEL	-CGAGACGT	Hom	1
Foc R1	DEL	-CGAGAGGAGCCAGGAGA	Hom	1
Foc R1	DEL	-CGAGCGAG	Hom	1
Foc R1	DEL	-CGAGGAGGA	Hom	1
Foc R1	DEL	-CGAGGAT	Hom	2
Foc R1	DEL	-CGAGTTG	Hom	1
Foc R1	DEL	-CGAT	Hom	2
Foc R1	DEL	-CGATC	Hom	1
Foc R1	DEL	-CGATG	Hom	5
Foc R1	DEL	-CGATGA	Hom	2
Foc R1	DEL	-CGATGATC	Hom	1
Foc R1	DEL	-CGATGG	Hom	1
Foc R1	DEL	-CGATT	Hom	1
Foc R1	DEL	-CGC	Het	2
Foc R1	DEL	-CGC	Hom	21
Foc R1	DEL	-CGCA	Hom	1
Foc R1	DEL	-CGCAATTTC	Hom	1
Foc R1	DEL	-CGCACA	Hom	1
Foc R1	DEL	-CGCAGC	Hom	12
Foc R1	DEL	-CGCAGG	Hom	1
Foc R1	DEL	-CGCATGCA	Hom	2
Foc R1	DEL	-CGCC	Hom	1
Foc R1	DEL	-CGCCGC	Hom	1
Foc R1	DEL	-CGCCTGGTC	Hom	2
Foc R1	DEL	-CGCG	Hom	4
Foc R1	DEL	-CGCGA	Hom	1
Foc R1	DEL	-CGCGGCAGAGGC	Hom	1
Foc R1	DEL	-CGCGT	Hom	1
Foc R1	DEL	-CGCT	Hom	1
Foc R1	DEL	-CGCTGC	Hom	3
Foc R1	DEL	-CGG	Hom	11
Foc R1	DEL	-CGGA	Hom	1
Foc R1	DEL	-CGGAG	Hom	1
Foc R1	DEL	-CGGAGGA	Hom	1
Foc R1	DEL	-CGGAGTA	Hom	33
Foc R1	DEL	-CGGAGTTCATTG	Hom	2
Foc R1	DEL	-CGGATA	Hom	3
Foc R1	DEL	-CGGC	Hom	1
Foc R1	DEL	-CGGCCTAATGTGG	Hom	1
Foc R1	DEL	-CGGCT	Hom	2
Foc R1	DEL	-CGGCTGCGGCTGTTGCTGTTGCTG	Hom	1
Foc R1	DEL	-CGGG	Hom	2
Foc R1	DEL	-CGGGA	Hom	1
Foc R1	DEL	-CGGGC	Hom	7
Foc R1	DEL	-CGGGG	Hom	1
Foc R1	DEL	-CGGGGGGGG	Hom	3
Foc R1	DEL	-CGGGTCG	Hom	1
Foc R1	DEL	-CGGT	Hom	1
Foc R1	DEL	-CGGTA	Hom	1
Foc R1	DEL	-CGGTGTCGCC	Hom	1
Foc R1	DEL	-CGGTTAC	Hom	1
Foc R1	DEL	-CGT	Hom	13
Foc R1	DEL	-CGTA	Het	2
Foc R1	DEL	-CGTA	Hom	8
Foc R1	DEL	-CGTAA	Hom	1
Foc R1	DEL	-CGTAC	Hom	2
Foc R1	DEL	-CGTACTC	Hom	5
Foc R1	DEL	-CGTAGTA	Hom	1
Foc R1	DEL	-CGTATT	Hom	1
Foc R1	DEL	-CGTC	Hom	1
Foc R1	DEL	-CGTCCCCT	Hom	2
Foc R1	DEL	-CGTCGT	Hom	2
Foc R1	DEL	-CGTCT	Hom	6
Foc R1	DEL	-CGTCTC	Hom	1
Foc R1	DEL	-CGTG	Hom	1
Foc R1	DEL	-CGTGC	Hom	1
Foc R1	DEL	-CGTGCG	Hom	1
Foc R1	DEL	-CGTGT	Hom	1
Foc R1	DEL	-CGTGTA	Hom	1
Foc R1	DEL	-CGTGTGA	Hom	1
Foc R1	DEL	-CGTT	Hom	2
Foc R1	DEL	-CGTTGGCTTGGACGC	Hom	1
Foc R1	DEL	-CGTTT	Hom	2
Foc R1	DEL	-CT	Het	14
Foc R1	DEL	-CT	Hom	239
Foc R1	DEL	-CTA	Het	2
Foc R1	DEL	-CTA	Hom	41
Foc R1	DEL	-CTAA	Hom	10
Foc R1	DEL	-CTAAA	Hom	1
Foc R1	DEL	-CTAAAG	Hom	1
Foc R1	DEL	-CTAACTATACCTTGCGTTCCCTT	Hom	6
Foc R1	DEL	-CTAAG	Hom	3
Foc R1	DEL	-CTAATA	Hom	1
Foc R1	DEL	-CTAC	Hom	7
Foc R1	DEL	-CTACA	Hom	1
Foc R1	DEL	-CTACAG	Hom	2
Foc R1	DEL	-CTACAGCTACAGCTACAGCTAG	Hom	1
Foc R1	DEL	-CTACC	Hom	10
Foc R1	DEL	-CTACGG	Hom	1
Foc R1	DEL	-CTACGTATTA	Hom	1
Foc R1	DEL	-CTACT	Hom	2
Foc R1	DEL	-CTACTACTG	Hom	1
Foc R1	DEL	-CTACTCTACT	Hom	1
Foc R1	DEL	-CTACTGAC	Hom	1
Foc R1	DEL	-CTACTGCTGCGTCTA	Hom	1
Foc R1	DEL	-CTAG	Hom	17
Foc R1	DEL	-CTAGC	Hom	4
Foc R1	DEL	-CTAGCTACTA	Hom	1
Foc R1	DEL	-CTAGGTA	Hom	3
Foc R1	DEL	-CTAGGTAC	Hom	1
Foc R1	DEL	-CTAGT	Hom	1
Foc R1	DEL	-CTAGTAC	Hom	2
Foc R1	DEL	-CTAGTG	Hom	1
Foc R1	DEL	-CTAT	Hom	2
Foc R1	DEL	-CTATAC	Hom	3
Foc R1	DEL	-CTATAT	Hom	1
Foc R1	DEL	-CTATC	Hom	2
Foc R1	DEL	-CTATCTTCCCTATCTTCC	Hom	2
Foc R1	DEL	-CTATGGTA	Hom	1
Foc R1	DEL	-CTC	Hom	62
Foc R1	DEL	-CTCA	Hom	6
Foc R1	DEL	-CTCAA	Hom	2
Foc R1	DEL	-CTCAAC	Hom	4
Foc R1	DEL	-CTCAAT	Hom	1
Foc R1	DEL	-CTCAC	Hom	2
Foc R1	DEL	-CTCACA	Het	1
Foc R1	DEL	-CTCACATCAC	Hom	2
Foc R1	DEL	-CTCACG	Hom	1
Foc R1	DEL	-CTCACTCCG	Hom	1
Foc R1	DEL	-CTCAT	Hom	1
Foc R1	DEL	-CTCATG	Hom	3
Foc R1	DEL	-CTCATTT	Hom	1
Foc R1	DEL	-CTCC	Hom	5
Foc R1	DEL	-CTCCAAGT	Hom	1
Foc R1	DEL	-CTCCAG	Hom	1
Foc R1	DEL	-CTCCAT	Hom	1
Foc R1	DEL	-CTCCC	Hom	1
Foc R1	DEL	-CTCCCAT	Hom	1
Foc R1	DEL	-CTCCGTA	Hom	3
Foc R1	DEL	-CTCCTC	Hom	2
Foc R1	DEL	-CTCCTT	Hom	1
Foc R1	DEL	-CTCG	Hom	6
Foc R1	DEL	-CTCGA	Hom	3
Foc R1	DEL	-CTCGATAGA	Hom	1
Foc R1	DEL	-CTCGGGGCTTGTCATTTCG	Hom	1
Foc R1	DEL	-CTCGT	Hom	1
Foc R1	DEL	-CTCGTG	Hom	1
Foc R1	DEL	-CTCGTGC	Hom	1
Foc R1	DEL	-CTCT	Het	6
Foc R1	DEL	-CTCT	Hom	30
Foc R1	DEL	-CTCTAA	Hom	1
Foc R1	DEL	-CTCTCCTCTC	Hom	1
Foc R1	DEL	-CTCTCTCC	Het	8
Foc R1	DEL	-CTCTCTCG	Hom	1
Foc R1	DEL	-CTCTCTCT	Hom	1
Foc R1	DEL	-CTCTGAGA	Hom	1
Foc R1	DEL	-CTCTGTA	Hom	2
Foc R1	DEL	-CTCTGTTGCCCTTCC	Hom	1
Foc R1	DEL	-CTCTT	Hom	1
Foc R1	DEL	-CTCTTA	Hom	1
Foc R1	DEL	-CTCTTC	Hom	1
Foc R1	DEL	-CTCTTTTTT	Hom	1
Foc R1	DEL	-CTG	Het	1
Foc R1	DEL	-CTG	Hom	46
Foc R1	DEL	-CTGA	Hom	5
Foc R1	DEL	-CTGAAT	Hom	1
Foc R1	DEL	-CTGAC	Hom	1
Foc R1	DEL	-CTGACTGACTGA	Hom	1
Foc R1	DEL	-CTGAG	Hom	7
Foc R1	DEL	-CTGATG	Hom	1
Foc R1	DEL	-CTGATGG	Hom	1
Foc R1	DEL	-CTGATTGAAGTTACGTAATC	Hom	1
Foc R1	DEL	-CTGC	Hom	6
Foc R1	DEL	-CTGCA	Hom	1
Foc R1	DEL	-CTGCAG	Hom	2
Foc R1	DEL	-CTGCATGA	Hom	3
Foc R1	DEL	-CTGCCGCC	Hom	1
Foc R1	DEL	-CTGCCTTTCTCTGCT	Hom	1
Foc R1	DEL	-CTGCTCGACAGGAGGAGA	Hom	1
Foc R1	DEL	-CTGCTG	Hom	1
Foc R1	DEL	-CTGCTGCTGCTG	Hom	10
Foc R1	DEL	-CTGCTTTGCGATAA	Hom	1
Foc R1	DEL	-CTGG	Hom	6
Foc R1	DEL	-CTGGATGGAGGGG	Hom	1
Foc R1	DEL	-CTGGCA	Het	1
Foc R1	DEL	-CTGGCAGGTC	Hom	1
Foc R1	DEL	-CTGGCCAGCC	Hom	1
Foc R1	DEL	-CTGGCT	Hom	1
Foc R1	DEL	-CTGGT	Het	2
Foc R1	DEL	-CTGGT	Hom	2
Foc R1	DEL	-CTGGTCTTGGTC	Hom	1
Foc R1	DEL	-CTGGTG	Hom	1
Foc R1	DEL	-CTGGTTGTCTATACAATGATTC	Hom	1
Foc R1	DEL	-CTGT	Hom	1
Foc R1	DEL	-CTGTA	Het	1
Foc R1	DEL	-CTGTA	Hom	5
Foc R1	DEL	-CTGTAAG	Hom	1
Foc R1	DEL	-CTGTACA	Hom	1
Foc R1	DEL	-CTGTACT	Hom	1
Foc R1	DEL	-CTGTAGA	Het	1
Foc R1	DEL	-CTGTC	Hom	1
Foc R1	DEL	-CTGTCA	Hom	1
Foc R1	DEL	-CTGTCCCGGTTCCTA	Hom	6
Foc R1	DEL	-CTGTCTAATA	Hom	1
Foc R1	DEL	-CTGTG	Het	1
Foc R1	DEL	-CTGTG	Hom	4
Foc R1	DEL	-CTGTT	Hom	1
Foc R1	DEL	-CTGTTACGG	Hom	1
Foc R1	DEL	-CTGTTGGT	Hom	1
Foc R1	DEL	-CTGTTTGGTGA	Hom	1
Foc R1	DEL	-CTT	Het	8
Foc R1	DEL	-CTT	Hom	125
Foc R1	DEL	-CTTA	Het	1
Foc R1	DEL	-CTTA	Hom	9
Foc R1	DEL	-CTTAA	Hom	1
Foc R1	DEL	-CTTAACCAATGGGTC	Hom	1
Foc R1	DEL	-CTTAC	Hom	10
Foc R1	DEL	-CTTAG	Het	6
Foc R1	DEL	-CTTAG	Hom	2
Foc R1	DEL	-CTTAGG	Hom	1
Foc R1	DEL	-CTTC	Het	1
Foc R1	DEL	-CTTC	Hom	1
Foc R1	DEL	-CTTCA	Hom	5
Foc R1	DEL	-CTTCAAACCATG	Hom	1
Foc R1	DEL	-CTTCAGTGGAAGCCGCCGGGCC	Hom	1
Foc R1	DEL	-CTTCC	Hom	2
Foc R1	DEL	-CTTCG	Hom	4
Foc R1	DEL	-CTTCT	Hom	1
Foc R1	DEL	-CTTCTC	Hom	1
Foc R1	DEL	-CTTG	Hom	24
Foc R1	DEL	-CTTGA	Hom	108
Foc R1	DEL	-CTTGAC	Hom	1
Foc R1	DEL	-CTTGACTTCTTAGGAGAAGAG	Hom	1
Foc R1	DEL	-CTTGCTGCAA	Hom	10
Foc R1	DEL	-CTTGG	Hom	1
Foc R1	DEL	-CTTGGGGGG	Hom	1
Foc R1	DEL	-CTTGT	Hom	4
Foc R1	DEL	-CTTT	Het	1
Foc R1	DEL	-CTTT	Hom	23
Foc R1	DEL	-CTTTA	Hom	1
Foc R1	DEL	-CTTTACTAG	Hom	1
Foc R1	DEL	-CTTTC	Het	6
Foc R1	DEL	-CTTTCT	Hom	1
Foc R1	DEL	-CTTTCTT	Hom	2
Foc R1	DEL	-CTTTCTTT	Hom	2
Foc R1	DEL	-CTTTCTTTT	Hom	1
Foc R1	DEL	-CTTTG	Hom	1
Foc R1	DEL	-CTTTGA	Hom	2
Foc R1	DEL	-CTTTGCACCATAAAA	Hom	3
Foc R1	DEL	-CTTTGGCACC	Het	1
Foc R1	DEL	-CTTTGGCTG	Hom	1
Foc R1	DEL	-CTTTGTG	Hom	1
Foc R1	DEL	-CTTTT	Hom	12
Foc R1	DEL	-CTTTTCTTT	Hom	1
Foc R1	DEL	-CTTTTCTTTT	Hom	11
Foc R1	DEL	-CTTTTGA	Hom	1
Foc R1	DEL	-CTTTTGGTGTAG	Hom	3
Foc R1	DEL	-CTTTTT	Hom	5
Foc R1	DEL	-CTTTTTC	Hom	1
Foc R1	DEL	-CTTTTTCTT	Hom	2
Foc R1	DEL	-CTTTTTT	Hom	1
Foc R1	DEL	-CTTTTTTTTT	Hom	1
Foc R1	DEL	-G	Het	4
Foc R1	DEL	-G	Hom	1845
Foc R1	DEL	-GA	Het	10
Foc R1	DEL	-GA	Hom	213
Foc R1	DEL	-GAA	Het	2
Foc R1	DEL	-GAA	Hom	70
Foc R1	DEL	-GAAA	Hom	11
Foc R1	DEL	-GAAAA	Het	1
Foc R1	DEL	-GAAAA	Hom	4
Foc R1	DEL	-GAAAAA	Hom	2
Foc R1	DEL	-GAAAAAAA	Hom	1
Foc R1	DEL	-GAAAAAAAA	Hom	1
Foc R1	DEL	-GAAAAAAAAA	Hom	3
Foc R1	DEL	-GAAAAAAAGAAA	Hom	1
Foc R1	DEL	-GAAAAACCAAACCGA	Hom	1
Foc R1	DEL	-GAAAACAGAGT	Hom	1
Foc R1	DEL	-GAAAATCGTC	Hom	1
Foc R1	DEL	-GAAAC	Hom	1
Foc R1	DEL	-GAAACC	Hom	1
Foc R1	DEL	-GAAACGG	Hom	7
Foc R1	DEL	-GAAAGA	Hom	2
Foc R1	DEL	-GAAAGAAA	Hom	1
Foc R1	DEL	-GAAAGAAAGAAA	Hom	1
Foc R1	DEL	-GAAC	Hom	3
Foc R1	DEL	-GAACAGGAACAG	Hom	1
Foc R1	DEL	-GAACCGT	Hom	1
Foc R1	DEL	-GAACG	Het	3
Foc R1	DEL	-GAAG	Hom	17
Foc R1	DEL	-GAAGAA	Hom	3
Foc R1	DEL	-GAAGAAAAAAAAGA	Hom	1
Foc R1	DEL	-GAAGCTAGGGCT	Hom	3
Foc R1	DEL	-GAAGG	Hom	1
Foc R1	DEL	-GAAGGC	Hom	1
Foc R1	DEL	-GAAGT	Hom	1
Foc R1	DEL	-GAAT	Hom	1
Foc R1	DEL	-GAATA	Hom	1
Foc R1	DEL	-GAATAA	Hom	3
Foc R1	DEL	-GAATAATATTT	Hom	1
Foc R1	DEL	-GAATACGCAACA	Hom	2
Foc R1	DEL	-GAATATCATCAT	Hom	7
Foc R1	DEL	-GAATCACTGT	Hom	2
Foc R1	DEL	-GAC	Hom	53
Foc R1	DEL	-GACA	Het	1
Foc R1	DEL	-GACA	Hom	6
Foc R1	DEL	-GACAAACGG	Hom	1
Foc R1	DEL	-GACAACAAC	Hom	1
Foc R1	DEL	-GACAG	Hom	7
Foc R1	DEL	-GACAGGCA	Hom	1
Foc R1	DEL	-GACATAT	Hom	1
Foc R1	DEL	-GACATGACATTACAT	Hom	1
Foc R1	DEL	-GACC	Hom	1
Foc R1	DEL	-GACCA	Hom	1
Foc R1	DEL	-GACCAT	Hom	1
Foc R1	DEL	-GACCTCACC	Hom	1
Foc R1	DEL	-GACCTCCGA	Hom	1
Foc R1	DEL	-GACCTG	Hom	2
Foc R1	DEL	-GACCTTC	Hom	1
Foc R1	DEL	-GACG	Hom	4
Foc R1	DEL	-GACGC	Hom	1
Foc R1	DEL	-GACGCA	Hom	1
Foc R1	DEL	-GACGCATAA	Hom	1
Foc R1	DEL	-GACGTCTCAA	Hom	1
Foc R1	DEL	-GACGTTGT	Hom	1
Foc R1	DEL	-GACT	Hom	2
Foc R1	DEL	-GACTACCCTCAAAAGAACCAT	Hom	2
Foc R1	DEL	-GACTGAA	Hom	1
Foc R1	DEL	-GACTGG	Hom	1
Foc R1	DEL	-GACTT	Hom	1
Foc R1	DEL	-GACTTG	Hom	1
Foc R1	DEL	-GAG	Het	4
Foc R1	DEL	-GAG	Hom	74
Foc R1	DEL	-GAGA	Hom	6
Foc R1	DEL	-GAGAA	Hom	1
Foc R1	DEL	-GAGAAAAAAAGAAGAAGGAATA	Hom	1
Foc R1	DEL	-GAGAAGATGTGGGTGGGTA	Hom	2
Foc R1	DEL	-GAGAAGGACTTCATA	Hom	1
Foc R1	DEL	-GAGAC	Hom	1
Foc R1	DEL	-GAGACATTG	Hom	32
Foc R1	DEL	-GAGACTAT	Hom	1
Foc R1	DEL	-GAGACTTTGG	Hom	1
Foc R1	DEL	-GAGAGA	Hom	5
Foc R1	DEL	-GAGAGAGA	Hom	1
Foc R1	DEL	-GAGAGAGAG	Hom	1
Foc R1	DEL	-GAGAGAGAGA	Hom	1
Foc R1	DEL	-GAGAGGCAC	Hom	1
Foc R1	DEL	-GAGAGTGGGAG	Hom	1
Foc R1	DEL	-GAGAT	Hom	1
Foc R1	DEL	-GAGATA	Het	1
Foc R1	DEL	-GAGC	Hom	4
Foc R1	DEL	-GAGCAAAT	Hom	1
Foc R1	DEL	-GAGCACTC	Hom	1
Foc R1	DEL	-GAGCAGGC	Het	1
Foc R1	DEL	-GAGCCTCT	Hom	2
Foc R1	DEL	-GAGCCTGAGTCTGAGTCTC	Hom	1
Foc R1	DEL	-GAGCG	Hom	4
Foc R1	DEL	-GAGCGC	Hom	1
Foc R1	DEL	-GAGCTT	Hom	1
Foc R1	DEL	-GAGG	Hom	8
Foc R1	DEL	-GAGGAGA	Hom	1
Foc R1	DEL	-GAGGAGAGGAAGGTAGGA	Hom	1
Foc R1	DEL	-GAGGAGCTGTC	Hom	4
Foc R1	DEL	-GAGGC	Hom	1
Foc R1	DEL	-GAGGT	Hom	2
Foc R1	DEL	-GAGGTGTT	Hom	1
Foc R1	DEL	-GAGT	Hom	11
Foc R1	DEL	-GAGTA	Hom	1
Foc R1	DEL	-GAGTACA	Hom	1
Foc R1	DEL	-GAGTACG	Hom	5
Foc R1	DEL	-GAGTATGT	Hom	1
Foc R1	DEL	-GAGTATTGT	Hom	1
Foc R1	DEL	-GAGTGA	Hom	1
Foc R1	DEL	-GAGTTAGTAGCTA	Hom	1
Foc R1	DEL	-GAT	Hom	21
Foc R1	DEL	-GATA	Het	3
Foc R1	DEL	-GATA	Hom	7
Foc R1	DEL	-GATAA	Hom	1
Foc R1	DEL	-GATAAA	Hom	1
Foc R1	DEL	-GATAAGAG	Hom	1
Foc R1	DEL	-GATAAGCGAGCGATGCA	Hom	1
Foc R1	DEL	-GATACTTC	Hom	1
Foc R1	DEL	-GATAGAAAACC	Hom	1
Foc R1	DEL	-GATAGGATCC	Hom	2
Foc R1	DEL	-GATAGTCAAAGTATTTATTGC	Hom	1
Foc R1	DEL	-GATATA	Hom	1
Foc R1	DEL	-GATC	Hom	5
Foc R1	DEL	-GATCAC	Hom	1
Foc R1	DEL	-GATCACCC	Hom	1
Foc R1	DEL	-GATCC	Hom	3
Foc R1	DEL	-GATCCTC	Hom	1
Foc R1	DEL	-GATCGGGAC	Hom	1
Foc R1	DEL	-GATCTA	Hom	1
Foc R1	DEL	-GATCTGGTA	Hom	1
Foc R1	DEL	-GATCTT	Hom	1
Foc R1	DEL	-GATG	Hom	6
Foc R1	DEL	-GATGA	Hom	1
Foc R1	DEL	-GATGAA	Hom	3
Foc R1	DEL	-GATGATGTT	Hom	1
Foc R1	DEL	-GATGC	Hom	2
Foc R1	DEL	-GATGCAT	Hom	1
Foc R1	DEL	-GATGCT	Hom	1
Foc R1	DEL	-GATGG	Hom	3
Foc R1	DEL	-GATGGATGGAGATAGGATG	Hom	1
Foc R1	DEL	-GATGGCAACGCA	Hom	1
Foc R1	DEL	-GATGTA	Hom	1
Foc R1	DEL	-GATGTTGA	Hom	4
Foc R1	DEL	-GATT	Hom	6
Foc R1	DEL	-GATTA	Hom	1
Foc R1	DEL	-GATTCAC	Hom	1
Foc R1	DEL	-GATTCCT	Hom	1
Foc R1	DEL	-GATTG	Hom	1
Foc R1	DEL	-GATTGATGGATT	Hom	2
Foc R1	DEL	-GATTGTCCAAGAGT	Hom	1
Foc R1	DEL	-GC	Het	1
Foc R1	DEL	-GC	Hom	70
Foc R1	DEL	-GCA	Hom	37
Foc R1	DEL	-GCAA	Hom	23
Foc R1	DEL	-GCAAAC	Hom	1
Foc R1	DEL	-GCAAAG	Hom	4
Foc R1	DEL	-GCAAAGCAAAGCAGA	Hom	2
Foc R1	DEL	-GCAAAGGCAAAG	Hom	1
Foc R1	DEL	-GCAAATTGTCC	Hom	1
Foc R1	DEL	-GCAAC	Hom	1
Foc R1	DEL	-GCAAGTA	Hom	2
Foc R1	DEL	-GCAC	Hom	2
Foc R1	DEL	-GCACAG	Hom	2
Foc R1	DEL	-GCACAGCCACCCAATAAA	Hom	1
Foc R1	DEL	-GCACC	Hom	1
Foc R1	DEL	-GCACCG	Hom	1
Foc R1	DEL	-GCACCGGAA	Hom	1
Foc R1	DEL	-GCACGG	Hom	1
Foc R1	DEL	-GCACT	Hom	1
Foc R1	DEL	-GCACTG	Hom	2
Foc R1	DEL	-GCACTTGCA	Hom	1
Foc R1	DEL	-GCAG	Hom	4
Foc R1	DEL	-GCAGAAGCAGCA	Hom	1
Foc R1	DEL	-GCAGAATCC	Hom	1
Foc R1	DEL	-GCAGAC	Hom	1
Foc R1	DEL	-GCAGAGCCT	Hom	1
Foc R1	DEL	-GCAGC	Hom	1
Foc R1	DEL	-GCAGCA	Hom	4
Foc R1	DEL	-GCAGCCA	Hom	1
Foc R1	DEL	-GCAGCGGAAGAG	Hom	2
Foc R1	DEL	-GCAGG	Hom	1
Foc R1	DEL	-GCAGGGAGA	Hom	8
Foc R1	DEL	-GCAGGTA	Hom	2
Foc R1	DEL	-GCAGGTCGC	Hom	1
Foc R1	DEL	-GCAGT	Hom	1
Foc R1	DEL	-GCAGTA	Hom	1
Foc R1	DEL	-GCAGTCAGAG	Hom	1
Foc R1	DEL	-GCAGTG	Hom	1
Foc R1	DEL	-GCAT	Hom	2
Foc R1	DEL	-GCATA	Hom	1
Foc R1	DEL	-GCATACATCT	Hom	1
Foc R1	DEL	-GCATC	Het	2
Foc R1	DEL	-GCATC	Hom	1
Foc R1	DEL	-GCATCA	Hom	1
Foc R1	DEL	-GCATGA	Hom	1
Foc R1	DEL	-GCATGGAGGT	Hom	2
Foc R1	DEL	-GCATGT	Hom	1
Foc R1	DEL	-GCATTC	Het	1
Foc R1	DEL	-GCATTCTGAATC	Hom	1
Foc R1	DEL	-GCC	Het	2
Foc R1	DEL	-GCC	Hom	30
Foc R1	DEL	-GCCA	Hom	6
Foc R1	DEL	-GCCAC	Het	1
Foc R1	DEL	-GCCAGA	Hom	1
Foc R1	DEL	-GCCAGC	Hom	1
Foc R1	DEL	-GCCAGCA	Hom	1
Foc R1	DEL	-GCCAGCGCCAGC	Hom	1
Foc R1	DEL	-GCCAGGGTTC	Hom	1
Foc R1	DEL	-GCCAT	Het	1
Foc R1	DEL	-GCCAT	Hom	1
Foc R1	DEL	-GCCATC	Hom	1
Foc R1	DEL	-GCCCA	Hom	4
Foc R1	DEL	-GCCCAGCA	Hom	1
Foc R1	DEL	-GCCCC	Hom	5
Foc R1	DEL	-GCCCTCATGATGCGTCA	Hom	1
Foc R1	DEL	-GCCGCC	Hom	5
Foc R1	DEL	-GCCGGCA	Hom	5
Foc R1	DEL	-GCCGGT	Hom	1
Foc R1	DEL	-GCCGTCGTTGTCCTCTTT	Hom	1
Foc R1	DEL	-GCCGTG	Hom	1
Foc R1	DEL	-GCCT	Hom	2
Foc R1	DEL	-GCCTA	Hom	1
Foc R1	DEL	-GCCTC	Hom	2
Foc R1	DEL	-GCCTCA	Hom	1
Foc R1	DEL	-GCCTCGACG	Hom	2
Foc R1	DEL	-GCCTG	Hom	1
Foc R1	DEL	-GCCTGCCT	Hom	1
Foc R1	DEL	-GCCTT	Hom	3
Foc R1	DEL	-GCG	Hom	21
Foc R1	DEL	-GCGA	Hom	2
Foc R1	DEL	-GCGAATAGCACA	Het	2
Foc R1	DEL	-GCGAGACGAG	Hom	4
Foc R1	DEL	-GCGAGT	Hom	3
Foc R1	DEL	-GCGATTATT	Hom	5
Foc R1	DEL	-GCGC	Hom	5
Foc R1	DEL	-GCGCA	Hom	1
Foc R1	DEL	-GCGCAAAGAGG	Hom	2
Foc R1	DEL	-GCGCC	Hom	2
Foc R1	DEL	-GCGCCA	Hom	1
Foc R1	DEL	-GCGCCC	Hom	1
Foc R1	DEL	-GCGCTCTC	Het	1
Foc R1	DEL	-GCGCTGGGGCACACTGA	Hom	1
Foc R1	DEL	-GCGGCT	Hom	1
Foc R1	DEL	-GCGGCTGTT	Hom	1
Foc R1	DEL	-GCGGG	Hom	2
Foc R1	DEL	-GCGT	Hom	1
Foc R1	DEL	-GCGTCG	Hom	7
Foc R1	DEL	-GCGTCT	Hom	1
Foc R1	DEL	-GCGTGCCAGT	Hom	1
Foc R1	DEL	-GCT	Het	1
Foc R1	DEL	-GCT	Hom	30
Foc R1	DEL	-GCTA	Hom	12
Foc R1	DEL	-GCTAATGAG	Hom	1
Foc R1	DEL	-GCTAGTGGTCC	Hom	1
Foc R1	DEL	-GCTATGATCA	Hom	1
Foc R1	DEL	-GCTC	Het	1
Foc R1	DEL	-GCTC	Hom	11
Foc R1	DEL	-GCTCCC	Hom	1
Foc R1	DEL	-GCTCCTCC	Hom	1
Foc R1	DEL	-GCTCCTTCT	Hom	2
Foc R1	DEL	-GCTCTCGCC	Hom	1
Foc R1	DEL	-GCTCTGATTCTG	Hom	1
Foc R1	DEL	-GCTCTT	Het	2
Foc R1	DEL	-GCTG	Hom	1
Foc R1	DEL	-GCTGCACTGC	Hom	1
Foc R1	DEL	-GCTGCC	Hom	1
Foc R1	DEL	-GCTGCG	Hom	4
Foc R1	DEL	-GCTGCTGCT	Hom	1
Foc R1	DEL	-GCTGG	Hom	10
Foc R1	DEL	-GCTGGC	Hom	1
Foc R1	DEL	-GCTGGTCACC	Hom	1
Foc R1	DEL	-GCTGTAT	Hom	2
Foc R1	DEL	-GCTGTC	Hom	1
Foc R1	DEL	-GCTT	Hom	2
Foc R1	DEL	-GCTTAGACGAG	Hom	3
Foc R1	DEL	-GCTTCA	Hom	3
Foc R1	DEL	-GCTTCGA	Hom	1
Foc R1	DEL	-GCTTCTTCTTGG	Hom	1
Foc R1	DEL	-GCTTG	Hom	6
Foc R1	DEL	-GCTTGCTT	Hom	4
Foc R1	DEL	-GCTTGT	Hom	2
Foc R1	DEL	-GCTTT	Hom	1
Foc R1	DEL	-GCTTTACTGT	Hom	1
Foc R1	DEL	-GCTTTGGTACCCGCATTTTGCA	Hom	1
Foc R1	DEL	-GG	Het	1
Foc R1	DEL	-GG	Hom	144
Foc R1	DEL	-GGA	Het	2
Foc R1	DEL	-GGA	Hom	41
Foc R1	DEL	-GGAA	Hom	7
Foc R1	DEL	-GGAAA	Hom	1
Foc R1	DEL	-GGAACC	Hom	2
Foc R1	DEL	-GGAACTCAACTCGT	Hom	1
Foc R1	DEL	-GGAAGAAGAAGAAGA	Hom	2
Foc R1	DEL	-GGAAGAGAGGGAGAGAGA	Hom	1
Foc R1	DEL	-GGAC	Het	1
Foc R1	DEL	-GGAC	Hom	1
Foc R1	DEL	-GGACCGAC	Hom	1
Foc R1	DEL	-GGACGA	Hom	2
Foc R1	DEL	-GGACGGCGAG	Hom	1
Foc R1	DEL	-GGACTCTAAGGATTCCAAGCA	Hom	1
Foc R1	DEL	-GGACTGG	Hom	1
Foc R1	DEL	-GGACTGGGGTTG	Hom	1
Foc R1	DEL	-GGAG	Hom	9
Foc R1	DEL	-GGAGAG	Hom	1
Foc R1	DEL	-GGAGAGAT	Hom	3
Foc R1	DEL	-GGAGAGGAG	Hom	1
Foc R1	DEL	-GGAGATGG	Hom	3
Foc R1	DEL	-GGAGC	Hom	1
Foc R1	DEL	-GGAGG	Hom	1
Foc R1	DEL	-GGAGGA	Hom	2
Foc R1	DEL	-GGAGGAAGAAGAAGAAGA	Hom	2
Foc R1	DEL	-GGAGGAGGA	Hom	1
Foc R1	DEL	-GGAGGCGGAGGCGGAGGCGGAGGC	Hom	3
Foc R1	DEL	-GGAGGG	Hom	8
Foc R1	DEL	-GGAGGTAC	Hom	1
Foc R1	DEL	-GGAGGTCGACG	Hom	7
Foc R1	DEL	-GGAGTA	Hom	1
Foc R1	DEL	-GGAGTAC	Hom	3
Foc R1	DEL	-GGAGTT	Hom	1
Foc R1	DEL	-GGAT	Hom	4
Foc R1	DEL	-GGATAC	Hom	3
Foc R1	DEL	-GGATAGATAGTATAA	Hom	1
Foc R1	DEL	-GGATC	Hom	1
Foc R1	DEL	-GGATCT	Hom	4
Foc R1	DEL	-GGATGA	Hom	1
Foc R1	DEL	-GGATGTCA	Hom	1
Foc R1	DEL	-GGATTGGA	Hom	1
Foc R1	DEL	-GGC	Het	4
Foc R1	DEL	-GGC	Hom	36
Foc R1	DEL	-GGCA	Hom	24
Foc R1	DEL	-GGCAA	Hom	8
Foc R1	DEL	-GGCAACAGAA	Hom	1
Foc R1	DEL	-GGCAAGCA	Hom	4
Foc R1	DEL	-GGCAAGGCAATGCAA	Hom	2
Foc R1	DEL	-GGCAC	Hom	1
Foc R1	DEL	-GGCACCT	Hom	1
Foc R1	DEL	-GGCAG	Hom	1
Foc R1	DEL	-GGCAGA	Hom	1
Foc R1	DEL	-GGCAGC	Het	2
Foc R1	DEL	-GGCAGCTGA	Hom	3
Foc R1	DEL	-GGCAT	Hom	2
Foc R1	DEL	-GGCATGGCAT	Hom	1
Foc R1	DEL	-GGCC	Hom	4
Foc R1	DEL	-GGCCA	Het	1
Foc R1	DEL	-GGCCC	Hom	2
Foc R1	DEL	-GGCCCCC	Hom	1
Foc R1	DEL	-GGCCGGGG	Hom	2
Foc R1	DEL	-GGCCGTGGCCGT	Hom	3
Foc R1	DEL	-GGCCTC	Hom	1
Foc R1	DEL	-GGCG	Hom	2
Foc R1	DEL	-GGCGTCAAT	Hom	1
Foc R1	DEL	-GGCT	Hom	3
Foc R1	DEL	-GGCTG	Hom	2
Foc R1	DEL	-GGCTGGT	Hom	1
Foc R1	DEL	-GGCTT	Hom	21
Foc R1	DEL	-GGCTTTG	Het	1
Foc R1	DEL	-GGG	Hom	32
Foc R1	DEL	-GGGA	Hom	8
Foc R1	DEL	-GGGAA	Hom	1
Foc R1	DEL	-GGGAAG	Hom	2
Foc R1	DEL	-GGGAAGGGC	Hom	2
Foc R1	DEL	-GGGACAAT	Hom	1
Foc R1	DEL	-GGGACAGGGACA	Hom	1
Foc R1	DEL	-GGGAG	Hom	1
Foc R1	DEL	-GGGC	Hom	4
Foc R1	DEL	-GGGCA	Hom	4
Foc R1	DEL	-GGGCAC	Hom	7
Foc R1	DEL	-GGGCAG	Het	1
Foc R1	DEL	-GGGCAGCAG	Hom	2
Foc R1	DEL	-GGGCAT	Hom	3
Foc R1	DEL	-GGGCCA	Hom	1
Foc R1	DEL	-GGGCCAGCCC	Hom	1
Foc R1	DEL	-GGGCCCC	Hom	1
Foc R1	DEL	-GGGCTC	Hom	3
Foc R1	DEL	-GGGCTGTCC	Hom	1
Foc R1	DEL	-GGGG	Hom	11
Foc R1	DEL	-GGGGAA	Hom	1
Foc R1	DEL	-GGGGG	Hom	4
Foc R1	DEL	-GGGGGCG	Hom	1
Foc R1	DEL	-GGGGGG	Hom	6
Foc R1	DEL	-GGGGGGG	Hom	1
Foc R1	DEL	-GGGGGGGGG	Hom	3
Foc R1	DEL	-GGGGGGGGGG	Hom	1
Foc R1	DEL	-GGGGGGGGGGG	Hom	1
Foc R1	DEL	-GGGGGGGT	Hom	1
Foc R1	DEL	-GGGGT	Hom	1
Foc R1	DEL	-GGGT	Hom	2
Foc R1	DEL	-GGGTCATTTTCGT	Hom	1
Foc R1	DEL	-GGGTCCGCTAG	Hom	1
Foc R1	DEL	-GGGTCGAGAGGAA	Hom	1
Foc R1	DEL	-GGGTG	Hom	1
Foc R1	DEL	-GGGTT	Hom	1
Foc R1	DEL	-GGT	Hom	25
Foc R1	DEL	-GGTA	Hom	42
Foc R1	DEL	-GGTAA	Hom	5
Foc R1	DEL	-GGTACC	Hom	1
Foc R1	DEL	-GGTACGG	Hom	1
Foc R1	DEL	-GGTACTAA	Hom	3
Foc R1	DEL	-GGTACTC	Hom	1
Foc R1	DEL	-GGTAGCTC	Hom	1
Foc R1	DEL	-GGTAGGT	Hom	1
Foc R1	DEL	-GGTAGGTAA	Hom	1
Foc R1	DEL	-GGTATCAGT	Hom	1
Foc R1	DEL	-GGTATTT	Hom	1
Foc R1	DEL	-GGTC	Hom	3
Foc R1	DEL	-GGTCC	Hom	1
Foc R1	DEL	-GGTCCAA	Hom	3
Foc R1	DEL	-GGTCCG	Hom	1
Foc R1	DEL	-GGTCGCTT	Hom	3
Foc R1	DEL	-GGTCGT	Hom	1
Foc R1	DEL	-GGTCTGG	Hom	2
Foc R1	DEL	-GGTCTTGGTG	Hom	1
Foc R1	DEL	-GGTG	Hom	3
Foc R1	DEL	-GGTGAACCCCCAGAC	Hom	1
Foc R1	DEL	-GGTGAATG	Hom	1
Foc R1	DEL	-GGTGG	Hom	2
Foc R1	DEL	-GGTGGAGTCGGGAGT	Hom	1
Foc R1	DEL	-GGTGT	Hom	1
Foc R1	DEL	-GGTGTCGCCG	Hom	1
Foc R1	DEL	-GGTT	Hom	4
Foc R1	DEL	-GGTTC	Hom	1
Foc R1	DEL	-GGTTCC	Hom	1
Foc R1	DEL	-GGTTCT	Hom	7
Foc R1	DEL	-GGTTGAAAGTTG	Hom	1
Foc R1	DEL	-GGTTTGGAA	Hom	1
Foc R1	DEL	-GT	Het	8
Foc R1	DEL	-GT	Hom	171
Foc R1	DEL	-GTA	Het	3
Foc R1	DEL	-GTA	Hom	13
Foc R1	DEL	-GTAA	Hom	10
Foc R1	DEL	-GTAAA	Hom	1
Foc R1	DEL	-GTAACGC	Hom	1
Foc R1	DEL	-GTAAGGCA	Hom	1
Foc R1	DEL	-GTAAT	Hom	1
Foc R1	DEL	-GTAC	Het	1
Foc R1	DEL	-GTAC	Hom	4
Foc R1	DEL	-GTACA	Hom	1
Foc R1	DEL	-GTACAG	Het	1
Foc R1	DEL	-GTACAG	Hom	1
Foc R1	DEL	-GTACC	Hom	3
Foc R1	DEL	-GTACGG	Hom	2
Foc R1	DEL	-GTACGGA	Hom	1
Foc R1	DEL	-GTACT	Hom	1
Foc R1	DEL	-GTACTCTG	Hom	1
Foc R1	DEL	-GTACTGT	Hom	1
Foc R1	DEL	-GTAG	Hom	24
Foc R1	DEL	-GTAGA	Hom	1
Foc R1	DEL	-GTAGCA	Hom	1
Foc R1	DEL	-GTAGCAGTAGCA	Hom	1
Foc R1	DEL	-GTAGCGGTCCCCTCC	Hom	5
Foc R1	DEL	-GTAGCTA	Het	1
Foc R1	DEL	-GTAGG	Hom	2
Foc R1	DEL	-GTAT	Hom	6
Foc R1	DEL	-GTATAGTATA	Hom	1
Foc R1	DEL	-GTATAT	Hom	1
Foc R1	DEL	-GTATCAACA	Hom	2
Foc R1	DEL	-GTATCAT	Hom	1
Foc R1	DEL	-GTATGA	Hom	2
Foc R1	DEL	-GTATT	Hom	1
Foc R1	DEL	-GTATTATC	Hom	1
Foc R1	DEL	-GTATTTTGCA	Hom	1
Foc R1	DEL	-GTC	Hom	19
Foc R1	DEL	-GTCA	Hom	4
Foc R1	DEL	-GTCAATCACT	Hom	2
Foc R1	DEL	-GTCAATTGC	Hom	1
Foc R1	DEL	-GTCACC	Hom	1
Foc R1	DEL	-GTCAGTAGGT	Hom	1
Foc R1	DEL	-GTCAGTTTT	Hom	1
Foc R1	DEL	-GTCAT	Hom	8
Foc R1	DEL	-GTCATC	Hom	1
Foc R1	DEL	-GTCATCGTGC	Hom	3
Foc R1	DEL	-GTCATCTTCGGC	Hom	1
Foc R1	DEL	-GTCATG	Hom	1
Foc R1	DEL	-GTCC	Hom	1
Foc R1	DEL	-GTCCACAGG	Hom	4
Foc R1	DEL	-GTCCATGGC	Hom	1
Foc R1	DEL	-GTCCATGTA	Hom	1
Foc R1	DEL	-GTCCC	Hom	1
Foc R1	DEL	-GTCCTT	Het	2
Foc R1	DEL	-GTCGACCT	Hom	1
Foc R1	DEL	-GTCGAT	Hom	1
Foc R1	DEL	-GTCGCC	Hom	2
Foc R1	DEL	-GTCGGCCTTTTC	Hom	1
Foc R1	DEL	-GTCGT	Hom	1
Foc R1	DEL	-GTCT	Het	14
Foc R1	DEL	-GTCT	Hom	3
Foc R1	DEL	-GTCTC	Hom	2
Foc R1	DEL	-GTCTCATCCC	Hom	1
Foc R1	DEL	-GTCTCC	Hom	1
Foc R1	DEL	-GTCTCCAT	Hom	1
Foc R1	DEL	-GTCTCGATCCCGGTCTCT	Hom	2
Foc R1	DEL	-GTCTGGCCTCCA	Hom	1
Foc R1	DEL	-GTCTT	Hom	1
Foc R1	DEL	-GTCTTCAT	Hom	1
Foc R1	DEL	-GTCTTCTCC	Hom	1
Foc R1	DEL	-GTCTTGGA	Hom	4
Foc R1	DEL	-GTCTTTGCATGGTCCCTTT	Hom	2
Foc R1	DEL	-GTG	Het	1
Foc R1	DEL	-GTG	Hom	37
Foc R1	DEL	-GTGA	Hom	3
Foc R1	DEL	-GTGAAAC	Hom	1
Foc R1	DEL	-GTGAAAG	Hom	1
Foc R1	DEL	-GTGACGC	Hom	1
Foc R1	DEL	-GTGACTC	Hom	1
Foc R1	DEL	-GTGAG	Hom	2
Foc R1	DEL	-GTGAGAGTGAGAGTGAGAGA	Hom	1
Foc R1	DEL	-GTGAT	Hom	1
Foc R1	DEL	-GTGC	Hom	3
Foc R1	DEL	-GTGCAAAGTGA	Hom	1
Foc R1	DEL	-GTGCAGAGC	Het	1
Foc R1	DEL	-GTGCTCTC	Hom	1
Foc R1	DEL	-GTGCTTGTCCTC	Hom	1
Foc R1	DEL	-GTGG	Hom	3
Foc R1	DEL	-GTGGAC	Hom	3
Foc R1	DEL	-GTGGC	Hom	2
Foc R1	DEL	-GTGGCA	Hom	1
Foc R1	DEL	-GTGGCTGGGTCT	Hom	1
Foc R1	DEL	-GTGGGC	Hom	1
Foc R1	DEL	-GTGGTG	Hom	1
Foc R1	DEL	-GTGGTT	Het	1
Foc R1	DEL	-GTGT	Hom	10
Foc R1	DEL	-GTGTCCTAG	Hom	1
Foc R1	DEL	-GTGTG	Hom	1
Foc R1	DEL	-GTGTGTCCTTG	Hom	1
Foc R1	DEL	-GTGTGTGTGTGT	Hom	2
Foc R1	DEL	-GTGTT	Hom	1
Foc R1	DEL	-GTGTTA	Hom	1
Foc R1	DEL	-GTT	Het	2
Foc R1	DEL	-GTT	Hom	74
Foc R1	DEL	-GTTA	Hom	1
Foc R1	DEL	-GTTAG	Het	3
Foc R1	DEL	-GTTAG	Hom	1
Foc R1	DEL	-GTTAGTACC	Hom	1
Foc R1	DEL	-GTTATTTGTG	Hom	1
Foc R1	DEL	-GTTC	Hom	6
Foc R1	DEL	-GTTCCT	Hom	1
Foc R1	DEL	-GTTCGACA	Hom	2
Foc R1	DEL	-GTTCGCCC	Hom	1
Foc R1	DEL	-GTTCGTTGCGCCTCTTTA	Hom	1
Foc R1	DEL	-GTTG	Hom	3
Foc R1	DEL	-GTTGA	Hom	1
Foc R1	DEL	-GTTGAC	Hom	1
Foc R1	DEL	-GTTGACCAAAT	Hom	1
Foc R1	DEL	-GTTGCTTG	Hom	4
Foc R1	DEL	-GTTGG	Hom	1
Foc R1	DEL	-GTTGGGG	Hom	7
Foc R1	DEL	-GTTGTC	Hom	1
Foc R1	DEL	-GTTGTCTTGT	Hom	4
Foc R1	DEL	-GTTGTTTG	Hom	1
Foc R1	DEL	-GTTT	Hom	10
Foc R1	DEL	-GTTTA	Hom	4
Foc R1	DEL	-GTTTG	Hom	1
Foc R1	DEL	-GTTTGACGTCA	Hom	1
Foc R1	DEL	-GTTTGCAA	Hom	1
Foc R1	DEL	-GTTTGTT	Hom	1
Foc R1	DEL	-GTTTT	Hom	3
Foc R1	DEL	-GTTTTCCTATT	Hom	1
Foc R1	DEL	-GTTTTCTCAA	Hom	1
Foc R1	DEL	-GTTTTT	Hom	2
Foc R1	DEL	-T	Het	11
Foc R1	DEL	-T	Hom	3084
Foc R1	DEL	-TA	Het	7
Foc R1	DEL	-TA	Hom	180
Foc R1	DEL	-TAA	Het	7
Foc R1	DEL	-TAA	Hom	49
Foc R1	DEL	-TAAA	Het	2
Foc R1	DEL	-TAAA	Hom	6
Foc R1	DEL	-TAAAA	Hom	5
Foc R1	DEL	-TAAAAA	Hom	1
Foc R1	DEL	-TAAAAAAA	Hom	1
Foc R1	DEL	-TAAAG	Hom	4
Foc R1	DEL	-TAAATCTCCCCAACACACAAA	Hom	1
Foc R1	DEL	-TAAC	Hom	7
Foc R1	DEL	-TAACA	Hom	3
Foc R1	DEL	-TAACCC	Hom	1
Foc R1	DEL	-TAACCCTAA	Hom	1
Foc R1	DEL	-TAACCTACTTGTGCG	Hom	1
Foc R1	DEL	-TAACG	Hom	2
Foc R1	DEL	-TAACGTTAG	Hom	1
Foc R1	DEL	-TAACTGGGAACT	Het	1
Foc R1	DEL	-TAAG	Hom	4
Foc R1	DEL	-TAAGA	Hom	1
Foc R1	DEL	-TAAGAA	Hom	2
Foc R1	DEL	-TAAGAG	Hom	1
Foc R1	DEL	-TAAGTG	Hom	1
Foc R1	DEL	-TAAT	Hom	3
Foc R1	DEL	-TAATA	Hom	1
Foc R1	DEL	-TAATAAA	Hom	5
Foc R1	DEL	-TAATAAT	Hom	5
Foc R1	DEL	-TAATACAC	Hom	1
Foc R1	DEL	-TAATC	Hom	1
Foc R1	DEL	-TAATG	Hom	4
Foc R1	DEL	-TAC	Hom	13
Foc R1	DEL	-TACA	Hom	8
Foc R1	DEL	-TACAA	Hom	1
Foc R1	DEL	-TACACCACACTGC	Hom	1
Foc R1	DEL	-TACAGA	Hom	1
Foc R1	DEL	-TACAGG	Hom	1
Foc R1	DEL	-TACAGTGG	Hom	6
Foc R1	DEL	-TACATAC	Hom	1
Foc R1	DEL	-TACATCAAT	Hom	1
Foc R1	DEL	-TACC	Hom	5
Foc R1	DEL	-TACCAC	Het	1
Foc R1	DEL	-TACCACTACCAC	Hom	2
Foc R1	DEL	-TACCCAACCTA	Hom	1
Foc R1	DEL	-TACCG	Hom	1
Foc R1	DEL	-TACCT	Het	1
Foc R1	DEL	-TACCT	Hom	2
Foc R1	DEL	-TACCTGTC	Hom	1
Foc R1	DEL	-TACCTTGACCT	Hom	1
Foc R1	DEL	-TACG	Hom	2
Foc R1	DEL	-TACGCC	Hom	1
Foc R1	DEL	-TACT	Hom	3
Foc R1	DEL	-TACTCA	Hom	1
Foc R1	DEL	-TACTCT	Hom	1
Foc R1	DEL	-TACTGCACTGTCTC	Hom	1
Foc R1	DEL	-TACTT	Hom	1
Foc R1	DEL	-TACTTT	Hom	1
Foc R1	DEL	-TAG	Het	1
Foc R1	DEL	-TAG	Hom	27
Foc R1	DEL	-TAGA	Het	1
Foc R1	DEL	-TAGA	Hom	2
Foc R1	DEL	-TAGAAGGGAATATC	Hom	1
Foc R1	DEL	-TAGACA	Hom	1
Foc R1	DEL	-TAGACAC	Hom	1
Foc R1	DEL	-TAGACGAGA	Hom	1
Foc R1	DEL	-TAGACTA	Hom	1
Foc R1	DEL	-TAGACTT	Hom	1
Foc R1	DEL	-TAGAGAGATG	Hom	1
Foc R1	DEL	-TAGAGAT	Hom	1
Foc R1	DEL	-TAGAT	Hom	1
Foc R1	DEL	-TAGATTCGA	Hom	1
Foc R1	DEL	-TAGC	Hom	1
Foc R1	DEL	-TAGCACTC	Hom	1
Foc R1	DEL	-TAGCC	Hom	5
Foc R1	DEL	-TAGCCA	Hom	1
Foc R1	DEL	-TAGCGG	Hom	1
Foc R1	DEL	-TAGCT	Hom	4
Foc R1	DEL	-TAGCTAAATATCCT	Hom	2
Foc R1	DEL	-TAGCTGCCC	Hom	2
Foc R1	DEL	-TAGG	Hom	14
Foc R1	DEL	-TAGGAG	Hom	1
Foc R1	DEL	-TAGGCTG	Hom	1
Foc R1	DEL	-TAGGGCG	Hom	1
Foc R1	DEL	-TAGT	Hom	11
Foc R1	DEL	-TAGTA	Hom	2
Foc R1	DEL	-TAGTCGGGAAATCTGG	Hom	1
Foc R1	DEL	-TAGTGACATG	Hom	1
Foc R1	DEL	-TAGTGG	Het	1
Foc R1	DEL	-TAGTT	Hom	2
Foc R1	DEL	-TAT	Hom	27
Foc R1	DEL	-TATA	Hom	7
Foc R1	DEL	-TATAA	Hom	1
Foc R1	DEL	-TATAATTAGATT	Hom	1
Foc R1	DEL	-TATAC	Hom	1
Foc R1	DEL	-TATAG	Hom	1
Foc R1	DEL	-TATAT	Hom	3
Foc R1	DEL	-TATATA	Hom	1
Foc R1	DEL	-TATC	Hom	5
Foc R1	DEL	-TATCA	Hom	1
Foc R1	DEL	-TATCAAT	Hom	4
Foc R1	DEL	-TATCAGAT	Hom	1
Foc R1	DEL	-TATCATCATCAA	Hom	7
Foc R1	DEL	-TATCCT	Hom	2
Foc R1	DEL	-TATCGA	Hom	1
Foc R1	DEL	-TATCT	Hom	1
Foc R1	DEL	-TATCTAGC	Het	1
Foc R1	DEL	-TATCTCACTTCGTAAAA	Hom	1
Foc R1	DEL	-TATCTTTCA	Hom	1
Foc R1	DEL	-TATG	Het	1
Foc R1	DEL	-TATG	Hom	14
Foc R1	DEL	-TATGA	Hom	5
Foc R1	DEL	-TATGATA	Hom	1
Foc R1	DEL	-TATGATTATCGTTTTGGGA	Hom	4
Foc R1	DEL	-TATGG	Hom	2
Foc R1	DEL	-TATGGT	Hom	1
Foc R1	DEL	-TATGTCCTTAGGAAAGAGAG	Hom	1
Foc R1	DEL	-TATTAACTGT	Hom	2
Foc R1	DEL	-TATTC	Hom	14
Foc R1	DEL	-TATTGA	Hom	1
Foc R1	DEL	-TATTT	Hom	1
Foc R1	DEL	-TC	Het	11
Foc R1	DEL	-TC	Hom	230
Foc R1	DEL	-TCA	Het	1
Foc R1	DEL	-TCA	Hom	36
Foc R1	DEL	-TCAA	Het	2
Foc R1	DEL	-TCAA	Hom	3
Foc R1	DEL	-TCAAAGGGGAGATTTTCTTC	Hom	1
Foc R1	DEL	-TCAACAACCATCAA	Hom	1
Foc R1	DEL	-TCAAG	Hom	2
Foc R1	DEL	-TCAAGCAGGG	Hom	1
Foc R1	DEL	-TCAATCATA	Hom	1
Foc R1	DEL	-TCAATGA	Hom	4
Foc R1	DEL	-TCAC	Het	1
Foc R1	DEL	-TCAC	Hom	2
Foc R1	DEL	-TCACAG	Het	1
Foc R1	DEL	-TCACAGCCT	Hom	2
Foc R1	DEL	-TCACC	Hom	1
Foc R1	DEL	-TCACGA	Hom	1
Foc R1	DEL	-TCACTA	Hom	1
Foc R1	DEL	-TCACTG	Hom	2
Foc R1	DEL	-TCACTT	Hom	1
Foc R1	DEL	-TCAG	Hom	1
Foc R1	DEL	-TCAGA	Hom	1
Foc R1	DEL	-TCAGAA	Hom	5
Foc R1	DEL	-TCAGAGT	Hom	3
Foc R1	DEL	-TCAGAGTCAG	Hom	1
Foc R1	DEL	-TCAGGCACCT	Hom	3
Foc R1	DEL	-TCAGGTCAGG	Hom	1
Foc R1	DEL	-TCAGTG	Hom	1
Foc R1	DEL	-TCAT	Hom	25
Foc R1	DEL	-TCATC	Hom	4
Foc R1	DEL	-TCATCAGA	Het	1
Foc R1	DEL	-TCATCCAT	Het	2
Foc R1	DEL	-TCATG	Hom	1
Foc R1	DEL	-TCATT	Het	2
Foc R1	DEL	-TCATT	Hom	2
Foc R1	DEL	-TCATTCAT	Hom	5
Foc R1	DEL	-TCATTGC	Hom	1
Foc R1	DEL	-TCATTGG	Hom	3
Foc R1	DEL	-TCC	Het	19
Foc R1	DEL	-TCC	Hom	52
Foc R1	DEL	-TCCA	Hom	14
Foc R1	DEL	-TCCAA	Hom	1
Foc R1	DEL	-TCCAACCAAATCTATTGTAA	Hom	1
Foc R1	DEL	-TCCAC	Hom	2
Foc R1	DEL	-TCCACCATTG	Hom	1
Foc R1	DEL	-TCCACTGTCCAAGTGCATCC	Hom	1
Foc R1	DEL	-TCCACTTCCACT	Hom	1
Foc R1	DEL	-TCCAG	Hom	2
Foc R1	DEL	-TCCAGA	Hom	1
Foc R1	DEL	-TCCAGATATCTTGTTATCTCTGTT	Hom	1
Foc R1	DEL	-TCCAGCCCAG	Hom	1
Foc R1	DEL	-TCCAGCTC	Hom	1
Foc R1	DEL	-TCCAGG	Hom	1
Foc R1	DEL	-TCCAGGGACACCAAGCC	Hom	1
Foc R1	DEL	-TCCATGTG	Hom	1
Foc R1	DEL	-TCCC	Hom	10
Foc R1	DEL	-TCCCAGAGATG	Hom	1
Foc R1	DEL	-TCCCATA	Hom	1
Foc R1	DEL	-TCCCC	Het	1
Foc R1	DEL	-TCCCC	Hom	2
Foc R1	DEL	-TCCCCCCC	Hom	1
Foc R1	DEL	-TCCCCCCCCC	Hom	5
Foc R1	DEL	-TCCCCTCAG	Hom	1
Foc R1	DEL	-TCCCT	Hom	1
Foc R1	DEL	-TCCCTAGC	Hom	1
Foc R1	DEL	-TCCCTCATC	Hom	4
Foc R1	DEL	-TCCCTGGGGTTG	Hom	2
Foc R1	DEL	-TCCGAA	Hom	2
Foc R1	DEL	-TCCGC	Hom	1
Foc R1	DEL	-TCCGCC	Het	5
Foc R1	DEL	-TCCGCCG	Hom	1
Foc R1	DEL	-TCCGGC	Hom	1
Foc R1	DEL	-TCCGT	Hom	2
Foc R1	DEL	-TCCGTA	Hom	4
Foc R1	DEL	-TCCGTAC	Hom	3
Foc R1	DEL	-TCCGTGAC	Hom	2
Foc R1	DEL	-TCCTAGCTG	Hom	1
Foc R1	DEL	-TCCTGG	Hom	1
Foc R1	DEL	-TCCTT	Hom	1
Foc R1	DEL	-TCCTTCT	Hom	2
Foc R1	DEL	-TCCTTT	Het	1
Foc R1	DEL	-TCCTTTCT	Hom	1
Foc R1	DEL	-TCG	Hom	26
Foc R1	DEL	-TCGA	Hom	2
Foc R1	DEL	-TCGAAA	Hom	1
Foc R1	DEL	-TCGAAG	Hom	1
Foc R1	DEL	-TCGAGATAG	Hom	1
Foc R1	DEL	-TCGAGCCCA	Hom	2
Foc R1	DEL	-TCGC	Hom	7
Foc R1	DEL	-TCGCA	Hom	1
Foc R1	DEL	-TCGCATCGCC	Hom	1
Foc R1	DEL	-TCGCCATTCGTCAT	Hom	1
Foc R1	DEL	-TCGCGCGC	Hom	3
Foc R1	DEL	-TCGCTACTA	Hom	1
Foc R1	DEL	-TCGCTC	Hom	1
Foc R1	DEL	-TCGCTTGTCTGGTGCAC	Hom	1
Foc R1	DEL	-TCGGCC	Hom	1
Foc R1	DEL	-TCGT	Hom	1
Foc R1	DEL	-TCGTAAC	Hom	1
Foc R1	DEL	-TCGTGG	Hom	3
Foc R1	DEL	-TCGTT	Hom	1
Foc R1	DEL	-TCT	Hom	41
Foc R1	DEL	-TCTA	Hom	9
Foc R1	DEL	-TCTAA	Hom	1
Foc R1	DEL	-TCTACCTTGCCTGGGTACTAGGTA	Hom	1
Foc R1	DEL	-TCTAG	Het	1
Foc R1	DEL	-TCTAGCACA	Hom	1
Foc R1	DEL	-TCTC	Hom	19
Foc R1	DEL	-TCTCAT	Hom	1
Foc R1	DEL	-TCTCC	Hom	2
Foc R1	DEL	-TCTCCCC	Hom	1
Foc R1	DEL	-TCTCCT	Hom	1
Foc R1	DEL	-TCTCGC	Hom	1
Foc R1	DEL	-TCTCGCCTC	Hom	1
Foc R1	DEL	-TCTCT	Hom	2
Foc R1	DEL	-TCTCTCTC	Hom	9
Foc R1	DEL	-TCTCTT	Het	1
Foc R1	DEL	-TCTCTTCTTTTTT	Hom	1
[truncated: 33,333 more rows]

## Sheet: Sheet3
Sum of nrow	Column Labels
Row Labels	DEL	INS	Grand Total
Foc R1	21164	32438	53602
Het	551	1828	2379
Hom	20613	30610	51223
STR4	9698	23600	33298
Het	654	1541	2195
Hom	9044	22059	31103
TR4	19629	32494	52123
Het	539	1856	2395
Hom	19090	30638	49728
Grand Total	50491	88532	139023
