# Supplementary material for: Comparative Whole-Genome Sequence Analyses of Fusarium Wilt Pathogen (Foc R1, STR4 and TR4) Infecting Cavendish (AAA) Bananas in India, with a Special Emphasis on Pathogenicity Mechanisms
Source: J Fungi (Basel). 2021 Aug 31;7(9):717. doi: 10.3390/jof7090717 (PMC8469521; doi:10.3390/jof7090717)
Supplement: Supplementary file 1 [file jof-07-00717-s001.zip › jof-1323046-supplementary/Supplementary Table S6_PHI.xlsx]

## Sheet: PHI putative gene
R1	TR4	STR4
P38196	P39524	P38127
P38127	P00546	J4U303							243	418	351
J4U303	J6EF35	P38626
P38359	P38182	J6EG54
Q08908	J5PNZ0	P32449
J6EJ75	P38156	J5RX05
Q06143	P25613	P53338
P38156	P54854	J5P9G1
Q07824	Q06143	Q07471
J6EIQ3	P53048	J6EG81
P38735	P38152	P38196
P14772	J5RMG4	J4TV87
P32907	P32466	P14180
P54854	P23641	J8QG70
P32466	P0CE00	J6EHV2
P19807	P39517	J6EDB9
J5RXV8	P32609	J5RLE8
P33303	P39980	J4U495
P37020	P07560	J5S3S1
Q12235	P14904	J4TSY7
P30605	J8TWP2	P32563
Q08902	Q00711	J5RMG4
P32332	P21576	Q04013
P38750	P54861	J4U358
J6ELE3	J6ED02	P38124
P39932	P21801	J6EM91
Q06705	P22543	P38090
P32386	P26448	J5RF91
P38090	P53739	A0A1B2JBL0
J5RF91	Q92331	J4U3Y8
P39109	J6ED19	P17255
Q08826	P32563	J6EGX9
J6ECD2	P32798	J5RH54
P39924	Q08826	J5SA54
P38361	J6ECD2	J5RXV8
J6ED56	Q02767	P53142
P34230	J4U3L8	J5PRD0
J5RNL6	P29295	J6EF75
P39518	P32867	A0A1B2J9J7
J6EES7	J8TYM7	J6ELE3
Q12436	P39929	J7HZL0
P53048	P14832	P40475
P53322	P40046	P40474
J6EF75	J4TVE1	J4TST0
P20107	P38682	A0A1B2J8X1
P43581	P04147	J8TXX3
P23641	P00044	J5PXZ3
Q08777	J5S282	P15365
Q01896	P00830	J6EDH2
P32467	J5P8J7	P19145
Q12256	P10592	J6EKT3
Q12691	Q03048	J5RUS8
P38227	P22217	J5P8G4
P40474	J4TS37	J5S6E9
P32465	P32939	J6EJS8
J5RLE8	J5S561	J5PGZ5
P38695	P40344	P20107
Q06451	J4TSH7	J5PYE9
P54862	P17157	P53389
P04147	P20606	A0A1B2J7X6
P25621	P18414	A0A2C5WZ62
P36172	J6EF47	A0A4U6XFH4
Q02783	P16140	A0A4U6XGZ3
P10870	P25378	A0A4U6XVY3
J6EGX9	J5S4M3	J6EJ79
P40897	Q12300	P33311
J5PXZ3	P10870	J5RLH2
P41948	J6EGX9	P33335
P40475	P22213	J8TXV3
P15365	P38555	J5PKW1
J6EDH2	J5PJ71	P35056
P38360	P06104	J4TVA7
Q12142	P38843	P25568
P40445	J4U2B4	J4TXP4
J8TXX3	P40335	P25371
Q04301	J6EL60	P47169
P38929	P47122	A0A023VU52
P38555	P25303	E9P9H6
J5PJ71	P39013	J6E9T6
P38993	P01120	P41338
P53389	J4TT84	P19262
P40416	Q12251	J6EF66
P05030	A0A0V0S4K3	P06169
Q02805	A0A0V0TPF0	P19414
P53107	A0A0V0W9X3	P07246
P33335	A0A0V0Y5F3	J6EAK2
P52917	A0A0V0Y6D2	P40215
J5RU25	A0A0V0ZQJ0	P00331
P39709	A0A0V1CN24	J5PRJ1
Q00381	A0A0V1F1E3	P00330
J6ECV8	A0A0V1I7U7	S5RCH3
Q12300	A0A0V1KS19	S5RK20
P38925	A0A0V1ML39	S5RZC2
P18759	A0A0V1PE92	S5S176
J6ECL8	A0A1B2JHJ5	P39714
P38125	A0A2C5X1C1	J6EBK1
P11076	A0A2N6NZ01	P38067
P12866	A0A4U6XNN5	P38230
P00546	A0A559MHK7	J5PE79
J6EF35	A0A5N5D974	P38113
P35197	P40897	J6EKQ6
J5SBH4	J5PXZ3	P04173
Q12473	P39719	P25608
P01123	P36018	A0A4U6X8N8
J4TZA1	J5S9E6	J5PN77
P38142	P32835	Q07551
P47033	J5PMK5	A0A1B2JHZ4
P29295	P36017	J5PHU6
P32901	P40994	P32771
Q03048	J8TXE5	P32891
P22219	Q06593	Q07786
P19146	P38116	Q12458
Q07904	J6EF40	J5S0J1
P25303	P25694	Q04399
P54861	J6EEF2	P40047
J6ED02	Q99385	J5RNN4
P25297	P11076	P09624
J6EJS8	P40035	J8TXT4
Q02725	J6EL78	P25340
J6EEI2	P40474	P53319
P25371	Q99260	J6EMP5
P24280	J6ENU0	P10614
J6EC91	P25297	J6EHX0
P53867	J6EJS8	P16603
P47057	Q04013	P38715
J5P7L4	J4U358	J4U249
P32939	P41948	P38816
J5S561	P30605	J5PVE4
P48525	P32332	Q03558
J4U2K8	P38776	J6EKX2
P15442	P39518	P40495
P43535	J6EES7	J6EBF8
P53732	P39932	P20967
J4TYM4	P34230	J5PVH2
P06782	J5RNL6	P00358
P28817	P38090	B7X708
P34087	J5RF91	B7X711
J6ECW4	P43601	B7X714
P20449	J6ECS4	B7X717
J4U2B1	P0CD91	J6EHG9
P25339	P15380	P35497
Q01560	J6EK55	J5RTK5
P06245	P53322	P07149
J4U015	J6EF75	P00431
Q07471	P38753	J5S6S0
J6EG81	J6ELF1	Q12473
P40467	P41811	J8TXJ6
Q03497	J5RM86	Q07993
J5PUD3	P40885	P00175
P07272	P32467	P12683
J8TQD6	P36108	Q03102
Q04052	J6EGF1	J4U2V1
J5PGH8	P32465	P54781
Q07478	J5RLE8	J4U0P1
J6EI91	P39109	Q04458
P32485	P36095	J5S350
P11746	J6EIH8	P54114
J5PJQ1	P38759	P47771
P38140	J5PLG6	J8QGI7
P13434	P38695	Q04894
J5S0C3	P38993	Q12068
P25502	P27514	J6EDK0
Q12442	Q06451	Q12333
J5P9A8	P33335	P46367
P38889	P23585	J6ELB8
J5RGW0	P38750	Q08908
P16649	J6ELE3	J6EJ75
J6EGU2	P53631	P08417
P15790	P02557	J6EJ01
J6EJH0	J6EHE2	Q01574
P39113	Q12691	J6EBK9
J5RVP2	P15365	J6EF35
P38274	J6EDH2	P39518
P11633	Q04301	J6EES7
J4U2E0	P40464	Q02207
P42944	P01123	J4TSA9
J5RTG3	J4TZA1	P06738
P43609	Q08902	J5PAF7
P53323	P40556	P47176
J4TYJ5	J4TT77	J8TXF1
Q00416	Q07824	P07258
P46678	J6EIQ3	J4U4T0
P53973	Q00381	P23542
J5RI36	J6ECV8	J4TZI4
P25293	P19146	P21264
J5PQY8	Q07904	J4TS75
P38128	P39709	P04397
J5PHX7	P53389	J5P4X2
P40066	P40416	P07702
J5S068	P50080	P38137
P13574	Q12235	J4TXL6
P07278	P53104	P32582
J4TZA7	P40445	P47039
Q08773	J8TXX3	P04802
Q08904	P0CF20	Q06705
J5PU66	P27351	J5PJQ1
P25042	P19145	Q03557
P40352	J6EKT3	J6EEC1
P32642	Q03390	P32573
J6EBS6	Q99297	J6EHN7
P36009	J5RZE9	P32528
P38111	Q12256	P49367
P25332	P47064	J5PLC1
J6EJ90	Q01896	J5PGH8
P38692	Q02804	P00931
Q01389	J6EPK7	J4U0S3
P32600	P53843	P53090
P22517	J4TXI1	P39522
P08566	P47033	B7X6Z5
Q03656	Q00772	P25502
P32361	Q01389	P14540
Q03002	J6EIT9	P00937
P39928	J5PPE5	J4TV47
P24719	P18961	P07272
P22216	J5S2X0	J8TQD6
P54199	J6ECN9	P38625
P38110	J5P5B1	Q12442
P38615	P20604	J5P9A8
P53599	J4TXF2	P18544
P40160	P17121	J6EGU2
J4U4F5	J5RRJ4	J6ELT1
J6EIT9	P16892	P32383
P47124	P24276	Q12074
P46971	P38989	J4TUK5
P23776	P14682	P23254
Q07950	P40013	J4TS21
J5PV80	J5PDH5	P40467
Q03655	P06244	J6ENG6
P53966	P25293	P43535
P34730	J5PQY8	P32477
J4TW63	P24869	P25635
P47180	P26309	J8TGY2
J4TVL5	P40958	P30771
P38590	J5PJB9	P34110
J6EQH0	P53141	Q05040
P29465	J6EJN4	J4TX24
P15202	P24870	P31382
J6EIN3	P24871	P32356
J6ECK6	P32479	P32345
Q12446	Q07471	J6EB16
P25568	J6EG81	P21734
J4TXP4	P33298	J6EGY8
	J4TX36	Q05515
	P11746	J6EPG2
	J5PJQ1	Q03049
	Q07478	A0A0B2VSI2
	J6EI91	A0A1B2JBI3
	P06844	A0A1Q9EPZ8
	Q01939	A0A2B4RGC0
	J8TRG5	A0A2B4SLQ7
	P41896	A0A4U6XDW0
	J4TYG9	A0A4U6XNG3
	P53338	J8TXH8
	J5P9G1	P10823
	Q03497	J4U039
	J5PUD3	P38765
	P06102	J6ECG9
	J6EG48	P13574
	P40467	P47044
	P42944	A0A1B2J6F1
	J5RTG3	A0A2C5X119
	P33299	A0A4U6XN18
	P07272	A0A5N5DNY9
	J8TQD6	J6EKC8
	P32485	J6EIT9
	J4U2K8	P42944
	J6EDQ2	J5RTG3
	P53438	P32906
	P47821	Q05902
	J6ED91	J6EGB6
	P24783	P25491
	P33297	J8TRI7
	J4TYK4	P41696
	P39073	Q04053
	P38129	J8TXH3
	J5SAK5	P47057
	Q12297	J5P7L4
	J8TYF4	P31244
	P38074	J5P9Z9
	J5PQW4	P11076
	P11633	J6EIY5
	J4U2E0	Q06410
	P12385	J5PNP5
	J5PSX1	P53107
	P16649	Q06321
	J6EGU2	J4U1Q3
	Q04307	P52917
	P34087	J5RU25
	J6ECW4	J6ENY9
	Q04089	Q01560
	P32628	P54861
	J4TZB8	J6ED02
	P43609	P53973
	P43639	J5RI36
	J5RIZ7	P28795
	P27705	J6EPL8
	J6EKN2	J5PMU9
	Q03330	P45818
	J5S9I3	J5PYC0
	P32447	P53086
	J5RMT8	P21576
	P22696	J6EH80
	J8QGD5	J4U2U5
	P32350	Q12446
	Q04673	J5S9T2
	J6ECZ8	Q12230
	P38930	J5PIA3
	J8TGW3	P17119
	P19454	J6EKL4
	O14467	A0A1B2JJ55
	P32333	J5PMJ0
	P23293	Q03655
	Q12151	J6EHB4
	Q01217	P22146
	J6EFA4	J5PBK2
	P00445	P40989
	Q12692	P47180
	J5SBN4	J4TVL5
	Q02908	Q06350
	J6EGF2	J4TZF7
	P53551	P40884
	Q12139	Q08295
	A0A1B2J5K5	J4U4X4
	A0A5N5DLV1	P11746
	P53549	Q04052
	P43569	P16649
	P38867	P25364
	P25502	P10961
	P39529	P32561
	A0A2C5W3J5	P17709
	A0A2N6NV81	P08566
	A0A4U6XBE2	P00546
	A0A4U6XJ92	P38990
	F4NCN8	P36010
	Q04052	J5PEX1
	J5PGH8	P25332
	P13434	J6EJ90
	J5S0C3	P40530
	Q12442	J5RR44
	J5P9A8	P22216
	P21657	P12904
	J6EBV3	F4ZZV2
	P12904	P32361
	J6ELT1	P22517
	Q02516	Q03497
	P25339	J5PUD3
	P10961	Q01389
	J5PMU9	P29295
	P47156	P25333
	J6EAW7	P32600
	P48743
	P22276
	P38128
	J5PHX7
	P39678
	P40209
	J6EFI8
	P30771
	J5PSG0
	P39007
	P0CX35
	Q03195
	P52286
	J8TY98
	P23301
	J6EJI4
	P43535
	P0CX46
	P38912
	J6EFT1
	P40150
	P02992
	J6EMT3
	P06245
	J4U015
	P16474
	P53978
	P46672
	P38011
	P32916
	J4U2L8
	P20459
	J8TY44
	P39939
	P0CX30
	P23594
	J8TY11
	Q12000
	P53378
	J6EDR3
	J6EAM3
	P38070
	P27466
	P25333
	J5PCJ9
	P12688
	P22517
	Q01919
	Q12003
	P32328
	P39928
	P38991
	P38689
	J6EJ97
	P38615
	P07277
	J5PDS3
	P53170
	J6EBU1
	Q02196
	P32600
	Q03656
	F4ZZV2
	P32361
	Q12265
	J6EDZ7
	P53233
